# Supplementary material for: (η6-Benzene)­chlorido­[(S)-2-(4-isopropyl-4,5-di­hydro­oxazol-2-yl)phenolato]ruthenium(II)
Source: IUCrdata. 2024 Jul 26;9(Pt 7):x240720. doi: 10.1107/S241431462400720X (PMC11299655; doi:10.1107/S241431462400720X)
Supplement: Supplementary file 1 [file x-09-x240720-sup1.cif]

##############################################################################
#                                                                            #
# This CIF contains the data for a data article accepted for                 #
# publication in IUCrData. It conforms to the requirements of                #
# Notes for Authors for IUCrData, and has been                               #
# peer reviewed under the auspices of IUCrData.                              #
#                                                                            #
# Full details of the Crystallographic Information File format               #
# are given in the paper "The Crystallographic Information File (CIF):       #
# a New Standard Archive File for Crystallography" by S. R. Hall, F. H.      #
# Allen and I. D. Brown [Acta Cryst. (1991), A47, 655-685].                  #
#                                                                            #
# The current version of the core CIF dictionary is obtainable from          #
# ftp://ftp.iucr.org/pub/cif_core.dic.                                       #
#                                                                            #
# Software is freely available for graphical display of the structure(s)     #
# in this CIF. For information consult the CIF software page                 #
# http://www.iucr.org/resources/cif/software.                                #
#                                                                            #
# This file may be used for bona fide research purposes within the           #
# scientific community so long as proper attribution is given to the data    # 
# article from which it was obtained.                                        #
#                                                                            #
##############################################################################
data_I
_audit_creation_method     'SHELXL-2019/3'
_journal_date_recd_electronic     2024-07-15
_journal_date_accepted     2024-07-21
_journal_name_full     'IUCrData'
_journal_year     2024
_journal_volume     9
_journal_issue      1
_journal_page_first     0
_journal_page_last     0
_journal_paper_category     HM
_journal_paper_doi     10.1107/S241431462400720X
_journal_coeditor_code     ZL4075
_publ_contact_author_name     'Kelani, Monsuru.'
_publ_contact_author_address
;
Department of Chemical Sciences, University of Johannesburg, Auckland Park,
 Johannesburg 2006, South Africa
;
_publ_contact_author_email     'mansieurkelani@gmail.com'
_publ_contact_author_fax     ' '
_publ_contact_author_phone     '+27635300268'
_publ_section_title
;\
(\h^6^-Benzene)chlorido[(<i>S</i>)-2-(4-isopropyl-4,5-dihydrooxazol-2-yl)\
phenolato]ruthenium(II)
;
_publ_section_title_footnote     .
loop_
    _publ_author_name
    _publ_author_address
    'Kelani, Monsuru T.'
;
Department of Chemical Sciences, University of Johannesburg, Auckland Park,
 2006, Johannesburg, South Africa
;
    'Muller, Alfred'
;
Department of Chemical Sciences, University of Johannesburg, Auckland Park,
 2006, Johannesburg, South Africa
;
    'Lammertsma, Koop'
;
Department of Chemical Sciences, University of Johannesburg, Auckland Park,
 2006, Johannesburg, South Africa
;
_publ_section_synopsis
;
The title compound, [Ru(C~12~H~14~NO~2~)Cl(\h^6^-C~6~H~6~)], exhibits a
half-sandwich tripod stand structure and crystallizes in the orthorhombic
space group <i>P</i>2~1~2~1~2~1~. The arene group is \h^6^ \p-coordinated to
the Ru atom with a centroid-to-metal distance of 1.6590(5) \%A, with the
(<i>S</i>)-2-(4-isopropyl-4,5-dihydrooxazol-2-yl)phenolate chelate ligand
forming a bite angle of 86.88(19)\% through its N and phenolate O atoms.
;
_chemical_name_systematic
;\
(\h^6^-Benzene)chlorido[(<i>S</i>)-2-(4-isopropyl-4,5-dihydrooxazol-2-\
yl)phenolato]ruthenium(II)
;
_chemical_name_common     ?
_chemical_formula_moiety     'C18 H20 Cl N O2 Ru'
_chemical_formula_sum     'C18 H20 Cl N O2 Ru'
_chemical_formula_iupac     '[Ru (C12 H14 N O2) Cl (C6 H6)]'
_chemical_formula_weight     418.87
_chemical_melting_point     ?
_chemical_absolute_configuration     rmad
_space_group_crystal_system     orthorhombic
_space_group_name_H-M_alt     'P 21 21 21'
_space_group_name_Hall     'P 2ac 2ab'
loop_
    _space_group_symop_operation_xyz
    'x, y, z'
    'x+1/2, -y+1/2, -z'
    '-x, y+1/2, -z+1/2'
    '-x+1/2, -y, z+1/2'
_cell_length_a     6.5669(18)
_cell_length_b     9.414(3)
_cell_length_c     27.570(9)
_cell_angle_alpha     90
_cell_angle_beta     90
_cell_angle_gamma     90
_cell_volume     1704.5(9)
_cell_formula_units_Z     4
_cell_measurement_reflns_used     1424
_cell_measurement_theta_min     2.62
_cell_measurement_theta_max     22.42
_cell_measurement_temperature     293(2)
_exptl_crystal_description     'plate'
_exptl_crystal_colour     'orange'
_exptl_crystal_size_max     0.470
_exptl_crystal_size_mid     0.180
_exptl_crystal_size_min     0.150
_exptl_crystal_density_diffrn     1.632
_exptl_crystal_density_meas     ?
_exptl_crystal_density_method     ?
_exptl_crystal_F_000     848
_exptl_absorpt_coefficient_mu     1.085
_exptl_absorpt_correction_type     multi-scan
_exptl_absorpt_process_details
;
(SADABS; Krause <i>et al.</i>,  2015)
;
_exptl_absorpt_correction_T_min     0.6621
_exptl_absorpt_correction_T_max     0.7457
_diffrn_ambient_temperature     293(2)
_diffrn_source     ?
_diffrn_radiation_type     MoK\a
_diffrn_radiation_wavelength     0.71073
_diffrn_measurement_device_type     'Bruker APEXII CCD'
_diffrn_measurement_method     'Bruker APEXII CCD'
_diffrn_detector_area_resol_mean     '\f and \w scans'
_diffrn_reflns_number     9005
_diffrn_reflns_av_R_equivalents     0.0531
_diffrn_reflns_av_unetI/netI     0.0811
_diffrn_reflns_theta_min     2.286
_diffrn_reflns_theta_max     28.319
_diffrn_reflns_theta_full     25.242
_diffrn_measured_fraction_theta_max     0.985
_diffrn_measured_fraction_theta_full     0.998
_diffrn_reflns_limit_h_min     -8
_diffrn_reflns_limit_h_max     6
_diffrn_reflns_limit_k_min     -12
_diffrn_reflns_limit_k_max     12
_diffrn_reflns_limit_l_min     -36
_diffrn_reflns_limit_l_max     26
_refine_special_details
;The structure solution and refinement were implemented using WinGX software
 program (Farrugia, 2012). The highest peak and deepest hole are
 0.66 and -0.41 e \%A^-3^, respectively,
which are 1.13 and 0.83 \%A away from the ruthenium center.
The refinement of the hydrogen atoms was performed isotropically in their
idealized geometry while sitting and riding on their anisotropically refined
parent atoms with <i>U</i>~iso~ = 1.2<i>U</i>~eq~ for the aromatic and methine
protons, and <i>U</i>~iso~ = 1.5<i>U</i>~eq~ for the methyl protons.
;
_reflns_number_total     4074
_reflns_number_gt     2937
_reflns_threshold_expression     'I > 2\s(I)'
_refine_ls_structure_factor_coef     Fsqd
_refine_ls_matrix_type     full
_refine_ls_R_factor_all     0.0712
_refine_ls_R_factor_gt     0.0447
_refine_ls_wR_factor_gt     0.0793
_refine_ls_wR_factor_ref     0.0888
_refine_ls_goodness_of_fit_ref     0.975
_refine_ls_restrained_S_all     0.975
_refine_ls_number_reflns     4074
_refine_ls_number_parameters     210
_refine_ls_number_restraints     0
_refine_ls_hydrogen_treatment     constr
_refine_ls_weighting_scheme     calc
_refine_ls_weighting_details
                      'w=1/[\s^2^(Fo^2^)+(0.0264P)^2^] where P=(Fo^2^+2Fc^2^)/3'
_atom_sites_solution_hydrogens     geom
_atom_sites_solution_primary     dual
_atom_sites_solution_secondary     difmap
_refine_ls_shift/su_max     0.002
_refine_ls_shift/su_mean     0.000
_refine_diff_density_max     0.662
_refine_diff_density_min     -0.406
_refine_ls_extinction_method     none
_refine_ls_extinction_coef     .
_refine_ls_abs_structure_details
;
Flack <i>x</i> determined using 934 quotients
[(<i>I</i>^+^)-(<i>I</i>^-^)]/[(<i>I</i>^+^)+(<i>I</i>^-^)]
(Parsons <i>et al.</i>,  2013)
;
_refine_ls_abs_structure_Flack     -0.05(6)
loop_
    _atom_type_symbol
    _atom_type_description
    _atom_type_scat_dispersion_real
    _atom_type_scat_dispersion_imag
    _atom_type_scat_source
    'C' 'C' 0.0033 0.0016
                         'International Tables Vol C Tables 4.2.6.8 and 6.1.1.4'
    'H' 'H' 0.0000 0.0000
                         'International Tables Vol C Tables 4.2.6.8 and 6.1.1.4'
    'N' 'N' 0.0061 0.0033
                         'International Tables Vol C Tables 4.2.6.8 and 6.1.1.4'
    'O' 'O' 0.0106 0.0060
                         'International Tables Vol C Tables 4.2.6.8 and 6.1.1.4'
    'Cl' 'Cl' 0.1484 0.1585
                         'International Tables Vol C Tables 4.2.6.8 and 6.1.1.4'
    'Ru' 'Ru' -1.2594 0.8363
                         'International Tables Vol C Tables 4.2.6.8 and 6.1.1.4'
_computing_data_collection
;
APEX2 (Bruker, 2010)
;
_computing_cell_refinement
;
SAINT (Bruker, 2010)
;
_computing_data_reduction
;
SAINT (Bruker, 2010)
;
_computing_structure_solution
;
<i>SHELXT</i> (Sheldrick, 2015a)
;
_computing_structure_refinement
;
SHELXL (Sheldrick, 2015b)
;
_computing_molecular_graphics
;
Mercury (Macrae <i>et al.</i>., 2020)
;
_computing_publication_material
;
PublCIF (Westrip, 2010) and WinGX (Farrugia, 2012)
;
loop_
    _atom_site_type_symbol
    _atom_site_label
    _atom_site_fract_x
    _atom_site_fract_y
    _atom_site_fract_z
    _atom_site_U_iso_or_equiv
    _atom_site_adp_type
    _atom_site_calc_flag
    _atom_site_occupancy
    _atom_site_disorder_assembly
    _atom_site_disorder_group
    C C1 0.2589(12) 1.2854(9) 0.8188(3) 0.047(2) Uani d 1 . .
    H H1A 0.379457 1.320678 0.835165 0.057 Uiso calc 1 . .
    H H1B 0.267789 1.309492 0.784613 0.057 Uiso calc 1 . .
    C C2 0.2375(11) 1.1261(8) 0.8256(2) 0.0362(17) Uani d 1 . .
    H H2 0.364617 1.086811 0.838471 0.043 Uiso calc 1 . .
    C C3 0.1761(10) 1.0454(9) 0.7791(2) 0.0409(19) Uani d 1 . .
    H H3 0.137753 0.948622 0.788452 0.049 Uiso calc 1 . .
    C C4 -0.0048(18) 1.1122(8) 0.7531(2) 0.0508(17) Uani d 1 . .
    H H4A 0.030043 1.206761 0.743036 0.076 Uiso calc 1 . .
    H H4B -0.119213 1.115928 0.774774 0.076 Uiso calc 1 . .
    H H4C -0.039225 1.056171 0.725238 0.076 Uiso calc 1 . .
    C C5 0.3629(12) 1.0355(12) 0.7454(3) 0.070(3) Uani d 1 . .
    H H5A 0.333602 0.971968 0.719131 0.105 Uiso calc 1 . .
    H H5B 0.477509 1.000471 0.763443 0.105 Uiso calc 1 . .
    H H5C 0.393965 1.128034 0.732786 0.105 Uiso calc 1 . .
    C C6 -0.0089(13) 1.2403(6) 0.86639(19) 0.0312(13) Uani d 1 . .
    C C7 -0.1874(9) 1.2786(7) 0.8950(2) 0.0316(16) Uani d 1 . .
    C C8 -0.2721(11) 1.4153(8) 0.8885(2) 0.0394(17) Uani d 1 . .
    H H8 -0.212165 1.477639 0.866531 0.047 Uiso calc 1 . .
    C C9 -0.4400(11) 1.4573(9) 0.9137(3) 0.053(2) Uani d 1 . .
    H H9 -0.498466 1.545825 0.908180 0.064 Uiso calc 1 . .
    C C10 -0.5219(15) 1.3655(9) 0.9478(3) 0.056(2) Uani d 1 . .
    H H10 -0.632514 1.395362 0.966250 0.067 Uiso calc 1 . .
    C C11 -0.4456(10) 1.2333(9) 0.9552(3) 0.047(2) Uani d 1 . .
    H H11 -0.506447 1.174317 0.978042 0.057 Uiso calc 1 . .
    C C12 -0.2755(10) 1.1833(8) 0.9288(2) 0.0319(16) Uani d 1 . .
    C C13 0.2044(11) 0.9128(8) 0.9641(2) 0.0424(19) Uani d 1 . .
    H H13 0.238607 0.979015 0.987744 0.051 Uiso calc 1 . .
    C C14 0.0350(12) 0.8234(7) 0.9705(2) 0.042(2) Uani d 1 . .
    H H14 -0.041486 0.830265 0.998837 0.050 Uiso calc 1 . .
    C C15 -0.0200(14) 0.7245(7) 0.9352(2) 0.0456(18) Uani d 1 . .
    H H15 -0.130235 0.664262 0.940233 0.055 Uiso calc 1 . .
    C C16 0.0933(11) 0.7167(8) 0.8916(3) 0.047(2) Uani d 1 . .
    H H16 0.052812 0.654450 0.867215 0.057 Uiso calc 1 . .
    C C17 0.2667(11) 0.8025(8) 0.8847(3) 0.0443(19) Uani d 1 . .
    H H17 0.343741 0.794385 0.856557 0.053 Uiso calc 1 . .
    C C18 0.3229(10) 0.9013(8) 0.9212(3) 0.043(2) Uani d 1 . .
    H H18 0.437009 0.958522 0.916953 0.052 Uiso calc 1 . .
    N N1 0.0747(7) 1.1175(6) 0.86312(18) 0.0311(14) Uani d 1 . .
    O O1 -0.2134(7) 1.0558(5) 0.93758(15) 0.0381(11) Uani d 1 . .
    O O2 0.0756(7) 1.3444(5) 0.84022(17) 0.0456(14) Uani d 1 . .
    Cl Cl1 -0.2594(3) 0.8953(2) 0.84198(6) 0.0507(5) Uani d 1 . .
    Ru Ru1 0.00224(9) 0.93480(5) 0.90217(2) 0.02858(14) Uani d 1 . .
loop_
    _atom_site_aniso_label
    _atom_site_aniso_U_11
    _atom_site_aniso_U_22
    _atom_site_aniso_U_33
    _atom_site_aniso_U_12
    _atom_site_aniso_U_13
    _atom_site_aniso_U_23
    C1 0.044(5) 0.057(5) 0.040(4) -0.015(4) 0.012(4) 0.001(4)
    C2 0.027(4) 0.054(5) 0.027(3) 0.001(4) 0.008(3) 0.000(3)
    C3 0.040(4) 0.047(5) 0.036(4) 0.006(4) 0.010(3) -0.003(4)
    C4 0.052(4) 0.061(5) 0.039(3) -0.005(8) -0.013(4) -0.001(3)
    C5 0.061(6) 0.106(9) 0.044(5) 0.030(6) 0.012(4) -0.004(5)
    C6 0.041(4) 0.028(3) 0.025(3) -0.010(5) -0.001(4) -0.001(2)
    C7 0.027(4) 0.037(4) 0.030(4) 0.000(3) 0.000(3) -0.012(3)
    C8 0.045(4) 0.038(4) 0.036(4) 0.003(4) -0.008(3) -0.004(3)
    C9 0.054(6) 0.048(5) 0.058(5) 0.017(4) -0.015(4) -0.021(4)
    C10 0.045(5) 0.066(5) 0.055(4) 0.011(6) 0.008(5) -0.026(4)
    C11 0.043(6) 0.049(5) 0.051(4) 0.002(4) 0.014(3) -0.017(4)
    C12 0.029(4) 0.038(4) 0.029(3) -0.001(3) 0.003(3) -0.013(3)
    C13 0.040(4) 0.047(5) 0.040(4) -0.002(4) -0.014(3) 0.008(4)
    C14 0.050(6) 0.041(4) 0.035(3) -0.003(4) 0.007(4) 0.012(3)
    C15 0.046(5) 0.035(4) 0.056(4) -0.010(5) 0.008(5) 0.013(3)
    C16 0.052(5) 0.035(4) 0.056(5) 0.001(4) 0.001(4) -0.003(4)
    C17 0.029(4) 0.045(5) 0.059(5) 0.008(4) 0.009(4) 0.001(4)
    C18 0.027(4) 0.044(5) 0.059(5) 0.001(3) -0.004(3) 0.010(4)
    N1 0.019(3) 0.047(4) 0.028(3) -0.008(3) 0.005(2) 0.001(3)
    O1 0.039(3) 0.037(3) 0.039(2) 0.001(3) 0.017(2) -0.002(2)
    O2 0.049(3) 0.043(3) 0.046(3) -0.007(2) 0.012(2) 0.008(2)
    Cl1 0.0276(10) 0.0772(16) 0.0475(10) -0.0096(10) -0.0033(8) -0.0106(10)
    Ru1 0.0237(2) 0.0325(2) 0.0295(2) -0.0020(4) 0.0034(3) -0.0008(2)
_geom_special_details
;
 All esds (except the esd in the dihedral angle between two l.s. planes)
 are estimated using the full covariance matrix.  The cell esds are taken
 into account individually in the estimation of esds in distances, angles
 and torsion angles; correlations between esds in cell parameters are only
 used when they are defined by crystal symmetry.  An approximate (isotropic)
 treatment of cell esds is used for estimating esds involving l.s. planes.
;
loop_
    _geom_bond_atom_site_label_1
    _geom_bond_atom_site_label_2
    _geom_bond_site_symmetry_2
    _geom_bond_distance
    _geom_bond_publ_flag
    C1 O2 . 1.452(8) ?
    C1 C2 . 1.519(10) ?
    C1 H1A . 0.9700 ?
    C1 H1B . 0.9700 ?
    C2 N1 . 1.490(7) ?
    C2 C3 . 1.542(9) ?
    C2 H2 . 0.9800 ?
    C3 C4 . 1.523(12) ?
    C3 C5 . 1.541(9) ?
    C3 H3 . 0.9800 ?
    C4 H4A . 0.9600 ?
    C4 H4B . 0.9600 ?
    C4 H4C . 0.9600 ?
    C5 H5A . 0.9600 ?
    C5 H5B . 0.9600 ?
    C5 H5C . 0.9600 ?
    C6 N1 . 1.282(8) ?
    C6 O2 . 1.338(7) ?
    C6 C7 . 1.458(10) ?
    C7 C8 . 1.413(9) ?
    C7 C12 . 1.418(9) ?
    C8 C9 . 1.363(9) ?
    C8 H8 . 0.9300 ?
    C9 C10 . 1.386(11) ?
    C9 H9 . 0.9300 ?
    C10 C11 . 1.357(11) ?
    C10 H10 . 0.9300 ?
    C11 C12 . 1.414(9) ?
    C11 H11 . 0.9300 ?
    C12 O1 . 1.291(8) ?
    C13 C14 . 1.406(9) ?
    C13 C18 . 1.420(9) ?
    C13 H13 . 0.9300 ?
    C14 C15 . 1.396(9) ?
    C14 H14 . 0.9300 ?
    C15 C16 . 1.416(10) ?
    C15 H15 . 0.9300 ?
    C16 C17 . 1.409(10) ?
    C16 H16 . 0.9300 ?
    C17 C18 . 1.418(10) ?
    C17 H17 . 0.9300 ?
    C18 H18 . 0.9300 ?
    N1 Ru1 . 2.084(6) ?
    O1 Ru1 . 2.063(5) ?
    Cl1 Ru1 . 2.4176(19) ?
loop_
    _geom_angle_atom_site_label_1
    _geom_angle_atom_site_label_2
    _geom_angle_atom_site_label_3
    _geom_angle_site_symmetry_1
    _geom_angle_site_symmetry_3
    _geom_angle
    _geom_angle_publ_flag
    O2 C1 C2 . . 104.5(6) ?
    O2 C1 H1A . . 110.9 ?
    C2 C1 H1A . . 110.9 ?
    O2 C1 H1B . . 110.9 ?
    C2 C1 H1B . . 110.9 ?
    H1A C1 H1B . . 108.9 ?
    N1 C2 C1 . . 101.9(6) ?
    N1 C2 C3 . . 111.3(5) ?
    C1 C2 C3 . . 114.1(6) ?
    N1 C2 H2 . . 109.8 ?
    C1 C2 H2 . . 109.8 ?
    C3 C2 H2 . . 109.8 ?
    C4 C3 C5 . . 111.3(6) ?
    C4 C3 C2 . . 113.0(6) ?
    C5 C3 C2 . . 108.8(6) ?
    C4 C3 H3 . . 107.9 ?
    C5 C3 H3 . . 107.9 ?
    C2 C3 H3 . . 107.9 ?
    C3 C4 H4A . . 109.5 ?
    C3 C4 H4B . . 109.5 ?
    H4A C4 H4B . . 109.5 ?
    C3 C4 H4C . . 109.5 ?
    H4A C4 H4C . . 109.5 ?
    H4B C4 H4C . . 109.5 ?
    C3 C5 H5A . . 109.5 ?
    C3 C5 H5B . . 109.5 ?
    H5A C5 H5B . . 109.5 ?
    C3 C5 H5C . . 109.5 ?
    H5A C5 H5C . . 109.5 ?
    H5B C5 H5C . . 109.5 ?
    N1 C6 O2 . . 116.4(7) ?
    N1 C6 C7 . . 127.3(6) ?
    O2 C6 C7 . . 116.3(6) ?
    C8 C7 C12 . . 120.0(6) ?
    C8 C7 C6 . . 118.3(6) ?
    C12 C7 C6 . . 121.8(6) ?
    C9 C8 C7 . . 121.2(7) ?
    C9 C8 H8 . . 119.4 ?
    C7 C8 H8 . . 119.4 ?
    C8 C9 C10 . . 118.6(8) ?
    C8 C9 H9 . . 120.7 ?
    C10 C9 H9 . . 120.7 ?
    C11 C10 C9 . . 122.0(8) ?
    C11 C10 H10 . . 119.0 ?
    C9 C10 H10 . . 119.0 ?
    C10 C11 C12 . . 121.4(8) ?
    C10 C11 H11 . . 119.3 ?
    C12 C11 H11 . . 119.3 ?
    O1 C12 C11 . . 117.5(7) ?
    O1 C12 C7 . . 125.7(6) ?
    C11 C12 C7 . . 116.7(7) ?
    C14 C13 C18 . . 119.6(7) ?
    C14 C13 H13 . . 120.2 ?
    C18 C13 H13 . . 120.2 ?
    C15 C14 C13 . . 121.0(7) ?
    C15 C14 H14 . . 119.5 ?
    C13 C14 H14 . . 119.5 ?
    C14 C15 C16 . . 119.5(7) ?
    C14 C15 H15 . . 120.3 ?
    C16 C15 H15 . . 120.3 ?
    C17 C16 C15 . . 120.6(7) ?
    C17 C16 H16 . . 119.7 ?
    C15 C16 H16 . . 119.7 ?
    C16 C17 C18 . . 119.5(7) ?
    C16 C17 H17 . . 120.3 ?
    C18 C17 H17 . . 120.3 ?
    C17 C18 C13 . . 119.8(7) ?
    C17 C18 H18 . . 120.1 ?
    C13 C18 H18 . . 120.1 ?
    C6 N1 C2 . . 107.9(6) ?
    C6 N1 Ru1 . . 127.6(4) ?
    C2 N1 Ru1 . . 124.5(5) ?
    C12 O1 Ru1 . . 129.9(4) ?
    C6 O2 C1 . . 106.5(6) ?
    O1 Ru1 N1 . . 86.9(2) ?
    O1 Ru1 Cl1 . . 85.52(14) ?
    N1 Ru1 Cl1 . . 86.26(15) ?
loop_
    _geom_torsion_atom_site_label_1
    _geom_torsion_atom_site_label_2
    _geom_torsion_atom_site_label_3
    _geom_torsion_atom_site_label_4
    _geom_torsion_site_symmetry_1
    _geom_torsion_site_symmetry_2
    _geom_torsion_site_symmetry_3
    _geom_torsion_site_symmetry_4
    _geom_torsion
    _geom_torsion_publ_flag
    O2 C1 C2 N1 . . . . -16.4(7) yes
    O2 C1 C2 C3 . . . . 103.6(6) yes
    N1 C2 C3 C4 . . . . 65.7(8) ?
    C1 C2 C3 C4 . . . . -48.8(9) ?
    N1 C2 C3 C5 . . . . -170.2(6) ?
    C1 C2 C3 C5 . . . . 75.2(8) ?
    N1 C6 C7 C8 . . . . -171.5(7) ?
    O2 C6 C7 C8 . . . . 7.7(9) ?
    N1 C6 C7 C12 . . . . 8.9(11) ?
    O2 C6 C7 C12 . . . . -172.0(6) ?
    C12 C7 C8 C9 . . . . -0.9(10) ?
    C6 C7 C8 C9 . . . . 179.4(6) yes
    C7 C8 C9 C10 . . . . 2.9(11) ?
    C8 C9 C10 C11 . . . . -3.0(13) ?
    C9 C10 C11 C12 . . . . 1.1(13) ?
    C10 C11 C12 O1 . . . . -179.3(7) yes
    C10 C11 C12 C7 . . . . 0.9(10) ?
    C8 C7 C12 O1 . . . . 179.3(6) yes
    C6 C7 C12 O1 . . . . -1.1(10) ?
    C8 C7 C12 C11 . . . . -1.0(9) ?
    C6 C7 C12 C11 . . . . 178.7(6) ?
    C18 C13 C14 C15 . . . . -0.7(11) ?
    C13 C14 C15 C16 . . . . -1.7(11) ?
    C14 C15 C16 C17 . . . . 3.3(11) ?
    C15 C16 C17 C18 . . . . -2.5(11) ?
    C16 C17 C18 C13 . . . . 0.1(11) ?
    C14 C13 C18 C17 . . . . 1.5(11) ?
    O2 C6 N1 C2 . . . . -5.5(8) ?
    C7 C6 N1 C2 . . . . 173.7(6) ?
    O2 C6 N1 Ru1 . . . . 174.7(4) yes
    C7 C6 N1 Ru1 . . . . -6.2(10) ?
    C1 C2 N1 C6 . . . . 13.7(7) ?
    C3 C2 N1 C6 . . . . -108.3(7) ?
    C1 C2 N1 Ru1 . . . . -166.5(4) ?
    C3 C2 N1 Ru1 . . . . 71.5(7) yes
    C11 C12 O1 Ru1 . . . . 171.7(4) ?
    C7 C12 O1 Ru1 . . . . -8.6(10) ?
    N1 C6 O2 C1 . . . . -5.9(8) ?
    C7 C6 O2 C1 . . . . 174.8(6) yes
    C2 C1 O2 C6 . . . . 14.2(7) ?
loop_
    _geom_hbond_atom_site_label_D
    _geom_hbond_atom_site_label_H
    _geom_hbond_atom_site_label_A
    _geom_hbond_site_symmetry_A
    _geom_hbond_distance_DH
    _geom_hbond_distance_HA
    _geom_hbond_distance_DA
    _geom_hbond_angle_DHA
    _geom_hbond_publ_flag
    C8 H8 O2 . 0.93 2.38 2.725(9) 101.6 yes
    C17 H17 Cl1 1_655 0.93 2.80 3.440(8) 126.7 yes
    C18 H18 O1 1_655 0.93 2.54 3.405(8) 155.6 yes
_shelx_space_group_comment
;
The symmetry employed for this shelxl refinement is uniquely defined
by the following loop, which should always be used as a source of
symmetry information in preference to the above space-group names.
They are only intended as comments.
;
_shelx_estimated_absorpt_T_min     0.630
_shelx_estimated_absorpt_T_max     0.854
_shelx_hkl_file
;
  -1   0   0    7.90    2.00
  -2   0   0 1298.47   53.39
  -3   0   0    5.00    3.30
  -4   0   0 6555.14  257.87
   4   0   0 6633.04  251.77
  -5   0   0    0.20    4.60
  -6   0   0  250.27   23.60
   0   1   0    5.10    1.50
   1   1   0  252.87   13.00
  -1   1   0  259.57   11.90
  -2   1   0   11.90    3.00
  -2  -1   0    5.00    3.00
  -2  -1   0    4.10    1.80
   2   1   0    8.60    2.70
  -2  -1   0    7.80    2.20
  -3   1   0  223.98   13.90
   3   1   0  236.68   13.60
  -3  -1   0  229.18   15.10
  -4  -1   0   37.80    7.50
  -4   1   0   37.50    7.60
   4   1   0   28.40    5.90
  -5  -1   0   58.49   11.00
  -5   1   0   72.39   10.90
  -6   1   0    1.50    6.40
  -6  -1   0    0.20    7.50
   0   2   0  738.73   33.20
  -1  -2   0  575.94   27.10
   1   2   0  586.54   28.10
  -2   2   0  245.98   13.10
  -2  -2   0  212.48   14.40
   2   2   0  244.68   15.50
  -3  -2   0 1439.06   62.39
   3   2   0 1409.46   61.79
  -3   2   0 1392.56   59.19
  -4   2   0  415.26   22.90
  -4  -2   0  401.46   24.90
   4   2   0  414.66   24.60
   5   2   0  195.58   19.40
  -5  -2   0  247.18   22.80
  -5   2   0  184.98   17.60
  -6  -2   0  274.17   26.90
  -7  -2   0  288.57   29.70
   0  -3   0   22.50    4.70
   0   3   0   -2.20    3.30
  -1  -3   0  207.28   13.90
   1   3   0  209.48   15.40
   2   3   0   16.30    6.20
  -2  -3   0   23.40    6.20
   3   3   0   32.50    8.50
  -3  -3   0   35.50    8.30
  -4  -3   0   -2.00    3.00
  -4  -3   0    7.60    5.80
  -4   3   0   -2.70    3.70
   4   3   0   -1.70    5.00
  -5   3   0   11.70    6.70
   5   3   0   -2.10    5.80
  -5  -3   0   15.30    7.90
  -6  -3   0   15.10   10.90
  -7  -3   0   15.50   11.80
   0  -4   0  403.66   22.30
   0   4   0  380.16   23.90
   1   4   0 1287.87   59.29
  -1  -4   0 1214.98   56.19
  -2  -4   0   76.59   11.30
   2   4   0   44.30   10.70
   3   4   0 1784.12   81.59
  -3  -4   0 1770.32   79.29
  -4  -4   0  125.69   16.80
   4   4   0  148.69   19.60
  -5  -4   0  425.66   30.80
   5   4   0  452.65   32.30
  -6  -4   0   40.50   13.00
  -7  -4   0  504.45   44.70
   0  -5   0    3.90    4.30
  -1  -5   0   -3.10    3.80
   1   5   0  -13.00    6.20
   2   5   0   53.39   12.70
  -2  -5   0   71.39   12.00
   3   5   0   75.49   15.10
  -3  -5   0   71.19   13.50
  -4  -5   0   31.70   10.00
   4   5   0   12.60    9.50
  -5  -5   0   -4.20    7.60
   5   5   0   -4.90    8.80
   6   5   0   10.60   14.10
  -6  -5   0    8.90   10.00
  -7  -5   0   11.60   14.00
   0   6   0 1914.71   87.59
   0  -6   0 1849.31   83.79
  -1  -6   0  550.14   33.20
   1   6   0  551.74   36.70
  -2  -6   0  295.57   26.80
   2   6   0  261.87   28.20
   3   6   0  366.56   30.60
  -3  -6   0  365.56   27.30
   4   6   0  651.33   44.80
  -4  -6   0  741.13   43.60
  -5  -6   0  231.88   27.70
   5   6   0  217.38   29.40
  -6  -6   0  212.98   27.60
   6   6   0  193.28   30.10
  -7  -6   0   91.69   22.70
   0  -7   0    5.70    6.10
   0   7   0   -5.90    6.80
  -1  -7   0   -0.50    6.30
   1   7   0  -16.60    4.60
   1  -7   0    1.80    6.20
  -2  -7   0    1.30    6.70
   2   7   0   -6.80    8.70
   3   7   0   -4.50    8.40
  -3  -7   0   11.20    8.30
   4   7   0  -10.30    7.80
  -4  -7   0   13.40    9.70
   5   7   0   -8.00   11.20
  -5  -7   0   -2.70    8.50
  -6  -7   0    0.90   10.30
   6   7   0   19.30   16.40
  -7  -7   0   37.00   18.10
   0  -8   0  621.44   39.70
   0   8   0  653.83   42.40
   1   8   0    2.40    8.40
   1  -8   0   -3.30    6.40
  -1  -8   0    9.00    8.60
   2   8   0  243.68   30.30
  -2  -8   0  272.37   29.50
   2  -8   0  278.87   27.00
  -3  -8   0    1.80    9.60
   3   8   0   -5.70    8.70
  -4  -8   0  374.76   37.80
   4   8   0  302.47   37.50
  -5  -8   0    6.10   10.60
   5   8   0   -3.80   11.00
   6   8   0  130.29   28.40
  -6  -8   0  190.78   30.90
   0  -9   0   19.40   11.20
   1  -9   0    0.70    8.90
  -1  -9   0   13.50   11.30
   1   9   0   16.30   12.60
   2  -9   0    1.00   10.00
  -2  -9   0   -0.10    8.00
   2   9   0   -3.80   10.30
  -3  -9   0    3.20   11.80
   3   9   0    1.40   12.80
   3  -9   0    6.20    9.40
   4   9   0   13.80   13.50
  -4  -9   0   10.60   11.10
   5   9   0   -1.10   14.40
  -5  -9   0    6.60   13.90
   6   9   0    1.50   16.70
  -6  -9   0   10.20   15.50
   0 -10   0   63.69   16.20
  -1 -10   0  350.86   38.20
   1  10   0  501.85   40.80
   1 -10   0  373.56   37.40
   2  10   0  265.37   35.40
  -2 -10   0  270.97   33.20
   2 -10   0  232.98   28.10
   3  10   0  233.68   34.80
  -3 -10   0  268.07   34.70
   3 -10   0  205.98   27.60
  -4 -10   0   50.69   20.60
   4  10   0   59.79   21.50
  -5 -10   0   62.29   20.40
   5  10   0   87.19   26.00
   0 -11   0    4.40   12.90
   1 -11   0    4.30   11.00
  -1 -11   0   10.10   13.00
   2  11   0   -2.30   12.40
   2 -11   0    3.60   12.40
  -2 -11   0   40.40   16.30
   3  11   0   14.70   17.00
   3 -11   0    8.70   15.10
  -3 -11   0   -1.90   13.30
  -4 -11   0   11.30   15.30
   4  11   0    1.70   17.40
   0 -12   0   -7.70   12.60
  -1 -12   0   51.59   21.30
   1 -12   0   89.59   21.90
  -2 -12   0   -4.50   14.40
   2 -12   0   -7.50   13.30
   0   0   1    0.10    0.30
   0   0  -1    0.10    0.20
   0   0  -1   -0.20    0.20
   0   0   1    0.10    0.40
  -1   0   1 5306.97  200.88
  -1   0  -1 5247.58  201.88
  -2   0  -1  205.88   12.30
  -2   0   1  224.48   11.90
  -3   0   1 1825.12   75.09
  -3   0  -1 1833.02   76.19
   4   0  -1  240.18   12.70
   4   0   1  250.17   12.40
  -4   0  -1  308.57   18.60
  -4   0   1  248.78   16.70
  -5   0  -1  325.87   22.50
  -5   0   1  360.76   22.50
  -6   0  -1   26.80    9.70
  -6   0   1   27.10    9.60
   0  -1  -1   76.29    4.50
   0   1  -1   70.09    5.10
   1   1  -1 4071.39  176.88
  -1  -1  -1 4531.35  177.28
   1   1   1 4825.52  177.38
  -1  -1   1 4756.02  176.88
  -1   1  -1 4804.22  176.38
  -2  -1  -1  293.77   16.30
  -2  -1  -1  295.87   15.70
  -2   1   1  316.47   14.50
  -2  -1  -1  296.07   13.30
   2   1  -1  292.97   15.10
  -2  -1   1  274.27   15.50
   2   1   1  283.77   15.10
  -2   1  -1  266.97   15.10
  -3   1   1 1639.34   68.99
   3   1  -1 1711.83   69.19
  -3  -1  -1 1688.13   71.79
  -3  -1   1 1663.13   70.79
   3   1   1 1725.43   69.19
  -3   1  -1 1703.03   70.39
   4   1  -1  189.98   13.00
  -4   1   1  177.58   13.20
  -4  -1  -1  206.08   18.20
  -4  -1   1  164.28   16.00
   4   1   1  162.98   12.50
  -4   1  -1  187.18   16.50
  -5   1   1  842.32   41.70
  -5  -1  -1  873.81   44.70
  -5  -1   1  863.81   43.80
  -5   1  -1  890.41   43.40
  -6   1   1   90.89   21.10
  -6  -1  -1   97.49   15.20
  -6  -1   1   77.69   14.00
  -6   1  -1   90.49   14.30
  -7  -1  -1  259.57   31.70
   0  -2  -1 1463.35   59.09
   0   2   1 1553.94   60.79
   0   2  -1 1361.46   60.29
  -1  -2  -1  100.99    9.60
   1   2  -1   87.89    9.50
  -1  -2   1  110.69    9.70
   1   2   1  116.79    9.40
   2   2  -1   -1.80    2.70
  -2  -2  -1   -1.00    2.40
  -2   2  -1    6.90    3.00
   2   2   1    4.40    3.20
  -2  -2   1    5.10    3.10
  -3  -2  -1  213.18   18.50
  -3  -2  -1  209.68   11.80
  -3   2   1  195.48   12.50
   3   2  -1  214.58   15.20
  -3  -2   1  186.28   14.50
   3   2   1  215.78   15.00
  -3   2  -1  198.28   13.30
  -4  -2  -1  748.13   36.60
   4   2  -1  632.14   34.10
  -4   2   1  664.43   32.10
  -4  -2   1  669.13   35.00
   4   2   1  637.14   34.10
  -4   2  -1  680.33   33.50
  -5   2   1  203.28   17.70
  -5  -2  -1  207.48   21.10
   5   2  -1  214.58   20.10
  -5   2  -1  248.18   17.60
  -5  -2   1  149.88   18.40
   5   2   1  192.48   19.10
  -6  -2  -1   48.70   12.60
  -6  -2   1   10.40    8.30
  -6   2  -1   23.80    9.70
  -7  -2  -1   95.99   18.80
   0  -3  -1 1722.23   72.19
   0   3   1 1660.23   73.79
   0   3  -1 1875.81   74.69
   1   3  -1  682.53   36.30
  -1  -3  -1  725.73   35.10
  -1  -3   1  758.42   35.10
  -1   3  -1  790.02   34.30
   1   3   1  747.03   36.80
   2   3  -1  652.93   35.40
  -2  -3  -1  641.54   33.80
  -2  -3   1  695.93   34.10
   2   3   1  758.12   36.60
   3   3  -1    3.30    5.60
  -3  -3  -1   19.80    6.30
  -3  -3   1   10.80    5.40
   3   3   1    6.40    5.70
  -4  -3  -1  965.40   42.40
  -4  -3  -1  884.11   48.00
   4   3  -1  993.60   49.70
  -4   3  -1  997.90   45.60
   4   3   1 1051.79   49.90
  -4  -3   1  931.21   48.00
  -5  -3  -1   93.69   16.00
  -5   3   1  108.09   13.30
   5   3  -1  144.69   18.60
  -5  -3   1  120.09   16.70
   5   3   1  122.89   16.90
  -5   3  -1  171.58   16.60
  -6  -3  -1  397.16   35.50
  -6  -3   1  424.36   31.00
  -7  -3  -1   41.30   15.30
  -7  -3   1   19.90   13.40
   0  -4  -1  515.05   25.40
   0   4  -1  398.76   26.00
   0   4   1  436.26   26.20
  -1  -4  -1   90.39   11.40
   1   4  -1   95.19   13.90
  -1  -4   1   66.79   10.00
  -1   4  -1   90.79   11.20
   1   4   1  114.19   14.80
  -2  -4  -1  671.83   37.00
   2   4  -1  776.62   40.60
   2   4   1  791.92   40.70
  -2  -4   1  680.83   37.00
  -3  -4  -1   26.60    7.60
   3   4  -1    7.00    7.00
  -3  -4   1   25.50    7.60
   3   4   1   12.10    7.30
   4   4  -1  540.95   34.30
  -4  -4  -1  495.55   32.20
   4   4   1  553.44   34.50
  -4  -4   1  547.65   32.50
  -5  -4  -1   58.69   13.10
   5   4  -1   43.20   13.30
   5   4   1   67.89   15.10
  -5  -4   1   96.69   16.20
  -6  -4  -1  145.89   22.30
  -6  -4   1  149.99   22.30
  -7  -4  -1   36.30   16.30
  -7  -4   1   -7.50   12.50
   0  -5  -1  614.74   32.60
   0   5   1  573.24   34.60
   0   5  -1  569.34   34.80
   0  -5   1  629.74   32.80
  -1  -5  -1  669.93   36.00
   1   5  -1  608.14   37.80
  -1   5  -1  699.43   36.00
  -1  -5   1  689.43   36.30
   2   5  -1  863.41   51.99
  -2  -5  -1 1048.20   50.99
  -2  -5   1 1092.89   51.49
   2   5   1 1077.09   54.49
  -3  -5  -1  134.09   17.00
   3   5  -1  139.89   19.70
  -3  -5   1  137.69   17.10
   3   5   1  108.59   17.20
   4   5  -1  355.66   28.90
  -4  -5  -1  358.46   26.70
  -4  -5   1  377.16   32.20
   4   5   1  335.97   28.00
  -5  -5  -1  161.08   22.30
   5   5  -1  171.68   24.30
   5   5   1  124.19   20.90
  -5  -5   1  220.48   25.00
   6   5  -1  219.68   31.40
  -6  -5  -1  223.28   29.10
  -6  -5   1  258.07   29.60
   6   5   1  270.77   38.60
  -7  -5  -1   26.10   14.20
  -7  -5   1    6.20   13.20
   0   6   1   70.09   13.60
   0  -6   1   86.99   13.50
   0  -6  -1   88.79   13.20
   0   6  -1  112.99   17.70
   1   6  -1  368.36   28.20
  -1  -6  -1  385.06   26.00
  -1  -6   1  377.36   25.60
   1  -6  -1  315.27   22.90
  -1   6  -1  354.06   24.40
   1   6   1  359.66   28.00
   2   6  -1  179.48   23.50
  -2  -6  -1  213.18   22.40
   2   6   1  194.68   24.20
  -2  -6   1  252.27   25.30
  -3  -6  -1  259.07   26.30
   3   6  -1  266.07   29.30
  -3  -6   1  307.37   28.50
   3   6   1  296.87   31.10
   4   6  -1  105.29   19.50
  -4  -6  -1   84.99   15.70
  -4  -6   1   99.89   17.30
   4   6   1  120.89   21.20
   5   6  -1  174.98   26.90
  -5  -6  -1  136.69   22.00
  -5  -6   1  194.08   25.40
   5   6   1  166.68   26.20
   6   6  -1   22.40   15.30
  -6  -6  -1   21.90   14.00
   6   6   1   28.50   15.30
  -6  -6   1   35.30   15.50
  -7  -6  -1   83.79   21.60
  -7  -6   1   32.80   15.70
   0   7  -1    5.90    8.50
   0   7   1   11.30    8.50
   0  -7   1   15.80    7.50
   0  -7  -1    6.70    6.40
  -1  -7  -1  398.56   29.00
   1   7  -1  388.76   37.50
   1  -7   1  416.36   28.70
   1   7   1  396.06   32.00
  -1  -7   1  439.76   30.00
   1  -7  -1  423.36   28.30
   2   7  -1  201.28   26.70
  -2  -7  -1  265.17   27.00
  -2  -7   1  209.88   24.50
   2   7   1  282.97   31.50
  -3  -7  -1  366.46   33.60
   3   7  -1  350.06   36.10
   3   7   1  377.66   37.40
  -3  -7   1  381.56   34.30
   4   7  -1   19.00   12.40
  -4  -7  -1   17.50   10.10
  -4  -7   1   23.20   10.90
   4   7   1   21.30   11.10
   5   7  -1  256.37   33.30
  -5  -7  -1  295.07   33.50
   5   7   1  238.58   32.50
  -5  -7   1  274.47   31.30
  -6  -7  -1   31.70   15.70
   6   7  -1   33.10   17.70
   6   7   1   24.60   16.50
  -6  -7   1   19.10   15.90
  -7  -7  -1  147.89   27.10
  -7  -7   1  127.59   26.10
   0   8  -1   33.80   11.80
   0  -8   1   37.70   11.60
   0  -8  -1   24.20   10.00
   1   8  -1  171.68   25.00
  -1  -8  -1  135.69   21.20
   1  -8   1  149.79   20.00
   1   8   1  111.19   20.30
   1  -8  -1  136.99   18.50
  -1  -8   1  140.09   20.50
  -2  -8  -1   96.29   18.20
   2   8  -1  119.69   22.40
   2  -8  -1  107.19   17.10
  -2  -8   1   76.69   16.40
   2   8   1  162.08   25.00
   3   8  -1  117.79   24.10
  -3  -8  -1   71.69   17.00
   3   8   1   88.69   20.50
  -3  -8   1   84.79   17.30
  -4  -8  -1   30.60   14.20
   4   8  -1   41.20   15.50
   4   8   1   23.50   14.50
  -4  -8   1   52.09   16.10
  -5  -8  -1   82.69   19.50
   5   8  -1   58.49   19.10
  -5  -8   1   62.99   17.90
   5   8   1   70.29   20.40
   6   8  -1   -4.10   14.10
  -6  -8  -1   -3.40   12.00
  -6  -8   1    7.70   14.90
   6   8   1   18.20   16.60
   0  -9  -1  229.98   27.80
   0   9  -1  232.48   29.40
   0  -9   1  250.17   27.90
   1  -9   1  338.87   32.80
  -1  -9  -1  364.56   35.30
   1   9  -1  360.06   38.50
  -1  -9   1  300.17   32.60
   1   9   1  426.06   41.60
   1  -9  -1  339.37   32.50
   2   9  -1  162.98   27.90
  -2  -9  -1  107.19   21.00
   2  -9   1  123.59   19.60
   2  -9  -1  146.09   20.10
  -2  -9   1  117.69   21.50
   2   9   1  105.39   22.50
   3   9  -1  111.69   25.30
  -3  -9  -1  132.39   23.10
   3   9   1  189.18   30.50
  -3  -9   1  112.09   22.30
   3  -9  -1  175.28   22.30
  -4  -9  -1   31.50   16.10
   4   9  -1   71.19   20.40
   4   9   1   59.39   20.30
  -4  -9   1   50.69   17.90
  -5  -9  -1  104.79   24.00
   5   9  -1  148.39   30.60
   5   9   1  105.89   25.50
  -5  -9   1  131.09   24.90
  -6  -9  -1   24.70   19.80
   6   9  -1   21.80   19.70
   6   9   1   30.70   19.80
  -6  -9   1   19.20   18.20
   0 -10   1  101.49   20.20
   0 -10  -1  136.19   22.00
   1 -10   1   56.59   15.40
  -1 -10  -1   76.69   19.00
   1  10  -1   79.49   21.00
   1 -10  -1   57.09   16.20
  -1 -10   1   87.89   19.00
  -2 -10  -1  108.39   21.60
   2 -10   1  119.19   21.00
   2  10  -1  132.19   26.80
   2 -10  -1  102.69   19.20
  -2 -10   1  109.79   22.10
   2  10   1  105.39   23.30
  -3 -10  -1   28.40   15.10
   3  10  -1   28.40   17.20
   3 -10   1   30.30   13.80
  -3 -10   1   35.20   15.00
   3 -10  -1   11.50   12.90
   3  10   1   11.90   14.60
  -4 -10  -1   46.00   19.80
   4  10  -1   48.30   19.30
  -4 -10   1   38.90   18.60
   4  10   1   66.69   22.10
   5  10  -1   69.39   22.40
  -5 -10  -1   18.30   16.60
   5  10   1   27.40   18.70
  -5 -10   1   46.70   19.30
   0 -11  -1   42.20   17.10
   0 -11   1   61.79   19.30
  -1 -11  -1    0.20   11.50
   1 -11   1    6.10   13.70
  -1 -11   1   16.50   13.40
   1 -11  -1    4.00   12.80
   2 -11   1  168.78   26.10
   2  11  -1  104.19   25.40
  -2 -11  -1  114.69   25.90
   2 -11  -1   96.89   21.10
  -2 -11   1  156.58   28.40
   3 -11   1   -0.60   14.00
   3  11  -1  -15.30   15.40
  -3 -11  -1    9.10   16.10
  -3 -11   1   -7.40   12.90
   3  11   1   12.90   17.10
  -4 -11  -1   55.39   22.10
   4  11  -1   35.10   21.60
  -4 -11   1   75.09   21.60
   4  11   1   39.00   21.70
   0 -12   1   38.30   19.10
   0 -12  -1   38.00   17.50
  -1 -12  -1    3.20   15.60
   1 -12   1   -6.90   13.80
  -1 -12   1   -6.40   12.60
   1 -12  -1    5.60   13.30
  -2 -12  -1   72.99   23.00
   2 -12   1   38.30   20.00
  -2 -12   1   58.29   23.50
   2 -12  -1   33.30   20.40
   0   0  -2    0.30    0.50
   0   0  -2   -0.20    0.40
   1   0   2   62.29    3.70
  -1   0  -2   67.39    5.90
   1   0  -2   57.59    3.70
  -1   0   2   53.99    3.60
   2   0  -2 1200.58   47.00
   2   0   2 1237.08   46.80
  -2   0   2 1214.38   49.00
  -2   0  -2 1152.38   50.59
  -3   0  -2 1049.00   45.80
   3   0   2  989.70   40.10
  -3   0   2 1032.30   43.80
   3   0  -2  999.20   40.50
   4   0  -2  328.17   15.80
   4   0   2  310.87   15.50
  -4   0   2  317.77   19.10
  -4   0  -2  330.57   20.80
  -5   0  -2   28.00    8.60
  -5   0   2   23.50    7.20
  -6   0   2  188.78   19.40
  -6   0  -2  173.78   20.50
   0   1  -2 8001.00  303.27
   0  -1  -2 7893.81  301.97
   1   1  -2  667.83   28.10
  -1  -1  -2  631.64   28.00
  -1   1  -2  638.24   27.30
  -1   1  -2  645.94   24.80
  -1  -1   2  615.84   27.10
   1   1   2  609.74   27.90
  -2   1   2  306.97   14.60
  -2  -1  -2  308.07   14.50
   2   1  -2  332.17   16.50
  -2  -1  -2  321.77   17.70
  -2   1  -2  319.87   16.80
   2   1   2  308.77   16.20
  -2  -1   2  331.37   16.60
   3   1  -2  766.72   34.40
  -3   1   2  762.62   33.50
  -3  -1  -2  727.13   36.60
   3   1   2  781.02   34.50
  -3   1  -2  772.62   35.80
  -3  -1   2  764.02   35.50
  -4  -1  -2 2193.38   94.39
  -4   1   2 2230.28   90.59
   4   1  -2 2228.68   90.59
  -4   1  -2 2170.78   92.79
   4   1   2 2229.68   90.69
  -4  -1   2 2238.18   92.89
  -5  -1  -2  120.59   16.30
  -5   1   2  127.09   13.80
  -5  -1   2  147.79   16.30
  -5   1  -2  101.39   14.10
  -6  -1  -2  334.17   29.30
  -6  -1   2  288.27   26.00
  -6   1  -2  291.17   26.10
  -7  -1  -2   80.59   16.80
   0   2  -2   40.70    6.20
   0  -2  -2   40.00    5.20
   1   2  -2  615.54   29.60
  -1  -2  -2  619.84   28.60
   1   2   2  636.64   29.80
  -1   2  -2  593.84   26.70
  -1  -2   2  599.64   28.00
   2   2  -2    3.50    3.30
  -2  -2  -2    5.00    3.40
  -2   2  -2   14.70    4.20
  -2  -2   2   12.50    4.00
   2   2   2   25.20    5.70
   3   2  -2  261.87   16.70
  -3   2   2  232.38   13.40
  -3  -2  -2  250.67   13.60
  -3  -2  -2  215.28   16.20
   3   2   2  217.08   15.90
  -3  -2   2  272.87   16.80
  -3   2  -2  235.08   15.20
  -4   2   2   95.29   10.20
  -4  -2  -2  123.39   14.90
   4   2  -2  122.09   13.80
  -4   2  -2  130.49   13.60
  -4  -2   2  120.99   14.10
   4   2   2   94.49   12.40
   5   2  -2  203.98   19.80
  -5  -2  -2  230.68   22.20
  -5   2   2  202.18   15.00
  -5  -2   2  205.98   20.70
  -5   2  -2  210.58   19.70
   5   2   2  162.38   18.20
  -6  -2  -2   35.20   11.50
  -6  -2   2   32.70   10.80
  -6   2  -2   25.00   10.00
  -7  -2  -2   67.79   16.10
   0  -3  -2  160.08   11.10
   0   3   2  141.49   13.60
   0   3  -2  166.38   12.70
   1   3  -2 1663.93   73.49
  -1  -3  -2 1642.54   71.29
   1   3   2 1695.23   73.59
  -1  -3   2 1692.33   71.29
  -1   3  -2 1774.22   70.69
   2   3  -2  748.43   39.30
  -2  -3  -2  764.22   38.10
   2   3   2  833.72   39.90
  -2  -3   2  782.52   37.60
  -3  -3  -2 1816.62   82.59
   3   3  -2 1937.21   83.99
   3   3   2 1971.20   83.89
  -3  -3   2 1889.41   81.79
  -4  -3  -2   10.80    4.30
   4   3  -2    4.60    6.50
  -4  -3  -2    4.10    5.30
  -4   3  -2   10.50    5.70
   4   3   2    9.60    6.20
  -4  -3   2    3.90    5.50
   5   3  -2  733.23   42.90
  -5  -3  -2  839.62   44.80
   5   3   2  753.62   42.90
  -5   3  -2  811.02   40.60
  -5  -3   2  762.42   42.20
  -6  -3  -2  243.78   26.10
  -6  -3   2  212.58   24.20
  -6   3  -2  173.18   23.00
  -7  -3  -2  411.06   37.90
   0   4   2   61.69   10.30
   0   4  -2   43.10    9.60
   0  -4  -2   43.90    8.00
   1   4  -2  197.88   19.40
  -1  -4  -2  138.39   14.50
   1   4   2  108.69   14.50
  -1   4  -2  157.28   15.10
  -1  -4   2  124.29   13.30
  -2  -4  -2   82.09   12.10
   2   4  -2   60.59   12.60
  -2  -4   2   77.49   11.50
   2   4   2   76.79   13.30
   3   4  -2  551.94   33.10
  -3  -4   2  524.15   30.30
   3   4   2  476.35   31.40
   4   4  -2   65.69   13.10
  -4  -4  -2   57.59   12.40
   4   4   2   62.39   13.10
  -4  -4   2   51.79   11.40
   5   4  -2   91.39   16.90
  -5  -4  -2   75.99   14.60
  -5  -4   2   95.59   16.20
   5   4   2   91.59   16.70
  -6  -4  -2  111.39   19.10
  -6  -4   2  130.79   20.20
  -7  -4  -2  113.39   20.90
  -7  -4   2  105.69   21.50
   0   5  -2 1645.64   74.39
   0  -5  -2 1629.84   70.89
   0   5   2 1511.15   72.59
   1   5  -2 1759.42   78.99
  -1  -5  -2 1723.53   75.59
   1  -5  -2 1630.94   72.59
  -1   5  -2 1661.03   74.89
  -1  -5   2 1582.84   74.29
   1   5   2 1716.73   78.59
  -2  -5  -2   69.99   12.00
   2   5  -2   70.79   15.10
   2   5   2   87.19   15.40
  -2  -5   2   77.99   12.40
  -3  -5  -2 1009.90   52.29
   3   5  -2 1040.20   55.39
  -3  -5   2  954.60   51.39
   3   5   2 1058.19   55.89
  -4  -5  -2  243.28   25.90
   4   5  -2  216.88   25.80
  -4  -5   2  297.17   27.00
   4   5   2  258.87   27.50
   5   5  -2  180.38   25.30
  -5  -5  -2  193.18   24.50
   5   5   2  166.58   24.30
  -5  -5   2  206.08   24.20
  -6  -5  -2   26.50   12.30
   6   5  -2    7.50   12.00
   6   5   2    8.30   15.70
  -6  -5   2    0.40    9.90
  -7  -5  -2  112.89   24.50
  -7  -5   2  133.39   24.50
  -8  -5  -2   80.49   24.00
   0   6   2  140.79   18.30
   0  -6  -2  151.18   17.10
   0   6  -2   90.49   16.20
   0  -6   2  129.69   16.10
   1   6  -2   50.09   13.00
  -1  -6  -2  116.59   16.00
  -1   6  -2  138.19   17.10
   1   6   2   58.99   13.50
   1  -6  -2  146.19   16.30
  -1  -6   2   92.19   14.00
   2   6  -2   51.09   14.80
  -2  -6  -2   56.49   12.40
  -2  -6   2   68.49   12.70
   2   6   2   20.20   10.60
   3   6  -2   35.30   13.80
  -3  -6  -2   37.10   10.30
  -3  -6   2   24.00    8.90
   3   6   2   22.60   10.70
  -4  -6  -2   18.50    9.40
   4   6  -2   26.00   12.80
   4   6   2   19.80   11.40
  -4  -6   2   34.50   11.40
  -5  -6  -2   76.59   17.50
   5   6  -2   77.49   19.20
   5   6   2   35.40   14.20
  -5  -6   2   52.59   15.50
   6   6  -2   18.50   15.60
  -6  -6  -2   24.70   14.30
   6   6   2   39.40   17.20
  -6  -6   2   31.00   14.00
  -7  -6  -2   30.80   16.80
  -7  -6   2   13.30   15.10
   0  -7   2  765.02   44.10
   0   7  -2  797.12   47.10
   0  -7  -2  817.82   44.30
  -1  -7  -2  123.69   18.40
   1   7  -2  152.28   22.10
  -1   7  -2  129.39   18.30
   1  -7  -2  155.28   17.80
   1   7   2  112.49   19.20
  -1  -7   2  146.89   19.50
  -2  -7  -2  670.83   41.10
   2   7  -2  650.33   44.00
  -2  -7   2  647.44   40.70
   2  -7  -2  655.83   37.20
   2   7   2  669.03   44.70
  -3  -7  -2   69.09   14.50
   3   7  -2   62.49   16.70
  -3  -7   2   69.09   15.30
   3   7   2   37.20   13.40
  -4  -7  -2  472.75   40.30
   4   7  -2  368.96   37.70
   4   7   2  297.27   34.50
  -4  -7   2  397.86   36.90
  -5  -7  -2   38.80   16.00
   5   7  -2   58.69   18.60
   5   7   2   34.10   16.60
  -5  -7   2   26.40   13.70
  -6  -7  -2  264.17   33.20
   6   7  -2  201.58   31.60
  -6  -7   2  168.98   27.30
   6   7   2  208.98   32.40
  -7  -7  -2   15.50   17.60
  -7  -7   2    5.20   15.50
   0  -8   2  182.28   23.20
   0  -8  -2  183.18   22.00
   0   8  -2  180.38   24.20
   1  -8   2    6.20    7.90
  -1  -8  -2   34.90   11.50
   1   8  -2    8.70   10.30
   1   8   2   17.80   10.30
  -1  -8   2    4.60    8.60
   1  -8  -2   10.90    8.50
  -2  -8  -2   56.39   14.20
   2   8  -2   51.29   14.80
   2  -8  -2   51.29   13.20
  -2  -8   2   44.70   13.80
   2   8   2   34.40   14.60
   3   8  -2   -0.80   11.20
  -3  -8  -2    0.00    8.60
   3  -8  -2   16.30    8.50
   3   8   2    0.90   10.50
  -3  -8   2   11.20    9.80
  -4  -8  -2  101.59   20.70
   4   8  -2  104.19   22.50
  -4  -8   2   96.79   20.30
   4   8   2   67.89   19.40
   5   8  -2    7.90   12.60
  -5  -8  -2   10.70   11.50
   5   8   2   -7.00   10.20
  -5  -8   2   -1.20   14.40
   6   8  -2   -2.80   13.40
  -6  -8  -2   28.10   18.10
  -6  -8   2   10.50   16.60
   6   8   2   15.20   15.90
   0   9  -2  208.68   29.00
   0  -9   2  210.78   26.60
   0  -9  -2  243.68   27.80
   1  -9   2  180.18   23.90
  -1  -9  -2  179.48   24.20
   1   9  -2  182.68   27.70
   1  -9  -2  175.68   22.70
  -1  -9   2  178.78   24.50
   1   9   2  142.49   24.50
   2  -9   2  266.87   29.10
   2   9  -2  263.97   34.80
  -2  -9  -2  213.98   28.10
  -2  -9   2  269.97   32.00
   2   9   2  221.98   31.10
   2  -9  -2  307.27   30.00
  -3  -9  -2  146.69   24.30
   3   9  -2  152.78   28.00
  -3  -9   2  145.79   24.20
   3  -9  -2  129.99   20.10
   3   9   2  125.09   26.50
   4   9  -2  159.98   30.50
  -4  -9  -2  145.19   25.50
  -4  -9   2  178.08   28.30
   4   9   2  168.98   31.00
   5   9  -2   47.90   20.00
  -5  -9  -2   45.80   17.80
   5   9   2   70.29   24.10
  -5  -9   2   47.00   18.10
   6   9  -2  136.79   31.40
  -6  -9  -2  162.38   31.40
   6   9   2  197.78   35.10
  -6  -9   2  157.28   31.10
   0 -10  -2   20.20   12.00
   0 -10   2   20.00   12.00
   0  10  -2   27.00   13.20
  -1 -10  -2   29.50   13.70
   1  10  -2   52.09   18.10
   1 -10   2   32.90   13.80
  -1 -10   2   41.30   14.90
   1 -10  -2   34.60   14.10
  -2 -10  -2   37.10   15.00
   2  10  -2   41.80   17.00
   2 -10   2   21.00   13.70
   2 -10  -2   47.80   15.20
   2  10   2   37.50   16.70
  -2 -10   2   74.19   18.60
   3 -10   2   10.90   14.20
  -3 -10  -2   36.90   17.00
   3  10  -2   29.50   16.30
   3  10   2   42.80   18.40
  -3 -10   2   22.00   13.10
   3 -10  -2   50.99   15.60
   4  10  -2   29.60   17.80
  -4 -10  -2    7.40   15.00
  -4 -10   2   18.50   14.70
   4  10   2   37.90   18.30
   5  10  -2   19.30   16.90
  -5 -10  -2   16.50   17.00
  -5 -10   2   18.50   16.90
   5  10   2   19.60   18.10
   0 -11   2   -2.10   11.90
   0 -11  -2   -2.30   12.50
   1  11  -2  128.89   26.90
  -1 -11  -2  146.59   26.50
   1 -11   2   96.99   22.30
  -1 -11   2  125.19   25.10
   1 -11  -2  117.59   21.70
  -2 -11  -2   27.10   16.20
   2 -11   2   23.20   15.70
   2  11  -2   29.00   16.40
  -2 -11   2   21.40   14.40
   2 -11  -2    8.40   12.00
  -3 -11  -2   75.29   20.00
   3 -11   2   99.89   22.20
   3  11  -2   97.79   26.30
  -3 -11   2   57.79   21.30
  -4 -11  -2   -6.60   15.20
   4  11  -2   -8.10   16.00
   4  11   2   -0.70   16.50
  -4 -11   2   13.60   18.00
   0 -12   2    5.50   14.40
   0 -12  -2   12.90   13.90
  -1 -12  -2   18.40   17.70
   1 -12   2   13.20   16.30
   1 -12  -2    7.90   15.80
  -1 -12   2   -1.70   13.80
   2 -12   2   11.80   17.30
   2  12  -2    2.00   16.60
  -2 -12  -2   15.60   19.80
   2 -12  -2    5.10   12.90
  -2 -12   2   -6.60   14.00
  -1   0  -3 4264.87  167.28
  -1   0  -3 4191.48  165.48
   1   0  -3 4439.96  166.28
  -1   0   3 4430.46  164.68
  -2   0  -3  272.17   15.50
   2   0   3  284.77   13.00
   2   0  -3  267.57   13.00
  -2   0   3  276.77   13.40
   3   0   3 1920.91   77.39
  -3   0   3 2005.40   79.59
   3   0  -3 2026.10   77.89
  -3   0  -3 1937.51   82.49
   4   0   3   25.00    4.50
  -4   0   3   18.90    5.50
  -4   0  -3   21.90    7.00
   4   0  -3   43.30    5.40
  -5   0  -3  712.03   38.40
  -5   0   3  707.63   35.70
  -6   0  -3    3.20    7.00
  -7   0  -3  533.15   36.10
   0  -1  -3  244.48   11.60
   0   1  -3  244.28   12.80
  -1  -1  -3 2024.60   79.39
  -1  -1  -3 1823.02   78.49
   1   1   3 2015.20   79.19
  -1  -1   3 1978.30   77.89
  -1   1  -3 2040.30   77.09
  -1   1  -3 1997.30   78.79
  -2   1   3   56.49    4.60
  -2  -1  -3   61.09    5.50
  -2  -1  -3   41.30    6.90
   2   1  -3   51.89    6.40
   2   1   3   37.40    5.60
  -2  -1   3   44.10    5.70
  -2   1  -3   56.39    7.00
   3   1  -3  300.17   16.30
  -3   1   3  297.07   14.80
  -3  -1  -3  261.07   17.70
  -3  -1   3  285.87   16.60
  -3   1  -3  279.77   17.50
   3   1   3  263.27   15.90
  -4  -1  -3  116.69   14.40
  -4   1   3  119.79   11.10
   4   1  -3  112.49   11.60
   4   1   3  110.99   11.70
  -4   1  -3  107.39   12.80
  -4  -1   3  107.19   12.00
  -5  -1  -3   25.80    8.20
  -5   1   3   48.70    8.60
  -5   1  -3   20.50    7.80
  -5  -1   3   19.20    7.30
  -6  -1  -3   -0.10    7.70
  -6  -1   3   16.00    8.60
  -6   1  -3    7.80    7.60
  -7  -1  -3   54.89   14.80
   0  -2  -3 6222.28  247.88
   0   2  -3 6704.03  250.37
   1   2  -3 2031.30   81.09
  -1  -2  -3 1889.31   79.59
  -1  -2   3 2087.39   79.39
   1   2   3 1736.93   80.09
  -1   2  -3 2027.40   78.29
  -2  -2  -3 1467.75   62.79
   2   2  -3 1430.26   62.79
  -2  -2   3 1505.65   61.49
   2   2   3 1429.26   62.79
  -2   2  -3 1433.26   61.09
  -3  -2  -3 1002.60   41.70
  -3   2   3 1005.60   40.90
  -3  -2  -3 1034.70   46.80
   3   2  -3  913.71   45.10
   3   2   3  947.41   45.10
  -3  -2   3  948.21   44.40
  -3   2  -3  925.81   44.00
   4   2  -3 1098.59   51.99
  -4   2   3 1115.79   47.90
  -4  -2  -3 1068.19   53.59
  -4  -2   3 1092.69   51.79
   4   2   3 1124.89   52.19
  -4   2  -3 1172.68   52.09
  -5  -2  -3  537.05   34.10
  -5   2   3  534.75   27.80
   5   2  -3  566.04   32.00
  -5   2  -3  537.65   31.40
  -5  -2   3  541.75   31.60
   5   2   3  547.85   31.60
  -6  -2  -3  446.06   32.20
  -6  -2   3  449.36   30.00
  -6   2  -3  449.16   29.70
  -7  -2  -3  193.38   25.60
   0   3  -3  415.46   22.60
   0  -3  -3  361.36   19.90
   1   3  -3  373.96   22.50
  -1  -3  -3  307.77   19.70
  -1   3  -3  386.76   20.00
  -1  -3   3  327.07   19.60
   1  -3  -3  352.96   18.20
   1   3   3  391.36   22.50
   2   3  -3   73.09   10.60
  -2  -3  -3   74.09   10.50
   2   3   3   76.39   11.20
  -2  -3   3   70.59   10.00
  -3  -3  -3   82.79   12.00
   3   3  -3   50.19   10.10
  -3   3  -3   69.99    9.40
   3   3   3   62.29   11.00
  -3  -3   3   51.99    9.30
  -4  -3  -3  429.56   28.40
  -4  -3  -3  466.35   23.20
   4   3  -3  491.05   29.70
   4   3   3  456.45   28.90
  -4   3  -3  464.65   26.70
  -4  -3   3  451.25   27.60
  -5  -3  -3   11.90    8.80
   5   3  -3    7.80    7.80
  -5   3  -3    1.60    5.60
   5   3   3    2.90    7.00
  -5  -3   3    7.50    7.20
  -6  -3  -3   45.30   13.90
  -6  -3   3   63.89   13.70
  -6   3  -3   46.80   12.00
  -7  -3  -3   23.80   12.40
   0  -4  -3 4412.66  171.58
   0   4  -3 4224.98  174.28
   1   4  -3  518.05   31.20
  -1  -4  -3  569.04   29.70
  -1   4  -3  536.15   29.00
   1   4   3  525.45   31.40
  -1  -4   3  552.14   29.40
   1  -4  -3  558.94   27.50
  -2  -4  -3 1941.31   82.49
   2   4  -3 1859.31   84.79
  -2  -4   3 1905.31   81.69
   2   4   3 1823.52   84.39
   3   4  -3  182.18   20.80
  -3  -4  -3  145.69   17.10
   3   4   3  163.18   19.40
  -3  -4   3  120.79   15.50
   4   4  -3 1187.28   56.59
  -4  -4  -3 1030.40   48.80
  -4  -4  -3 1035.70   53.69
   4   4   3  941.21   53.59
  -4  -4   3  979.80   51.39
   5   4  -3   52.59   13.30
  -5  -4  -3   48.70   12.90
   5   4   3   59.09   14.40
  -5  -4   3   63.49   13.30
  -6  -4  -3  526.65   37.10
  -6  -4   3  444.06   33.50
  -7  -4  -3   15.00   13.70
  -7  -4   3   14.50   14.50
  -8  -4  -3  259.17   38.40
   0   5  -3  205.28   21.00
   0  -5  -3  192.18   17.90
   1   5  -3  388.76   27.30
  -1  -5  -3  365.76   23.40
  -1   5  -3  340.77   23.30
  -1  -5   3  358.06   23.40
   1  -5  -3  338.57   21.50
   1   5   3  329.57   25.30
   2   5  -3  182.78   21.40
  -2  -5  -3  196.88   20.40
  -2  -5   3  192.48   19.70
   2   5   3  206.88   23.20
   3   5  -3    9.20    9.20
  -3  -5  -3   25.40    8.90
  -3  -5   3   21.90    8.30
   3   5   3   20.10   10.10
   4   5  -3   54.79   14.10
  -4  -5  -3   85.69   15.10
  -4  -5   3   60.19   12.50
   4   5   3   91.09   17.10
  -5  -5  -3    6.20    9.80
   5   5  -3   16.30   11.30
   5   5   3   21.90   12.60
  -5  -5   3   14.70    9.80
   6   5  -3   -3.00   10.70
  -6  -5  -3   11.30   11.60
   6   5   3    1.80   14.40
  -6  -5   3   14.40   12.00
  -7  -5  -3    6.10   13.40
  -7  -5   3   18.90   14.20
  -8  -5  -3   25.00   18.40
   0   6  -3  215.18   23.60
   0  -6  -3  209.48   20.60
   1   6  -3  652.23   43.20
  -1  -6  -3  755.32   41.80
  -1   6  -3  817.62   42.50
   1   6   3  774.62   45.20
  -1  -6   3  760.72   41.90
   1  -6  -3  795.92   40.00
   2   6  -3  342.37   29.40
  -2  -6  -3  344.67   26.00
   2   6   3  391.76   30.40
  -2  -6   3  386.46   27.20
   2  -6  -3  379.36   23.90
   3   6  -3  571.34   39.60
  -3  -6  -3  582.94   36.50
   3   6   3  513.95   37.70
  -3  -6   3  572.94   35.90
  -4  -6  -3  103.69   17.70
   4   6  -3   73.19   18.00
   4   6   3   90.79   18.80
  -4  -6   3   72.49   15.70
   5   6  -3  313.67   36.10
  -5  -6  -3  327.67   34.20
   5   6   3  406.16   39.90
  -5  -6   3  311.97   32.40
  -6  -6  -3   94.29   21.30
   6   6  -3  136.19   24.30
  -6  -6   3  126.89   23.40
   6   6   3  124.99   24.90
  -7  -6  -3  121.89   24.60
  -7  -6   3   81.59   21.50
   0  -7   3   10.30    7.60
   0  -7  -3    1.50    6.50
   0   7  -3   -4.00    6.60
  -1  -7  -3  195.88   22.10
   1   7  -3  122.29   20.00
   1   7   3  172.38   22.90
   1  -7  -3  101.29   15.30
  -1  -7   3  138.79   19.10
  -1   7  -3  171.18   21.00
  -2  -7  -3    7.50    7.80
   2   7  -3   19.00   11.40
   2  -7  -3   20.20    8.70
   2   7   3   13.00   10.20
  -2  -7   3   23.40    9.90
   3   7  -3  213.98   28.60
  -3  -7  -3  137.09   20.10
   3   7   3   94.09   19.30
  -3  -7   3  131.49   20.00
  -4  -7  -3    4.70    9.00
   4   7  -3   11.10   10.90
  -4  -7   3    4.80    8.80
   4   7   3    6.70    8.70
   5   7  -3   -7.50   10.30
  -5  -7  -3   31.60   14.70
  -5  -7   3   29.60   14.10
   5   7   3   44.50   17.60
   6   7  -3    1.10   14.80
  -6  -7  -3   -6.10   11.00
   6   7   3   14.60   15.30
  -6  -7   3   10.00   13.70
  -7  -7  -3   29.10   18.80
  -7  -7   3    7.90   17.90
   0  -8  -3    8.00    9.10
   0   8  -3    8.70    9.00
   0  -8   3   20.20    9.50
  -1  -8  -3  610.04   39.90
   1   8  -3  602.24   43.50
   1   8   3  582.74   42.00
   1  -8  -3  644.34   38.90
  -1   8  -3  624.24   40.20
  -1  -8   3  619.04   40.30
  -2  -8  -3   47.70   13.60
   2   8  -3   44.00   15.00
   2  -8  -3   53.89   11.60
  -2  -8   3   -0.80    8.70
   2   8   3   20.00   10.90
   3   8  -3  412.06   42.90
  -3  -8  -3  415.16   39.60
  -3  -8   3  488.05   42.60
   3  -8  -3  512.85   32.50
   3   8   3  477.35   40.10
  -4  -8  -3   30.90   13.00
   4   8  -3   25.70   13.70
  -4  -8   3   16.80   11.60
   4   8   3   28.30   15.50
  -5  -8  -3  276.87   34.90
   5   8  -3  242.98   34.90
   5   8   3  282.77   38.70
  -5  -8   3  280.47   33.70
   6   8  -3   39.70   19.60
  -6  -8  -3    9.30   12.60
  -6  -8   3   -1.20   14.50
   6   8   3   18.60   16.80
   0  -9  -3   26.80   11.90
   0   9  -3   24.40   13.60
   0  -9   3   45.70   13.30
   1   9  -3   10.50   10.90
  -1  -9  -3   32.00   11.80
   1  -9   3   21.50   10.40
  -1  -9   3   30.10   13.20
   1  -9  -3   15.60   10.40
   2   9  -3   20.60   12.80
  -2  -9  -3   20.70   11.70
  -2  -9   3   37.90   14.00
   2  -9  -3    6.60   10.50
   2   9   3   21.80   12.60
   3   9  -3    9.20   12.60
  -3  -9  -3    5.90   10.40
  -3  -9   3    4.10   11.10
   3   9   3    5.90   12.80
   3  -9  -3   -1.40    9.20
  -4  -9  -3    1.50    9.90
   4   9  -3   10.30   14.40
  -4  -9   3   41.20   15.50
   4   9   3    6.80   14.10
   5   9  -3   76.69   24.70
  -5  -9  -3   24.50   17.00
   5   9   3    6.80   15.60
  -5  -9   3   10.90   15.70
  -6  -9  -3    7.90   15.00
   6   9  -3   -0.50   15.50
   6   9   3   15.20   18.60
  -6  -9   3   41.70   21.30
   0 -10  -3  193.88   27.90
   0 -10   3  221.28   29.50
   0  10  -3  284.37   33.90
   1  10  -3   98.99   22.50
  -1 -10  -3   73.69   18.50
   1 -10   3  105.49   20.90
  -1 -10   3   89.39   19.70
   1 -10  -3   92.59   19.20
   2 -10   3  214.68   28.10
   2  10  -3  289.07   37.20
  -2 -10  -3  212.88   29.40
  -2 -10   3  274.87   33.80
   2 -10  -3  228.38   28.20
  -3 -10  -3   46.70   17.10
   3  10  -3   31.10   17.70
  -3 -10   3   61.39   19.30
   3  10   3   85.49   23.10
   4  10  -3   82.79   23.70
  -4 -10  -3   93.39   21.20
   4  10   3   79.79   21.40
  -4 -10   3  178.28   29.10
   5  10  -3   75.59   26.00
  -5 -10  -3   16.00   16.20
   5  10   3   75.99   24.40
  -5 -10   3   69.59   23.00
   0 -11   3    9.70   14.00
   0 -11  -3    5.90   11.40
   1  11  -3   30.40   17.10
  -1 -11  -3   18.90   14.80
   1 -11   3    1.00   10.30
   1 -11  -3    2.20   13.20
  -1 -11   3    5.00   13.60
   2 -11   3   -0.30   13.60
  -2 -11  -3   10.10   14.80
   2  11  -3    7.80   15.70
   2 -11  -3    4.60   15.40
  -2 -11   3   35.50   18.20
   3  11  -3    1.50   15.10
  -3 -11  -3    4.60   13.50
   3 -11   3    8.00   13.10
  -3 -11   3  -13.30   12.10
   4  11  -3   12.00   17.70
  -4 -11  -3   14.50   15.60
  -4 -11   3    0.00   15.00
   0 -12  -3   94.69   23.10
   0 -12   3   31.30   17.20
   1 -12   3    6.40   13.40
  -1 -12  -3    3.20   14.60
   1 -12  -3    7.60   13.70
  -1 -12   3    6.20   17.70
   2 -12   3   50.09   20.50
  -2 -12  -3   26.90   19.90
   2  12  -3  114.19   28.80
  -2 -12   3   72.09   24.30
   2 -12  -3   82.09   28.00
   0   0  -4 9999.00  379.86
   0   0  -4 9941.91  378.56
  -1   0  -4  422.76   19.00
   1   0  -4  422.76   19.50
  -1   0  -4  421.06   20.00
  -2   0   4  384.56   16.80
   2   0  -4  358.86   17.50
  -3   0  -4   11.10    4.50
   3   0  -4   10.50    3.00
   3   0   4   10.80    3.00
  -3   0   4   13.50    3.60
  -4   0  -4 1957.20   84.09
  -4   0   4 1937.81   79.99
   4   0   4 1911.41   78.29
   4   0  -4 1963.40   78.59
  -5   0  -4   15.80    6.90
  -5   0   4    5.50    5.10
  -6   0  -4   56.09   13.30
  -7   0  -4   -2.80    9.50
   0  -1  -4  934.41   35.60
   0   1  -4  791.12   36.80
  -1  -1  -4 3295.47  127.89
   1   1  -4 3480.35  128.59
  -1  -1  -4 3074.79  127.49
  -1   1  -4 3236.98  127.49
  -1   1  -4 3188.78  126.09
   1  -1  -4 3270.37  123.59
  -2  -1  -4  871.21   37.00
   2   1  -4  849.02   38.60
  -2  -1  -4  872.91   40.10
  -2   1   4  864.31   34.60
  -2   1  -4  852.91   39.20
   2   1   4  946.61   39.10
  -2  -1   4  888.31   37.50
   3   1  -4  777.12   36.10
  -3   1   4  747.33   33.00
  -3  -1  -4  815.32   38.80
  -3   1  -4  755.02   37.40
   3   1   4  826.72   36.30
  -3  -1   4  788.42   35.70
  -4   1   4  305.87   17.20
  -4  -1  -4  330.27   21.90
   4   1  -4  307.07   18.70
   4  -1   4  297.47   14.40
  -4  -1   4  330.97   19.50
   4   1   4  321.87   19.10
  -4   1  -4  344.37   21.60
   4  -1  -4  323.27   15.30
  -5  -1  -4  106.49   16.00
  -5   1   4  117.29   12.10
  -5   1  -4   78.79   12.90
  -5  -1   4   98.69   12.90
  -6  -1  -4  398.36   29.10
  -6  -1   4  386.16   33.30
  -6   1  -4  388.66   28.20
  -7  -1  -4   17.10   11.30
   0   2  -4   33.00    5.80
   0  -2  -4   34.50    5.10
  -1  -2  -4  833.22   36.40
   1   2  -4  846.62   37.90
   1  -2  -4  768.12   33.00
  -1   2  -4  776.92   35.00
  -2  -2  -4 1196.58   53.29
   2   2  -4 1172.28   53.29
  -2  -2  -4 1186.78   51.89
  -2  -2   4 1194.08   51.39
   2   2   4 1207.88   53.39
  -2   2  -4 1216.98   52.09
  -3  -2  -4 1016.50   48.10
   3   2  -4  950.00   46.90
  -3  -2  -4 1045.90   43.60
  -3  -2   4 1037.90   46.00
  -3   2  -4  985.90   46.40
   3   2   4 1023.30   47.50
   4   2  -4  505.25   29.10
  -4  -2  -4  462.95   30.00
  -4   2   4  524.85   24.70
  -4   2  -4  500.85   28.90
  -4  -2   4  565.04   29.10
   4   2   4  517.65   29.40
   5   2  -4  310.67   22.60
  -5  -2  -4  362.36   26.10
  -5  -2   4  328.07   22.50
  -5   2  -4  321.47   23.00
   5   2   4  323.07   23.10
  -6  -2  -4   96.59   16.80
  -6  -2   4   85.19   14.90
  -6   2  -4  104.79   16.70
  -7  -2  -4  238.08   28.20
   0  -3  -4   51.19    7.10
   0   3  -4   60.89    9.10
  -1  -3  -4  823.22   37.10
   1   3  -4  792.02   39.00
  -1   3  -4  779.92   36.30
   1  -3  -4  782.82   34.20
   1   3   4  705.13   37.70
   2   3  -4  284.87   20.60
  -2  -3  -4  298.57   19.70
  -2  -3   4  328.87   19.40
   2   3   4  320.17   21.10
   3   3  -4  444.96   27.30
  -3  -3  -4  410.46   26.10
   3   3   4  422.56   26.80
  -3   3  -4  443.56   24.70
  -3  -3   4  414.76   24.60
   4   3  -4  136.79   17.40
  -4  -3  -4  146.39   10.90
  -4  -3  -4  126.69   16.50
  -4   3  -4  120.49   14.50
  -4  -3   4  139.19   15.70
   4   3   4  130.59   16.50
   5   3  -4  359.66   26.70
  -5  -3  -4  362.56   27.60
   5   3   4  351.16   26.60
  -5   3  -4  360.96   24.80
  -5  -3   4  380.76   25.90
  -6  -3  -4   35.70   12.70
  -6   3  -4   26.80   10.10
  -6  -3   4   10.80    9.90
  -7  -3  -4   67.99   17.70
   0   4  -4   73.39   11.00
   0  -4  -4   92.99   10.80
  -1  -4  -4 1753.82   73.09
   1   4  -4 1515.55   74.69
  -1   4  -4 1718.83   72.69
   1  -4  -4 1702.43   70.09
   1   4   4 1566.04   74.49
  -1  -4   4 1741.83   72.99
  -2  -4  -4  229.58   20.80
   2   4  -4  253.57   23.90
  -2  -4   4  213.68   19.50
   2   4   4  239.88   19.70
  -3  -4  -4 1271.07   61.69
   3   4  -4 1216.88   62.79
   3   4   4 1427.36   64.89
  -3  -4   4 1256.97   59.99
  -4  -4  -4    5.60    6.70
  -4  -4  -4   -2.70    3.70
   4   4  -4    2.30    6.30
  -4  -4   4    5.20    5.80
   4   4   4   -1.20    6.50
   5   4  -4  407.66   31.50
  -5  -4  -4  454.25   32.10
  -5  -4   4  483.95   31.20
   5   4   4  432.06   32.20
  -6  -4  -4   48.70   14.20
  -6  -4   4   50.09   13.80
  -7  -4  -4  274.47   33.50
  -8  -4  -4    1.30   16.60
   0   5  -4    6.60    5.80
   0  -5  -4    4.80    4.60
   1   5  -4  409.16   28.80
  -1  -5  -4  450.15   27.20
  -1  -5   4  415.06   26.60
   1  -5  -4  430.26   24.50
  -1   5  -4  433.86   27.20
   1   5   4  466.85   29.80
  -2  -5  -4  448.46   28.30
   2   5  -4  446.06   31.00
   2   5   4  512.25   32.60
  -2  -5   4  448.06   28.10
   2  -5  -4  416.36   24.50
   3   5  -4  685.63   40.80
  -3  -5  -4  598.34   36.60
   3   5   4  614.54   39.30
  -3  -5   4  619.34   36.40
  -4  -5  -4   15.00    8.50
   4   5  -4   10.30    8.00
  -4  -5   4    5.90    6.60
   4   5   4    7.20    7.70
  -5  -5  -4  111.99   19.40
   5   5  -4  103.39   18.70
  -5  -5   4  176.08   22.40
   5   5   4  186.38   25.30
  -6  -5  -4  190.88   27.10
   6   5  -4  207.08   28.60
   6   5   4  213.08   34.50
  -6  -5   4  181.38   23.90
  -7  -5  -4  126.99   24.60
  -7  -5   4  111.49   22.00
   0  -6  -4  883.31   45.80
   0   6  -4  895.21   49.20
   1   6  -4  153.28   21.00
  -1  -6  -4  195.98   20.50
   1   6   4  198.48   22.80
  -1   6  -4  191.18   20.80
   1  -6  -4  191.38   18.80
  -1  -6   4  229.08   22.10
   2   6  -4  340.57   28.30
  -2  -6  -4  279.77   26.70
  -2  -6   4  335.77   29.40
   2   6   4  332.97   28.00
   2  -6  -4  324.87   21.70
   3   6  -4   72.19   15.80
  -3  -6  -4   83.29   15.50
   3   6   4   71.29   16.10
  -3  -6   4  102.39   16.80
   4   6  -4  369.36   36.70
  -4  -6  -4  323.07   32.60
  -4  -6   4  392.76   29.50
   4   6   4  387.36   32.50
  -5  -6  -4  117.19   20.80
   5   6  -4  118.29   21.90
   5   6   4  158.88   25.40
  -5  -6   4  133.29   20.50
   6   6  -4  105.19   23.30
  -6  -6  -4   98.89   20.70
  -6  -6   4  108.19   22.00
   6   6   4  139.49   26.30
  -7  -6  -4   38.30   18.70
  -7  -6   4   32.70   16.40
   0   7  -4  480.35   34.70
   0  -7  -4  483.95   31.50
   0  -7   4  491.85   32.20
  -1  -7  -4   23.40   10.50
   1   7  -4   32.90   12.00
   1  -7  -4   24.60    8.80
  -1  -7   4   33.40   10.40
  -1   7  -4   30.10   10.40
  -2  -7  -4   90.69   17.00
   2   7  -4  144.29   23.40
   2  -7  -4  144.89   17.50
   2   7   4  143.59   22.70
  -2  -7   4  146.39   20.20
   3   7  -4   -9.70    7.10
  -3  -7  -4    9.70    8.30
  -3  -7   4    7.50    9.20
   3  -7  -4   -4.60    6.10
   3   7   4   -0.50   10.10
   4   7  -4  287.87   34.20
  -4  -7  -4  223.18   27.70
   4   7   4  238.48   30.20
  -4  -7   4  282.47   31.30
  -5  -7  -4    1.40   11.40
   5   7  -4    3.60   10.40
  -5  -7   4   27.20   13.40
   5   7   4   -2.20   10.30
  -6  -7  -4  135.49   25.60
   6   7  -4   95.69   24.50
  -6  -7   4   71.59   20.40
   6   7   4   78.79   23.70
  -7  -7  -4   19.00   16.90
  -7  -7   4    4.30   19.70
   0   8  -4  333.47   34.00
   0  -8   4  254.07   27.20
   0  -8  -4  247.18   27.00
   1   8  -4   22.00   10.70
  -1  -8  -4   16.40   10.30
  -1   8  -4   25.80   10.80
  -1  -8   4   12.80    8.50
   1  -8  -4   24.40   10.00
  -2  -8  -4  233.08   27.50
   2   8  -4  222.78   29.90
   2  -8  -4  309.07   27.50
  -2  -8   4  239.98   27.80
   2   8   4  313.87   33.40
  -3  -8  -4   42.30   12.90
   3   8  -4   29.90   13.80
   3   8   4   35.30   14.10
  -3  -8   4   55.99   15.60
   3  -8  -4   39.00   11.50
   4   8  -4  183.88   28.20
  -4  -8  -4  167.58   25.30
   4   8   4  189.88   29.80
  -4  -8   4  239.48   29.30
  -5  -8  -4   41.10   14.00
   5   8  -4  -10.20   11.80
  -5  -8   4   35.80   15.10
   5   8   4   -5.40   12.30
  -6  -8  -4  111.29   25.00
   6   8  -4   79.99   23.60
  -6  -8   4  151.48   27.70
   6   8   4   89.79   24.40
   0   9  -4  347.47   37.20
   0  -9   4  439.96   39.40
   0  -9  -4  412.96   36.50
   1   9  -4    7.80   10.80
  -1  -9  -4   22.70   11.30
   1  -9   4   23.60   11.00
   1  -9  -4   31.90   12.00
  -1  -9   4   33.70   12.30
  -1   9  -4   44.70   14.30
  -2  -9  -4   72.19   17.40
   2   9  -4   72.19   18.90
  -2  -9   4  100.79   19.90
   2  -9  -4   73.69   15.50
  -3  -9  -4   26.30   13.20
   3   9  -4   21.40   15.40
  -3  -9   4   10.40   12.20
   3   9   4   22.50   14.70
   3  -9  -4   32.60   14.20
   4   9  -4  110.19   25.40
  -4  -9  -4  132.69   24.10
   4   9   4  203.68   32.50
  -4  -9   4  220.98   31.00
  -5  -9  -4   33.20   16.10
   5   9  -4   35.10   18.00
  -5  -9   4   43.60   17.10
   5   9   4   39.40   19.40
   6   9  -4   24.60   19.90
  -6  -9  -4   30.00   19.00
  -6  -9   4   25.30   20.20
   6   9   4   14.00   18.30
   0 -10  -4   27.70   12.80
   0  10  -4   33.10   14.30
   0 -10   4   26.40   13.30
   1  10  -4  189.88   29.50
   1 -10   4   97.09   20.40
  -1 -10  -4  172.88   26.20
  -1 -10   4  223.38   29.50
   1 -10  -4  164.68   24.20
   2 -10   4  124.49   21.30
   2  10  -4  130.59   26.30
  -2 -10  -4  125.89   24.00
   2 -10  -4  145.39   22.30
  -2 -10   4  170.08   27.60
   3  10  -4  148.19   28.90
  -3 -10  -4   94.79   22.00
  -3 -10   4  120.69   24.70
   4  10  -4   27.80   16.80
  -4 -10  -4   45.50   16.70
   4  10   4   44.40   19.80
  -4 -10   4   43.00   17.40
   5  10  -4   32.20   19.60
  -5 -10  -4   35.40   17.70
   5  10   4   28.00   19.80
  -5 -10   4   29.30   20.80
   0 -11   4   12.00   12.90
   0  11  -4   -5.50   10.60
   0 -11  -4  -11.40   12.30
  -1 -11  -4   85.69   20.60
   1  11  -4   62.19   21.50
   1 -11   4   41.80   17.90
  -1 -11   4   73.59   20.00
   1 -11  -4   71.09   19.30
   2 -11   4   -0.20   10.70
   2  11  -4    9.60   15.10
  -2 -11  -4    7.50   12.10
  -2 -11   4  -12.30   11.40
   2 -11  -4   -3.90   12.10
   3  11  -4   22.80   18.10
  -3 -11  -4   47.10   18.10
   3 -11   4   44.90   18.20
  -3 -11   4   37.30   17.10
  -4 -11  -4    3.60   15.70
   4  11  -4   16.90   17.80
  -4 -11   4    3.80   15.40
   0 -12   4   11.70   14.80
   0 -12  -4    2.50   14.60
   1 -12   4   91.09   22.70
  -1 -12  -4   43.10   19.50
   1  12  -4   92.39   25.60
   1 -12  -4   62.39   23.30
  -1 -12   4   38.30   19.30
  -2 -12  -4   -4.60   14.80
   2 -12   4   16.80   15.30
   2  12  -4    8.30   15.80
  -2 -12   4    8.10   13.60
   0   0  -5    0.10    1.60
   0   0  -5    1.00    1.60
  -1   0  -5  360.66   17.60
   1   0  -5  371.06   18.20
  -2   0  -5   69.69    8.70
  -2   0   5   65.19    4.90
  -2   0  -5   69.09    4.40
   2   0  -5   72.09    7.20
  -2   0  -5   63.19    4.30
  -3   0   5   33.70    5.10
   3   0  -5   27.20    5.00
  -3   0  -5   34.40    7.30
   4   0  -5  226.98   14.20
   4   0   5  220.78   14.10
  -4   0  -5  251.17   21.40
  -4   0   5  225.68   14.30
  -5   0  -5  210.18   21.50
  -5   0   5  204.98   15.30
  -6   0  -5    8.40    8.90
  -7   0  -5   -6.60    9.60
   0  -1  -5  994.60   42.60
   0   1  -5  993.90   42.70
   0  -1  -5  985.50   40.60
  -1  -1  -5 4371.86  173.68
  -1   1   5 4294.87  169.08
  -1  -1  -5 4005.30  173.08
   1   1  -5 4718.13  174.48
  -1   1  -5 4598.44  173.58
   1  -1  -5 4604.04  169.08
  -1   1  -5 4615.64  172.58
   2   1  -5  490.15   24.40
  -2  -1  -5  472.95   25.20
  -2  -1  -5  450.45   22.50
  -2   1  -5  508.35   25.10
  -2  -1   5  507.55   22.70
   3   1  -5 3063.69  125.19
  -3   1   5 3140.69  120.89
  -3  -1  -5 3013.30  127.69
  -3  -1   5 3144.49  119.79
   3   1   5 3172.58  125.39
   3  -1  -5 3071.39  122.09
  -3   1  -5 3238.28  127.29
  -3  -1   5 3141.49  123.79
   4   1  -5  196.68   14.90
  -4   1   5  194.28   12.40
  -4  -1  -5  249.28   18.30
   4  -1  -5  189.98   12.00
  -4   1  -5  239.38   20.90
   4   1   5  228.18   15.50
  -4  -1   5  210.18   14.70
  -5  -1  -5  836.02   45.90
  -5   1   5  808.02   39.00
   5   1  -5  837.02   49.90
  -5  -1   5  909.01   42.00
  -5   1  -5  864.31   45.00
  -6  -1  -5   70.59   14.70
  -6   1  -5   68.89   14.20
  -7  -1  -5  304.97   32.50
  -7   1  -5  341.17   31.80
   0   2  -5  636.34   30.20
   0  -2  -5  598.34   27.70
   1   2  -5   87.29   10.20
  -1  -2  -5  103.09   10.20
   1  -2  -5  109.09    6.60
  -1   2  -5   98.59    8.20
  -2  -2  -5  598.94   29.00
   2   2  -5  593.04   30.50
  -2  -2  -5  598.24   30.20
   2   2   5  540.35   29.60
  -2   2  -5  587.54   29.30
  -2  -2   5  602.44   28.30
   3   2  -5  177.18   14.10
  -3  -2  -5  167.78   11.50
  -3  -2  -5  206.58   18.80
  -3  -2   5  184.28   13.20
  -3   2  -5  175.58   16.30
   3   2   5  149.39   15.30
  -4  -2  -5  126.29   16.10
  -4   2   5  115.69    8.90
   4   2  -5  115.89   14.60
  -4   2  -5  153.28   16.10
  -4  -2   5  134.29   14.30
   4   2   5  154.38   16.40
  -5  -2  -5   41.00   11.50
   5   2  -5   33.10    9.60
  -5   2  -5   36.50    9.60
  -5  -2   5   47.10    9.60
   5   2   5   26.70    9.10
  -6  -2  -5   63.99   14.50
  -6  -2   5   41.00   11.70
  -6   2  -5   84.39   14.90
  -7  -2  -5    8.10   12.00
   0  -3  -5 1326.37   54.39
   0   3  -5 1204.58   56.69
  -1  -3  -5 1549.64   64.19
   1   3  -5 1305.57   65.19
  -1   3  -5 1484.65   63.39
   1  -3  -5 1554.54   60.89
   2   3  -5 2706.13  107.39
  -2  -3  -5 2502.75  105.29
  -2   3  -5 2508.35   99.29
   2   3   5 2319.77  105.79
  -2  -3   5 2575.54  103.89
  -3  -3  -5  302.27   18.80
   3   3  -5  299.27   21.30
  -3  -3  -5  305.87   21.00
  -3   3  -5  255.87   18.50
   3   3   5  260.37   20.40
  -3  -3   5  298.17   19.30
   4   3  -5  816.02   42.90
  -4  -3  -5  788.72   36.30
  -4  -3  -5  809.92   43.10
  -4  -3   5  748.13   39.90
   4   3   5  759.02   42.30
  -4   3  -5  782.52   40.50
   5   3  -5  270.87   27.00
  -5  -3  -5  282.57   27.90
   5   3   5  225.38   24.30
  -5   3  -5  312.97   22.70
  -5  -3   5  317.57   23.00
  -6  -3  -5  878.81   51.49
  -6  -3   5  807.22   46.80
  -6   3  -5  950.00   48.80
  -7  -3  -5   39.50   15.30
  -8  -3  -5  119.19   25.10
   0  -4  -5    8.00    4.20
   0   4  -5    8.90    5.40
  -1  -4  -5   36.50    7.70
   1   4  -5   35.70    8.80
   1  -4  -5   32.00    6.50
  -1   4  -5   47.20    8.60
  -2  -4  -5   58.29   10.30
   2   4  -5   59.59   11.70
   2  -4  -5   59.49    7.90
  -2  -4   5   86.29   11.90
   2   4   5   42.20    9.90
  -2   4  -5   83.39    9.40
   3   4  -5    5.60    7.20
  -3  -4  -5   12.80    7.20
  -3  -4   5   27.80    8.20
   3   4   5   13.00    7.70
   4   4  -5    3.90    6.90
  -4  -4  -5    1.30    5.90
  -4  -4  -5    6.70    5.10
  -4  -4   5    2.50    4.90
   4   4   5    4.90    7.10
   5   4  -5   13.10    7.70
  -5  -4  -5    8.90    8.80
  -5  -4   5   19.30    9.50
   5   4   5   14.00    8.80
  -6  -4  -5    3.80   11.60
  -6  -4   5   13.00   10.30
  -7  -4  -5    9.00   13.10
  -8  -4  -5   -9.00   16.40
   0   5  -5  933.71   49.90
   0  -5  -5 1015.30   47.50
   1   5  -5  626.14   37.30
  -1  -5  -5  588.84   33.50
   1  -5  -5  600.54   31.50
  -1  -5   5  605.34   34.00
  -1   5  -5  605.14   34.10
  -2  -5  -5 1363.76   62.79
   2   5  -5 1311.17   65.69
   2   5   5 1297.27   65.09
  -2  -5   5 1221.58   61.09
  -2   5  -5 1299.77   57.89
   2  -5  -5 1276.57   56.99
  -3  -5  -5  138.39   18.80
   3   5  -5  204.18   23.90
  -3  -5   5  224.48   23.00
   3   5   5  207.08   24.60
  -4  -5  -5  468.25   34.00
   4   5  -5  570.04   38.10
  -4  -5   5  532.05   33.70
   4   5   5  528.75   36.90
   5   5  -5  163.28   23.40
  -5  -5  -5  202.38   25.10
  -5  -5   5  146.49   20.90
   5   5   5  146.59   22.80
   6   5  -5  330.07   35.80
  -6  -5  -5  304.07   34.10
  -6  -5   5  342.57   34.50
   6   5   5  377.96   45.80
  -7  -5  -5   20.30   14.20
   0  -6  -5   80.39   12.50
   0   6  -5   92.89   16.20
   1   6  -5   41.70   11.70
  -1  -6  -5   23.50    8.20
  -1  -6   5   25.80    8.10
   1  -6  -5   22.70   10.20
  -1   6  -5   19.70    7.80
   2   6  -5   25.90   11.00
  -2  -6  -5   13.50    7.40
  -2   6  -5   24.60    7.90
   2   6   5   19.30   10.00
  -2  -6   5   23.10    8.40
   2  -6  -5   22.30    7.30
  -3  -6  -5   10.60    7.60
   3   6  -5    8.20    9.10
   3  -6  -5   18.70    7.00
  -3  -6   5   27.60    9.40
   3   6   5   13.90   10.00
  -4  -6  -5   34.70   12.50
   4   6  -5   24.90   11.80
  -4  -6   5   14.10    9.40
   4   6   5   11.00    9.30
   5   6  -5   15.00   11.40
  -5  -6  -5   16.80   12.20
  -5  -6   5   33.70   13.00
   5   6   5   23.50   12.40
   6   6  -5  -11.30   10.10
  -6  -6  -5    1.90    9.50
   6   6   5   -8.90   11.50
  -6  -6   5   -1.50    9.90
  -7  -6  -5    2.10   15.40
  -7  -6   5    4.20   14.70
   0   7  -5   67.09   15.00
   0  -7  -5   87.69   14.40
   1   7  -5  598.54   42.20
  -1  -7  -5  634.94   39.20
  -1  -7   5  699.63   41.00
  -1   7  -5  665.03   40.20
   1  -7  -5  710.03   38.50
  -2  -7  -5   24.50    9.70
   2   7  -5   29.00   11.60
  -2  -7   5   19.70    9.80
   2  -7  -5   28.00    9.30
   2   7   5   17.60   10.40
   3   7  -5  793.02   51.09
  -3  -7  -5  782.32   47.10
   3  -7  -5  748.13   40.30
  -3  -7   5  707.93   45.20
   3   7   5  765.62   50.19
  -4  -7  -5   45.20   14.30
   4   7  -5   20.00   12.00
   4   7   5   35.40   13.30
  -4  -7   5   57.49   16.20
  -5  -7  -5  343.47   37.10
   5   7  -5  317.07   37.30
  -5  -7   5  352.86   36.40
   5   7   5  295.47   36.30
  -6  -7  -5    7.40   13.00
   6   7  -5    4.20   13.00
  -6  -7   5   27.40   16.00
   6   7   5   -1.50   14.10
  -7  -7  -5  197.18   32.00
  -7  -7   5  167.48   29.80
   0   8  -5   -6.40    6.40
   0  -8   5   11.30    8.70
   0  -8  -5    2.60    8.00
  -1  -8  -5   54.49   13.70
   1   8  -5   61.09   16.10
   1  -8  -5   61.19   13.20
  -1  -8   5   67.09   14.60
  -1   8  -5   53.09   13.90
  -2  -8  -5   -1.60    7.30
   2   8  -5   -1.50    7.50
   2  -8  -5   11.80    8.60
  -2  -8   5    2.00    8.50
   3   8  -5    7.50   10.60
  -3  -8  -5   19.60   11.40
   3  -8  -5    7.70    8.80
   3   8   5    1.50   10.40
  -3  -8   5    7.10   11.30
   4   8  -5   28.00   14.60
  -4  -8  -5   24.20   13.50
   4   8   5   41.40   16.20
  -4  -8   5   55.39   16.60
   5   8  -5   18.10   16.60
  -5  -8  -5    9.20   14.90
   5   8   5   13.00   13.30
  -5  -8   5   24.70   13.60
  -6  -8  -5    0.60   12.60
   6   8  -5    0.10   13.30
  -6  -8   5   -4.60   12.60
   6   8   5   22.50   16.60
   0  -9   5  117.99   19.90
   0   9  -5   81.49   18.70
   0  -9  -5  118.99   19.60
  -1  -9  -5  367.96   35.50
   1  -9   5  376.06   36.00
   1   9  -5  343.07   37.70
  -1   9  -5  336.57   34.90
   1  -9  -5  381.36   34.40
  -1  -9   5  351.76   34.80
  -2  -9  -5  124.09   21.90
   2   9  -5  214.58   30.20
   2  -9  -5  200.98   23.70
  -2  -9   5  208.38   28.30
   3   9  -5  211.58   31.80
  -3  -9  -5  219.88   29.10
  -3  -9   5  175.48   27.80
   4   9  -5   28.80   16.40
  -4  -9  -5   25.60   15.70
   4   9   5   63.99   20.00
  -4  -9   5   40.70   16.90
  -5  -9  -5  239.98   34.40
   5   9  -5  165.08   31.60
   5   9   5  117.09   26.90
  -5  -9   5  167.88   29.80
   6   9  -5   68.09   25.70
  -6  -9  -5   27.20   20.60
  -6  -9   5   17.30   20.60
   0 -10   5    1.00   10.90
   0 -10  -5   10.60   10.40
   0  10  -5    1.80   10.40
  -1 -10  -5   24.70   12.00
   1  10  -5   29.70   14.70
   1 -10   5   19.30   12.30
  -1 -10   5   28.50   13.50
   1 -10  -5   13.00   11.70
   2  10  -5   -8.70   12.80
   2 -10   5    0.90   10.60
  -2 -10  -5    2.30   10.10
   2 -10  -5   12.30   11.50
  -2 -10   5    6.70   12.30
   3  10  -5   12.10   13.70
  -3 -10  -5    3.00   11.70
  -3 -10   5   25.00   15.20
  -4 -10  -5   -2.00   13.80
   4  10  -5   -7.20   13.50
  -4 -10   5   -7.10   15.20
   5  10  -5   -5.60   16.10
  -5 -10  -5    3.00   15.30
  -5 -10   5   -5.40   17.00
   0 -11  -5   95.39   21.20
   0  11  -5  137.69   25.60
   0 -11   5  102.19   22.10
   1 -11   5   26.40   15.50
   1  11  -5    8.00   13.80
  -1 -11  -5   21.20   14.40
   1 -11  -5   16.30   14.30
  -1 -11   5   14.20   12.50
   2 -11   5  175.58   28.00
  -2 -11  -5  155.28   26.70
   2  11  -5  176.18   32.60
  -2 -11   5  270.67   36.30
   2 -11  -5  177.38   26.80
   3 -11   5   16.50   15.00
  -3 -11  -5   20.70   16.60
   3  11  -5   11.00   15.30
  -3 -11   5   19.00   17.80
   4  11  -5   49.40   23.10
  -4 -11  -5   57.19   20.80
  -4 -11   5   95.39   25.20
   0 -12  -5   -2.00   12.10
   0 -12   5    1.90   13.80
   1  12  -5   -8.00   15.00
  -1 -12  -5   -3.90   12.90
   1 -12   5   -5.90   14.10
  -1 -12   5   14.50   16.70
   1 -12  -5  -14.00   14.40
   2 -12   5   17.20   18.80
  -2 -12  -5   -7.60   15.40
   2  12  -5   -0.30   14.40
  -2 -12   5    6.80   15.90
   0   0  -6 5684.33  218.78
   0   0  -6 5616.14  216.78
  -1   0  -6  170.68   10.70
  -1   0  -6  156.28   10.80
   1   0  -6  173.28   11.20
  -2   0  -6 4037.50  160.78
   2   0  -6 4154.68  159.18
  -2   0   6 4087.69  155.48
  -2   0  -6 3956.70  156.68
   3   0  -6  424.66   21.50
  -3   0   6  412.36   19.40
  -3   0  -6  393.56   23.70
  -4   0  -6  615.84   34.00
  -4   0   6  605.04   28.80
   4   0  -6  622.04   30.10
  -5   0   6    1.50    4.40
  -5   0  -6   -3.80    5.60
  -6   0  -6 1187.38   61.19
  -7   0  -6   26.80   12.90
   0  -1  -6  142.49   10.20
   0   1  -6  135.89   10.00
   0  -1  -6  145.39    8.70
   1   1  -6 1016.60   44.20
  -1  -1  -6 1032.40   43.60
  -1  -1  -6 1042.90   43.50
   1  -1  -6  917.81   42.70
  -1   1  -6  982.50   43.10
  -1   1  -6  994.50   42.70
   1  -1  -6  980.80   38.90
  -2  -1  -6 1753.62   75.59
  -2  -1  -6 1808.72   73.19
   2   1  -6 1809.72   74.99
   2  -1  -6 1816.82   73.09
  -2   1  -6 1804.42   75.19
  -2   1  -6 1758.62   69.79
  -2  -1   6 1784.32   71.99
   3   1  -6    6.00    3.90
  -3  -1  -6   -0.90    3.50
  -3  -1  -6    3.60    1.90
  -3   1   6    3.80    2.00
  -3  -1  -6    5.50    2.60
  -3   1  -6    5.20    4.00
   3  -1  -6    1.50    2.70
  -3  -1   6    4.10    3.20
  -4   1   6  359.56   18.00
   4   1  -6  346.97   21.80
  -4  -1  -6  322.87   24.10
   4  -1  -6  353.36   19.20
  -4  -1   6  403.96   21.20
  -4   1  -6  422.26   24.80
   4   1   6  379.36   22.00
   5   1  -6   17.50    7.10
  -5  -1  -6   25.50    8.90
  -5   1  -6   23.10    7.80
  -5  -1   6   34.20    8.00
  -6  -1  -6   75.09   15.50
  -6   1  -6  138.69   19.60
  -7  -1  -6   15.80   11.70
  -7   1  -6   17.60   12.20
   0   2  -6 2651.03  101.69
   0  -2  -6 2305.87   97.89
   1   2  -6  267.97   16.90
  -1  -2  -6  320.77   16.70
  -1   2  -6  232.08   15.10
  -1   2  -6  247.58   15.40
   1  -2  -6  247.18   12.50
   2   2  -6 1296.57   57.29
  -2  -2  -6 1276.57   56.89
  -2  -2  -6 1276.17   55.69
  -2   2  -6 1264.27   50.99
  -2  -2   6 1326.97   54.49
  -2   2  -6 1224.28   55.49
   2  -2  -6 1238.78   49.30
  -3  -2  -6  463.35   27.60
  -3  -2  -6  482.65   23.80
   3   2  -6  454.35   26.40
  -3   2  -6  415.06   25.50
   3   2   6  442.06   26.20
  -3  -2   6  484.65   24.70
   4   2  -6  364.86   23.60
  -4  -2  -6  331.67   24.50
  -4  -2   6  389.96   22.30
  -4   2  -6  349.67   23.50
   4   2   6  325.57   23.00
  -5  -2  -6  302.37   28.30
   5   2  -6  329.37   23.80
  -5   2  -6  318.17   27.90
   5   2   6  321.47   23.60
  -5  -2   6  315.27   21.80
  -6  -2  -6  249.88   27.60
  -6   2  -6  191.68   22.70
  -7  -2  -6   76.29   18.70
  -7   2  -6   87.89   18.30
  -8  -2  -6   84.29   21.10
   0  -3  -6   -2.00    2.50
   0   3  -6   -0.70    2.80
   1   3  -6 1143.19   52.19
  -1  -3  -6 1063.79   49.10
   1  -3  -6 1107.39   46.10
  -1   3  -6 1046.50   49.10
  -2  -3  -6  246.18   17.80
   2   3  -6  256.07   18.90
   2  -3  -6  230.88   12.60
  -2   3  -6  244.78   13.90
  -2  -3   6  231.28   16.10
  -3  -3  -6  414.86   24.10
   3   3  -6  428.86   27.20
  -3  -3  -6  416.36   26.40
  -3  -3   6  406.86   24.30
   3   3   6  477.05   28.00
  -3   3  -6  363.56   24.00
  -4  -3  -6  105.99   15.80
  -4  -3  -6   85.39   10.00
   4   3  -6   74.49   13.20
  -4   3  -6   50.19   10.00
   4   3   6   89.79   14.30
  -4  -3   6   99.49   13.10
  -5  -3  -6  481.95   32.60
   5   3  -6  434.06   30.80
  -5   3  -6  463.85   30.00
  -5  -3   6  436.36   29.00
   5   3   6  516.85   33.00
  -6  -3  -6   23.80   12.00
  -6  -3   6    5.40   10.00
  -6   3  -6   18.90   10.30
  -7  -3  -6  120.39   23.00
  -8  -3  -6   13.60   15.90
   0  -4  -6  539.65   29.20
   0   4  -6  603.44   33.10
   1   4  -6 1802.82   80.49
  -1  -4  -6 1815.22   77.19
  -1   4  -6 1756.52   77.09
   1  -4  -6 1715.33   73.79
   2   4  -6  125.39   17.10
  -2  -4  -6  109.79   14.50
  -2   4  -6  129.29   10.80
   2   4   6  148.59   17.70
   2  -4  -6  134.99   10.10
  -2  -4   6  109.49   13.90
   3   4  -6 1411.66   72.69
  -3  -4  -6 1537.45   71.99
  -3  -4   6 1558.34   69.99
   3   4   6 1642.24   74.39
  -4  -4  -6    7.50    5.50
  -4  -4  -6    6.00    6.60
   4   4  -6   -3.10    5.20
  -4  -4   6    0.20    5.30
   4   4   6   10.60    8.00
   5   4  -6  353.36   32.90
  -5  -4  -6  310.77   30.90
   5   4   6  293.67   30.10
  -5  -4   6  327.47   28.90
  -5   4  -6  294.67   26.90
  -6  -4  -6   94.39   18.00
  -6  -4   6   80.09   16.30
  -6   4  -6   99.39   17.40
  -7  -4  -6  268.77   33.90
  -8  -4  -6    2.00   13.80
   0   5  -6  196.58   20.90
   0  -5  -6  164.18   16.70
   1   5  -6  503.15   32.50
  -1  -5  -6  483.55   29.20
   1  -5  -6  475.95   26.60
  -1   5  -6  462.95   29.00
   2   5  -6  304.47   25.50
  -2  -5  -6  292.17   25.90
  -2  -5   6  306.97   22.20
   2   5   6  328.07   25.30
  -2   5  -6  269.47   19.40
   2  -5  -6  331.57   19.40
  -3  -5  -6  161.18   20.10
   3   5  -6  127.89   19.10
   3  -5  -6  163.48   14.30
  -3  -5   6  198.88   21.70
   3   5   6  157.68   20.80
  -4  -5  -6   26.00   10.10
   4   5  -6   28.90   11.00
  -4  -5  -6   41.40   10.40
   4   5   6   25.50   11.10
  -4  -5   6   49.40   12.10
  -5  -5  -6  137.59   21.20
   5   5  -6  141.79   23.30
  -5  -5   6   97.99   17.80
   5   5   6  134.49   21.70
   6   5  -6   19.40   12.30
  -6  -5  -6   22.30   13.30
   6   5   6   12.40   15.10
  -6  -5   6   23.20   12.10
  -7  -5  -6   45.00   17.80
   0   6  -6  789.62   45.80
   0  -6  -6  803.42   42.20
  -1  -6  -6  343.97   25.30
   1   6  -6  369.76   28.60
   1  -6  -6  392.36   24.10
  -1  -6   6  324.97   24.60
  -1   6  -6  318.17   24.90
   2   6  -6  923.51   51.99
  -2  -6  -6  826.12   46.70
  -2   6  -6  893.11   44.30
   2  -6  -6  837.12   42.50
  -2  -6   6  826.12   46.60
  -3  -6  -6  281.57   28.00
   3   6  -6  292.27   31.80
   3  -6  -6  274.57   19.40
   3   6   6  385.06   35.60
  -3  -6   6  252.77   26.80
   4   6  -6  145.59   23.70
  -4  -6  -6  142.79   21.00
   4   6   6  209.48   26.80
  -4  -6   6  189.98   23.80
   5   6  -6  182.58   27.10
  -5  -6  -6  165.58   24.20
  -5  -6   6  152.18   22.80
   5   6   6  166.78   25.50
  -6  -6  -6  212.88   28.70
   6   6  -6  169.18   27.60
  -6  -6   6  198.98   28.30
   6   6   6  196.88   29.40
  -7  -6  -6   82.09   21.60
   0   7  -6   68.09   14.50
   0  -7  -6   49.00   11.80
   1   7  -6  112.69   19.50
  -1  -7  -6   88.89   15.50
  -1  -7   6  103.69   16.70
   1  -7  -6   88.49   14.50
  -1   7  -6   94.19   15.50
   2   7  -6  271.07   31.40
  -2  -7  -6  207.78   24.80
  -2   7  -6  252.47   20.70
  -2  -7   6  280.47   29.10
   2  -7  -6  289.17   24.30
   3   7  -6   27.80   13.90
  -3  -7  -6   55.09   13.90
   3  -7  -6   24.20    9.20
   3   7   6   28.60   13.20
  -3  -7   6   37.90   12.20
   4   7  -6  149.99   24.60
  -4  -7  -6  110.49   20.30
  -4  -7   6  198.48   25.90
   4   7   6  169.28   25.40
   5   7  -6   36.80   15.80
  -5  -7  -6   39.30   14.80
  -5  -7   6   28.00   13.10
   5   7   6   49.60   17.30
  -6  -7  -6   76.19   20.90
   6   7  -6   82.79   21.90
  -6  -7   6   90.09   21.30
   6   7   6   71.19   21.30
  -7  -7  -6    0.30   14.10
  -7  -7   6    4.60   16.30
   0   8  -6  896.41   52.29
   0  -8  -6  761.12   46.10
   0  -8   6  757.92   46.60
  -1  -8  -6   19.00   10.80
   1   8  -6   24.30   11.70
  -1   8  -6   13.30    9.80
  -1  -8   6   17.60    9.90
   1  -8  -6   20.00    9.40
   2   8  -6  177.38   27.30
  -2  -8  -6  184.38   23.90
  -2  -8   6  173.38   24.00
   2  -8  -6  183.48   21.00
   3   8  -6   20.80   13.30
  -3  -8  -6   24.20   12.30
  -3  -8   6   11.20   10.50
   4   8  -6  417.76   43.80
  -4  -8  -6  387.66   39.30
   4   8   6  350.36   40.00
  -4  -8   6  396.96   39.30
  -5  -8  -6   12.00   12.90
   5   8  -6   -2.00   12.30
   5   8   6   13.50   13.10
  -5  -8   6   20.10   12.50
  -6  -8  -6   44.40   19.70
   6   8  -6   46.00   22.80
  -6  -8   6   40.10   18.20
   0  -9  -6   19.00   11.50
   0   9  -6   31.10   13.60
   0  -9   6    6.00    9.00
  -1  -9  -6   63.99   15.80
   1   9  -6   47.40   16.10
  -1  -9   6   66.39   16.20
   1  -9  -6   70.09   15.80
  -1   9  -6   66.49   16.60
   2   9  -6  108.69   22.50
  -2  -9  -6   52.39   15.60
  -2  -9   6   92.09   19.70
   2  -9  -6   93.79   17.00
  -3  -9  -6   83.69   20.40
   3   9  -6   91.59   22.60
  -3  -9   6  102.49   21.70
  -4  -9  -6    1.60   10.70
   4   9  -6   40.10   17.40
  -4  -9   6   25.30   14.80
   5   9  -6   16.90   17.20
  -5  -9  -6    6.50   15.20
  -5  -9   6    4.20   15.80
   0  10  -6   99.99   22.20
   0 -10  -6   94.49   18.90
   0 -10   6   87.99   20.40
   1  10  -6  157.58   27.50
   1 -10   6  136.69   23.10
  -1 -10  -6  215.88   28.30
   1 -10  -6  102.39   20.70
  -1 -10   6  160.08   26.30
  -1  10  -6  226.28   29.60
   2  10  -6   12.80   14.00
  -2 -10  -6    7.30   12.20
   2 -10  -6   30.50   13.60
  -2 -10   6   10.40   13.60
   3  10  -6  140.59   28.10
  -3 -10  -6  165.98   28.20
  -3 -10   6  155.58   27.20
   4  10  -6   64.59   23.60
  -4 -10  -6   72.39   22.70
  -4 -10   6   48.80   21.10
   5  10  -6   49.80   23.50
  -5 -10  -6   45.80   22.00
  -5 -10   6   35.30   21.60
   0 -11  -6    3.60   12.40
   0 -11   6    8.90   11.50
   0  11  -6   13.60   13.40
  -1 -11  -6    4.40   13.30
   1 -11   6   39.80   16.00
   1  11  -6   55.89   20.60
   1 -11  -6   33.50   15.50
  -1 -11   6   23.80   14.80
   2 -11   6   16.00   14.80
  -2 -11  -6   21.70   14.00
   2  11  -6    6.60   17.90
  -2 -11   6   12.40   15.10
   3  11  -6    1.00   16.30
  -3 -11  -6   30.50   16.50
  -3 -11   6   41.40   19.50
   0 -12  -6   -2.00   14.00
   0 -12   6   15.20   16.80
   1  12  -6   76.59   24.30
   1 -12   6   87.59   22.90
  -1 -12  -6   78.79   20.90
  -1 -12   6   53.39   20.50
   1 -12  -6  109.39   24.10
   2 -12   6   -2.30   14.30
  -2 -12  -6    4.40   17.60
   2  12  -6   -9.10   14.80
  -2 -12   6    4.00   18.60
   0   0  -7   16.30    3.60
   0   0  -7    4.00    2.50
  -1   0  -7 3698.03  143.39
   1   0  -7 3471.35  143.69
  -1   0  -7 3742.23  143.39
  -2   0  -7   84.89   10.50
  -2   0  -7   85.59    7.10
  -2   0   7   95.89    5.90
   2   0  -7  104.59   10.30
  -3   0  -7 2704.83  110.19
   3   0  -7 2633.54  106.79
  -3   0   7 2588.44  102.99
  -4   0  -7   -3.30    4.10
  -4   0   7    4.60    3.70
   4   0  -7    3.30    4.10
  -5   0  -7  711.13   40.40
  -6   0  -7    1.80    7.30
  -7   0  -7  431.76   39.30
   0   1  -7   19.90    4.60
   0  -1  -7   15.90    4.60
   0  -1  -7   12.40    3.10
   0   1  -7   13.20    3.70
   1   1  -7 2127.29   87.99
  -1  -1  -7 2152.78   87.29
  -1  -1  -7 2255.67   87.19
   1  -1  -7 2135.59   87.29
   1  -1  -7 2100.59   82.29
  -1   1  -7 2154.28   86.89
  -1   1  -7 2008.40   86.19
   2   1  -7 1330.17   58.69
  -2  -1  -7 1354.26   59.39
  -2  -1  -7 1330.17   56.99
  -2   1  -7 1377.26   58.99
   2  -1  -7 1328.67   57.29
  -2  -1   7 1329.57   55.19
  -2   1  -7 1371.76   54.79
  -3  -1  -7  277.37   14.90
  -3   1   7  291.67   12.70
  -3  -1  -7  294.17   20.20
   3   1  -7  295.47   18.90
   3  -1  -7  328.87   18.00
  -3   1  -7  307.77   20.00
  -3  -1   7  314.77   16.50
  -4   1   7   35.80    4.90
   4   1  -7   21.40    6.60
  -4  -1  -7   18.70    7.90
   4  -1  -7   37.70    6.50
  -4   1  -7   34.50    8.60
  -4  -1   7   43.70    7.30
  -5  -1  -7  306.17   29.10
   5   1  -7  352.36   22.70
  -5   1  -7  317.17   23.90
  -5  -1   7  302.97   20.20
  -6  -1  -7   82.79   16.60
  -6   1  -7   84.29   15.40
  -7  -1  -7   25.60   12.50
  -7   1  -7   53.39   15.50
  -8  -1  -7   -1.20   17.60
   0   2  -7  105.39   11.40
   0  -2  -7  129.19    9.00
   1   2  -7 1245.28   59.89
  -1  -2  -7 1332.27   58.49
  -1  -2  -7 1428.36   60.19
  -1   2  -7 1391.56   58.69
   1  -2  -7 1415.26   54.69
  -1   2  -7 1344.67   58.59
  -2  -2  -7  434.36   24.00
   2   2  -7  425.96   23.90
  -2  -2  -7  386.06   22.10
  -2  -2   7  371.66   20.50
  -2   2  -7  361.86   18.70
  -2   2  -7  364.96   21.80
   3   2  -7 1280.47   60.29
  -3  -2  -7 1351.36   61.59
  -3  -2  -7 1390.86   57.29
  -3   2  -7 1296.07   59.79
  -3  -2   7 1255.17   56.89
  -4  -2  -7  449.06   29.20
   4   2  -7  425.16   27.20
  -4  -2  -7  451.15   19.80
  -4   2  -7  443.76   27.70
   4   2   7  450.45   27.40
  -4  -2   7  475.95   25.60
   5   2  -7  477.75   29.60
  -5  -2  -7  436.26   31.00
  -5  -2   7  425.56   26.80
  -5   2  -7  463.65   30.30
   5   2   7  473.75   29.60
  -6  -2  -7  361.06   33.80
  -6   2  -7  345.67   31.30
  -7  -2  -7  236.48   28.40
  -7   2  -7  175.18   24.20
  -8  -2  -7   46.70   18.80
   0  -3  -7   16.30    4.70
   0   3  -7   16.20    5.60
   1   3  -7  203.68   16.40
  -1  -3  -7  195.38   16.60
  -1   3  -7  188.28   14.30
   1  -3  -7  170.78   11.20
  -2  -3  -7  444.66   26.20
   2   3  -7  467.95   28.10
  -2   3  -7  428.66   22.30
  -2  -3   7  434.46   24.60
   2  -3  -7  453.95   20.40
  -3  -3  -7   -1.10    3.70
  -3  -3  -7    5.90    5.90
   3   3  -7    6.20    5.60
   3   3   7   -2.10    3.80
  -3  -3   7   -1.40    3.60
   3  -3  -7    4.20    2.30
  -3   3  -7    9.70    5.60
  -4  -3  -7    4.50    6.90
   4   3  -7    3.70    5.70
  -4  -3  -7    2.00    4.00
  -4  -3   7    0.60    4.30
  -4   3  -7   -2.10    4.30
   4   3   7   -3.70    4.90
  -5  -3  -7  110.29   17.80
   5   3  -7  116.79   17.60
  -5  -3   7  138.49   17.00
  -5   3  -7  149.99   18.80
   5   3   7  154.98   19.60
  -6  -3  -7   86.89   17.40
  -6   3  -7   65.59   14.80
  -6  -3   7  107.19   18.80
  -7  -3  -7    8.10   13.20
  -8  -3  -7  -15.00   13.50
   0  -4  -7 2030.40   86.59
   0   4  -7 2105.69   91.19
  -1  -4  -7   87.79   11.50
   1   4  -7  113.39   15.30
  -1   4  -7   94.49   12.70
   1  -4  -7   94.09   10.30
  -2  -4  -7 2514.15  101.89
   2   4  -7 2362.76  104.09
  -2  -4   7 2243.18   99.19
  -2   4  -7 2306.07   96.49
   2  -4  -7 2326.97   94.19
  -3  -4  -7   61.09   11.90
   3   4  -7  104.09   16.60
  -3  -4  -7   73.99   12.00
   3   4   7   64.79   13.10
   3  -4  -7   70.59    7.60
  -3  -4   7   54.59   10.40
   4   4  -7  739.03   43.90
  -4  -4  -7  698.23   37.70
  -4  -4  -7  730.73   42.40
  -4  -4   7  762.62   40.30
   4   4   7  718.03   43.00
  -5  -4  -7   -3.30    7.00
   5   4  -7    2.30    7.90
  -5  -4   7    8.00    8.40
   5   4   7   24.20   11.00
  -5   4  -7    7.00    7.50
  -6  -4  -7  307.97   33.40
  -6   4  -7  369.46   32.90
  -6  -4   7  392.36   35.20
  -7  -4  -7   10.90   13.50
  -8  -4  -7  123.09   27.60
   0  -5  -7   62.29   10.10
   0   5  -7   90.59   14.10
   1   5  -7   71.39   13.80
  -1  -5  -7   89.89   13.00
   1  -5  -7  113.59   12.60
  -1   5  -7  111.39   14.80
   2   5  -7  295.07   24.90
  -2  -5  -7  286.87   25.80
  -2   5  -7  291.77   19.80
  -2  -5   7  314.07   22.70
   2  -5  -7  276.07   18.00
   3   5  -7   73.19   14.70
  -3  -5  -7   57.09   12.90
  -3  -5   7   84.49   14.20
   3   5   7   70.89   14.70
   3  -5  -7  123.89   11.70
   4   5  -7  330.67   32.60
  -4  -5  -7  255.87   27.60
  -4  -5  -7  268.97   21.90
  -4  -5   7  317.07   28.40
   4   5   7  307.67   31.50
  -5  -5  -7   85.39   17.10
   5   5  -7   83.49   17.70
   5   5   7   71.49   16.90
  -5  -5   7   83.49   15.60
   6   5  -7   78.69   20.30
  -6  -5  -7   92.19   19.10
   6   5   7   86.69   23.60
  -6  -5   7   65.49   16.60
  -7  -5  -7   -9.80   11.80
   0   6  -7  645.54   40.80
   0  -6  -7  707.13   38.00
   1   6  -7 1048.20   57.99
  -1  -6  -7 1087.69   54.39
   1  -6  -7 1012.80   51.09
  -1   6  -7 1116.59   55.39
  -1  -6   7 1089.99   54.89
   2   6  -7  433.96   32.40
  -2  -6  -7  358.76   27.30
  -2   6  -7  381.86   25.30
   2  -6  -7  401.46   24.10
  -2  -6   7  343.07   26.70
   3   6  -7  505.65   37.40
  -3  -6  -7  497.75   34.90
   3  -6  -7  468.65   27.20
  -3  -6   7  508.45   33.60
  -4  -6  -7  418.16   37.90
   4   6  -7  408.06   34.70
   4   6   7  441.06   34.90
  -4  -6   7  446.96   32.50
   5   6  -7  259.27   32.30
  -5  -6  -7  222.08   28.30
   5   6   7  230.68   30.30
  -5  -6   7  188.28   25.20
  -6  -6  -7  130.59   24.00
   6   6  -7   75.19   20.50
  -6  -6   7  114.49   22.90
   6   6   7  143.29   25.70
  -7  -6  -7  103.89   22.90
   0  -7  -7   28.30    9.90
   0   7  -7   16.50   10.30
  -1  -7  -7  120.09   17.20
   1   7  -7   78.29   16.70
   1  -7  -7   96.99   14.80
  -1  -7   7  126.59   18.60
  -1   7  -7   87.89   16.60
   2   7  -7    5.60    8.70
  -2  -7  -7    5.90    7.50
  -2  -7   7    1.20    6.60
   2  -7  -7   -7.50    5.50
  -2   7  -7   16.70    7.90
  -3  -7  -7   46.10   13.60
   3   7  -7   65.89   17.10
   3  -7  -7   59.99   12.90
  -3  -7   7   66.89   15.00
  -4  -7  -7   13.20   11.30
   4   7  -7    8.90   11.00
  -4  -7   7   26.90   11.80
   4   7   7    4.50   10.10
   5   7  -7   61.19   19.00
  -5  -7  -7   50.99   16.80
  -5  -7   7   63.69   16.90
   5   7   7   46.10   18.00
   6   7  -7    6.80   14.00
  -6  -7  -7   13.30   13.70
  -6  -7   7   -4.00   12.00
  -7  -7  -7   11.00   18.00
   0  -8  -7    1.40    8.00
   0   8  -7   10.80   10.00
   1   8  -7  287.77   33.10
  -1  -8  -7  318.57   31.10
  -1   8  -7  353.16   29.20
  -1  -8   7  367.56   34.60
   1  -8  -7  302.47   28.60
   2   8  -7   33.10   14.40
  -2  -8  -7   36.00   11.90
  -2  -8   7   45.10   14.00
   2  -8  -7   38.10   11.20
  -2   8  -7   44.40   12.50
  -3  -8  -7  247.18   30.00
   3   8  -7  305.47   36.90
  -3  -8   7  321.17   34.80
  -4  -8  -7   18.80   11.80
   4   8  -7   18.50   12.60
  -4  -8   7    1.20   10.70
  -5  -8  -7  136.59   26.00
   5   8  -7  151.58   28.60
  -5  -8   7  161.68   27.20
   6   8  -7    3.20   15.70
  -6  -8  -7   13.40   15.90
  -6  -8   7   69.39   20.70
   0  -9   7    6.80   11.70
   0   9  -7    4.50    9.10
   0  -9  -7   11.30    8.70
  -1  -9  -7  200.78   26.30
   1   9  -7  197.38   29.10
  -1  -9   7  136.49   21.90
   1  -9  -7  140.29   21.20
  -1   9  -7  194.08   26.50
  -2  -9  -7   20.00   11.30
   2   9  -7   10.00   10.90
   2  -9  -7   57.19   14.30
  -2  -9   7   27.80   13.20
  -3  -9  -7   38.20   14.40
   3   9  -7   25.50   13.90
  -3  -9   7   47.40   17.40
  -4  -9  -7   -3.80   10.10
   4   9  -7   -8.30   12.70
  -4  -9   7   12.40   14.00
  -5  -9  -7   24.80   14.20
   5   9  -7   21.30   17.00
  -5  -9   7   36.00   17.40
   0 -10   7  184.08   26.20
   0 -10  -7  125.69   21.10
   0  10  -7  115.89   23.20
  -1 -10  -7   53.49   16.10
   1  10  -7   77.99   21.20
   1 -10   7   55.79   16.30
  -1  10  -7   49.60   17.00
   1 -10  -7   72.89   17.70
  -1 -10   7  114.69   22.10
  -2 -10  -7  123.89   22.40
   2  10  -7  106.09   24.90
  -2 -10   7   82.99   20.40
   2 -10  -7  134.79   22.60
  -3 -10  -7    8.80   12.40
   3  10  -7   34.80   18.00
  -3 -10   7   40.30   18.60
   4  10  -7  121.79   29.10
  -4 -10  -7  114.29   26.80
  -4 -10   7  139.99   27.50
  -5 -10  -7   28.40   18.70
   5  10  -7   42.80   22.60
  -5 -10   7   20.70   18.60
   0  11  -7   36.20   17.60
   0 -11   7   19.20   13.40
   0 -11  -7   31.10   14.90
  -1 -11  -7   18.90   13.30
   1 -11   7   13.50   14.90
   1  11  -7   -1.90   13.00
  -1 -11   7   17.70   14.60
   1 -11  -7   20.70   13.20
  -2 -11  -7   22.30   17.00
   2  11  -7    7.50   16.70
   2 -11   7   23.90   13.50
  -2 -11   7   43.10   15.60
  -3 -11  -7   12.70   13.20
   3  11  -7   20.40   17.00
  -3 -11   7   -5.70   14.30
   0  12  -7  131.89   27.40
   0 -12   7  114.79   27.10
   0 -12  -7  107.09   25.30
   1  12  -7   18.10   18.60
   1 -12   7   -1.00   14.80
  -1 -12  -7    0.20   15.10
  -1 -12   7  -14.70   12.70
   1 -12  -7   -3.20   12.40
   2  12  -7  150.18   33.00
   0   0  -8   49.80    7.30
   0   0  -8   71.79    7.20
  -1   0  -8    2.60    2.80
  -1   0  -8    0.10    2.20
   1   0  -8    2.40    2.60
   2   0  -8  813.62   38.40
  -2   0  -8  823.72   36.70
  -2   0  -8  782.62   38.90
  -2   0   8  839.02   33.40
   3   0  -8  219.78   15.40
  -3   0  -8  255.37   18.10
  -3   0   8  219.68   11.80
  -4   0   8   10.40    3.80
   4   0  -8    3.90    4.00
  -4   0  -8    2.10    5.40
  -5   0  -8    7.40    7.60
  -6   0  -8   54.19   14.90
  -7   0  -8    0.10   11.40
   0   1  -8  761.32   34.20
   0  -1  -8  767.52   33.60
   0  -1  -8  771.72   36.30
   1   1  -8  848.52   40.70
  -1  -1  -8  829.02   40.10
  -1  -1  -8  890.21   39.70
   1  -1  -8  943.11   40.80
  -1   1  -8  861.71   39.80
   1  -1  -8  897.81   35.60
  -1   1  -8  835.72   39.50
  -2  -1  -8 3565.54  140.69
   2   1  -8 3650.43  142.69
  -2  -1  -8 3717.33  143.49
   2  -1  -8 3470.15  140.79
  -2   1  -8 3418.36  138.49
  -2   1  -8 3464.15  142.09
  -2  -1   8 3477.25  137.89
  -3  -1  -8  417.76   25.80
  -3  -1  -8  435.96   21.00
   3   1  -8  421.16   24.50
  -3  -1   8  435.86   21.20
   3  -1  -8  364.16   22.00
  -3   1  -8  469.45   26.40
   4   1  -8  442.46   26.10
  -4   1   8  417.36   19.00
  -4  -1  -8  443.66   28.30
  -4   1  -8  426.26   27.30
   4  -1  -8  455.05   24.20
  -4  -1   8  426.16   23.00
   5   1  -8   61.49   11.50
  -5  -1  -8   52.49   12.40
  -5   1  -8   57.99   12.40
  -5  -1   8   91.29   11.60
  -6  -1  -8  928.51   53.19
  -6   1  -8  958.00   52.59
  -7  -1  -8   50.49   16.50
  -7   1  -8   49.10   15.80
  -8  -1  -8   81.79   21.80
   0   2  -8   91.09   10.90
   0  -2  -8   51.09    8.30
   0  -2  -8   68.89    7.70
   1   2  -8   88.19   10.90
  -1  -2  -8  100.09   11.60
  -1  -2  -8   91.99   10.40
  -1   2  -8   84.19   10.00
  -1   2  -8   97.39   10.80
   1  -2  -8   81.49    6.20
  -2  -2  -8  198.68   14.40
   2   2  -8  210.28   16.00
  -2  -2  -8  223.58   16.00
  -2   2  -8  165.18   11.70
  -2   2  -8  225.88   15.50
  -2  -2   8  171.38   12.60
   3   2  -8   34.10    7.70
  -3  -2  -8    0.90    4.90
  -3  -2  -8   25.30    5.80
  -3   2  -8   33.10    7.80
  -3  -2   8   33.60    6.80
   4   2  -8   82.39   12.80
  -4  -2  -8  103.29   15.40
  -4  -2  -8   88.99    7.50
  -4  -2   8  126.69   13.30
   4  -2  -8  109.69   12.10
  -4   2  -8  114.69   14.90
   5   2  -8   57.69   12.60
  -5  -2  -8   54.19   13.10
  -5   2  -8   38.00   10.40
  -5  -2   8   52.49   10.10
  -6  -2  -8   12.30   10.60
  -6   2  -8   -2.10    7.10
  -7  -2  -8   26.40   14.70
  -7   2  -8   61.39   16.80
  -8  -2  -8   46.50   18.70
   0   3  -8  531.75   30.30
   0  -3  -8  551.54   27.30
  -1  -3  -8 2138.19   92.59
   1   3  -8 2267.67   95.99
  -1   3  -8 2305.77   93.69
   1  -3  -8 2151.68   88.49
  -2  -3  -8  161.68   16.00
   2   3  -8  119.19   15.30
  -2  -3  -8  131.49   14.80
  -2  -3   8  136.59   13.60
   2  -3  -8  134.29    8.30
  -2   3  -8  127.39   14.10
  -2   3  -8  151.78   11.10
  -3  -3  -8 1394.66   64.79
  -3  -3  -8 1432.56   67.79
   3   3  -8 1420.16   68.49
  -3  -3   8 1494.05   64.69
  -3   3  -8 1535.75   66.99
  -4  -3  -8  266.37   25.60
   4   3  -8  232.08   24.00
  -4  -3  -8  255.27   17.20
  -4   3  -8  239.48   23.30
  -4  -3   8  276.37   19.30
  -5  -3  -8  623.64   40.00
   5   3  -8  664.23   39.90
  -5  -3   8  617.14   35.80
  -5   3  -8  629.04   37.70
  -6  -3  -8   56.59   16.40
  -6   3  -8  108.39   17.80
  -7  -3  -8  146.59   25.10
  -7   3  -8  124.59   21.30
  -8  -3  -8   23.60   17.40
   0   4  -8   -2.10    3.50
   0  -4  -8    2.70    3.60
  -1  -4  -8  171.68   16.90
   1   4  -8  191.88   20.30
   1  -4  -8  159.98   13.80
  -1   4  -8  139.09   16.20
   2   4  -8   61.59   12.40
  -2  -4  -8   96.39   13.80
   2  -4  -8   75.99    8.30
  -2  -4   8   68.59   11.40
  -2   4  -8   80.49   10.60
  -3  -4  -8  228.98   18.10
  -3  -4  -8  157.68   18.80
   3   4  -8  205.68   22.60
   3  -4  -8  190.78   11.70
  -3  -4   8  173.98   18.50
   4   4  -8   81.09   15.10
  -4  -4  -8   76.39   14.20
  -4  -4  -8  101.59   13.30
  -4  -4   8   92.19   14.20
   5   4  -8   37.90   12.90
  -5  -4  -8   26.30   11.30
  -5  -4   8   41.80   11.10
  -5   4  -8   68.19   13.80
  -6  -4  -8    6.60    9.30
  -6  -4   8   -6.50    8.80
  -6   4  -8    7.10    9.90
  -7  -4  -8    7.00   11.00
  -8  -4  -8    6.80   16.10
   0  -5  -8   66.19   10.50
   0   5  -8   60.69   12.30
  -1  -5  -8 1097.39   54.49
   1   5  -8 1226.58   59.89
  -1   5  -8 1073.99   54.89
   1  -5  -8 1109.79   51.39
  -2  -5  -8 1122.79   55.19
   2   5  -8 1140.79   58.99
  -2  -5   8 1108.89   54.39
  -2   5  -8 1028.30   51.09
   2  -5  -8 1052.69   48.60
   3   5  -8 1242.38   63.19
  -3  -5  -8 1220.48   60.09
  -3  -5   8  990.30   55.59
   3  -5  -8 1165.18   50.09
   4   5  -8   53.69   13.60
  -4  -5  -8   48.40   13.60
  -4  -5  -8   43.10   10.50
  -4  -5   8   72.69   14.20
   5   5  -8  445.56   35.50
  -5  -5  -8  388.26   37.50
  -5  -5   8  464.25   32.30
  -6  -5  -8  228.58   29.80
   6   5  -8  287.87   34.40
  -6  -5   8  315.87   32.00
  -7  -5  -8  189.28   30.20
   0  -6  -8   22.40    8.00
   0   6  -8   -2.60    5.00
   1   6  -8   88.19   16.70
  -1  -6  -8   74.09   13.20
   1  -6  -8   80.59   12.30
  -1   6  -8  111.89   16.30
  -2  -6  -8   52.59   12.10
   2   6  -8   51.99   14.00
  -2  -6   8   45.10   11.10
   2  -6  -8   64.39   10.70
  -2   6  -8   49.20   10.80
  -3  -6  -8   40.50   11.60
   3   6  -8   27.60   11.60
  -3  -6   8   43.20   12.10
   3  -6  -8   23.30    8.00
  -4  -6  -8   33.00   12.80
  -4  -6  -8   10.70    8.40
   4   6  -8   25.50   13.40
  -4  -6   8   34.30   12.70
   5   6  -8   84.39   20.00
  -5  -6  -8   38.10   13.30
  -5  -6   8   51.69   14.80
  -6  -6  -8   11.60   13.70
   6   6  -8   -0.60   12.40
  -6  -6   8   25.10   15.10
  -7  -6  -8   11.80   15.20
   0   7  -8  394.46   31.10
   0  -7  -8  349.17   26.60
  -1  -7  -8   65.99   13.80
   1   7  -8  107.19   19.80
   1  -7  -8  100.79   15.00
  -1   7  -8   95.49   16.80
  -1  -7   8  111.59   17.70
   2   7  -8  485.55   37.00
  -2  -7  -8  411.56   31.80
  -2  -7   8  443.96   32.50
  -2   7  -8  439.76   30.00
   2  -7  -8  472.45   29.00
   3   7  -8  112.89   21.10
  -3  -7  -8   77.59   17.80
  -3  -7   8  133.09   20.30
  -4  -7  -8  402.26   39.20
   4   7  -8  392.66   40.80
  -4  -7   8  406.46   37.40
  -5  -7  -8   28.70   14.40
   5   7  -8   10.20   13.20
  -5  -7   8   11.40   11.60
   6   7  -8  166.48   29.20
  -6  -7  -8  225.28   32.90
  -6  -7   8  228.98   30.40
  -7  -7  -8   26.90   20.40
   0   8  -8   -2.20    8.40
   0  -8  -8    0.50    6.90
   1   8  -8    8.20    9.90
  -1  -8  -8   -2.40    6.60
   1  -8  -8    8.70    8.30
  -1   8  -8    5.30    8.50
  -1  -8   8   15.70    9.60
   2   8  -8   21.80   12.10
  -2  -8  -8   14.20    9.50
   2  -8  -8    6.60    8.30
  -2  -8   8   16.70   10.20
  -2   8  -8   15.40    9.90
   3   8  -8    5.80   11.40
  -3  -8  -8    3.40    9.30
  -3  -8   8    0.50    9.90
   4   8  -8   33.80   15.50
  -4  -8  -8   35.20   14.20
  -4  -8   8    2.40   11.20
   5   8  -8   -3.30   12.50
  -5  -8  -8    4.00   11.20
  -5  -8   8    2.10   12.90
   6   8  -8   -2.30   14.80
  -6  -8  -8    0.40   14.00
  -6  -8   8    3.20   13.90
   0  -9  -8  598.34   40.20
   0   9  -8  577.24   44.00
   0  -9   8  625.64   42.70
   1   9  -8   79.19   19.30
  -1  -9  -8   70.89   16.20
  -1  -9   8   87.39   19.00
   1  -9  -8   70.29   15.90
  -1   9  -8   61.49   16.50
   2   9  -8  136.19   26.00
  -2  -9  -8  146.39   24.20
  -2   9  -8  163.28   22.30
  -2  -9   8  188.78   28.00
   2  -9  -8  174.08   21.90
  -3  -9  -8   62.79   17.20
   3   9  -8   38.00   16.10
  -3  -9   8   66.89   18.50
  -4  -9  -8  144.89   25.90
   4   9  -8  192.98   32.50
  -4  -9   8  212.98   30.40
   5   9  -8   46.90   21.70
  -5  -9  -8   69.49   21.20
  -5  -9   8   59.39   22.80
   0 -10  -8   35.50   16.20
   0  10  -8   -2.70   12.10
   0 -10   8   -2.60    9.10
  -1 -10  -8    4.40   10.00
   1  10  -8   12.30   12.60
   1 -10   8   32.90   13.30
  -1  10  -8   23.20   15.60
   1 -10  -8    6.70   12.50
  -1 -10   8   -9.10   11.60
  -2 -10  -8    2.30   10.90
   2  10  -8    1.60   12.70
  -2 -10   8    6.60   11.30
  -3 -10  -8   11.10   14.50
   3  10  -8    3.30   14.00
  -3 -10   8   12.30   14.20
  -4 -10  -8    3.60   13.80
   4  10  -8  -13.50   13.20
  -4 -10   8    5.40   15.90
   0 -11  -8    7.80   12.50
   0  11  -8    6.70   13.00
   0 -11   8   26.00   14.70
   1  11  -8  147.89   28.40
   1 -11   8  138.69   24.90
  -1 -11  -8  151.38   27.20
   1 -11  -8  169.18   28.10
  -1 -11   8  156.78   27.60
  -1  11  -8  200.88   30.20
   2 -11   8   17.50   14.80
  -2 -11  -8   -6.00   11.50
   2  11  -8   -9.70   12.60
  -2 -11   8   -7.20   14.00
   3  11  -8  127.69   29.50
  -3 -11  -8   83.49   23.80
  -3 -11   8  119.19   26.30
   0 -12   8    9.80   15.80
   0 -12  -8    3.30   13.20
   0  12  -8  -12.10   15.00
   1 -12   8   26.50   17.50
  -1 -12  -8   14.10   13.60
   1  12  -8   12.30   18.30
  -1 -12   8   -2.40   14.70
   0   0  -9   -1.30    2.20
   0   0  -9   -1.70    2.60
  -1   0  -9  162.58   12.50
   1   0  -9  180.28   13.50
  -1   0  -9  205.18   13.40
  -2   0  -9   34.50    6.10
  -2   0  -9   35.80    7.20
   2   0  -9   43.60    7.50
  -3   0   9  406.76   18.20
  -3   0  -9  395.56   24.80
  -3   0  -9  396.96   18.30
   3   0  -9  379.36   22.90
  -4   0  -9    5.00    6.40
  -4   0   9    5.10    3.50
   4   0  -9    0.40    3.90
  -5   0  -9  354.36   27.10
  -6   0  -9    4.60    9.30
  -7   0  -9  211.18   28.10
  -8   0  -9   25.30   14.90
   0   1  -9  782.82   35.70
   0  -1  -9  783.72   34.90
   0  -1  -9  812.62   38.20
  -1  -1  -9 1840.12   78.09
   1   1  -9 1788.32   79.49
  -1  -1  -9 1994.50   79.89
  -1   1  -9 1901.11   78.49
   1  -1  -9 1912.01   73.89
   1  -1  -9 1883.31   79.19
  -1   1  -9 1805.22   78.59
   2   1  -9  539.25   29.00
  -2  -1  -9  512.35   27.20
  -2  -1  -9  528.25   28.80
  -2   1  -9  533.75   26.10
   2  -1  -9  543.95   27.90
  -2   1  -9  539.05   28.80
   3   1  -9  615.14   32.70
  -3  -1  -9  614.24   33.60
  -3  -1  -9  584.94   28.60
   3  -1  -9  606.44   30.80
  -3   1  -9  595.84   33.10
  -3  -1   9  604.94   28.10
  -4  -1  -9   56.49   11.70
   4   1  -9   73.19   11.40
  -4   1  -9   65.19   12.10
  -4  -1   9   50.69    7.90
   4  -1  -9   44.00    8.30
   5   1  -9  335.27   24.50
  -5  -1  -9  377.86   27.60
  -5   1  -9  347.17   26.30
  -6  -1  -9   11.40    9.80
  -6   1  -9   51.79   13.30
  -7  -1  -9  185.88   26.30
  -7   1  -9  126.89   21.20
  -8  -1  -9   24.90   17.60
   0  -2  -9  492.95   27.90
   0   2  -9  525.05   28.40
   0  -2  -9  520.05   25.20
   1   2  -9  525.95   29.70
  -1  -2  -9  500.25   29.00
  -1  -2  -9  577.94   28.60
  -1   2  -9  496.75   27.90
  -1   2  -9  524.65   28.00
   1  -2  -9  540.55   24.00
   1  -2  -9  621.14   30.00
  -2  -2  -9 1933.31   82.09
  -2  -2  -9 1854.61   80.99
   2   2  -9 1896.41   82.99
   2  -2  -9 1844.62   80.59
  -2   2  -9 1871.01   81.29
  -2   2  -9 1973.20   78.79
  -3  -2  -9  519.75   28.10
   3   2  -9  550.34   31.50
  -3  -2  -9  554.84   31.90
   3  -2  -9  546.75   28.70
  -3   2  -9  497.85   30.00
  -3  -2   9  542.95   27.50
   4   2  -9  102.09   14.50
  -4  -2  -9  103.29    8.70
  -4  -2  -9  109.59   16.40
  -4  -2   9  113.99   12.70
   4  -2  -9  119.79   13.30
  -4   2  -9  114.59   15.50
  -5  -2  -9  307.27   30.00
   5   2  -9  264.07   22.20
  -5  -2   9  275.67   20.30
  -5   2  -9  307.17   27.90
  -6  -2  -9  231.98   28.20
  -6   2  -9  283.97   29.10
  -7  -2  -9  166.08   26.50
  -7   2  -9  131.39   22.30
  -8  -2  -9   29.00   16.70
   0  -3  -9  402.96   21.70
   0   3  -9  373.86   24.60
  -1  -3  -9  285.37   19.70
   1   3  -9  377.96   24.20
   1  -3  -9  335.77   17.60
  -1   3  -9  347.17   21.90
  -2  -3  -9 2193.08   94.19
   2   3  -9 2291.37   96.39
  -2  -3  -9 2185.78   93.89
  -2   3  -9 2221.28   90.59
  -2  -3   9 2117.39   91.39
  -2   3  -9 2131.89   92.99
   2  -3  -9 2149.78   85.49
   3   3  -9   60.49   11.50
  -3  -3  -9   97.69   12.50
  -3  -3  -9   60.79   11.60
  -3   3  -9   85.49   12.50
  -3  -3   9   98.09   12.00
   4   3  -9  306.87   24.10
  -4  -3  -9  258.47   18.10
  -4  -3  -9  326.27   28.90
  -4  -3   9  260.47   19.60
  -4   3  -9  271.87   24.80
   5   3  -9  139.79   20.00
  -5  -3  -9  147.19   20.70
  -5  -3   9  148.59   17.30
  -5   3  -9  138.39   19.20
  -6  -3  -9  574.04   39.50
  -6   3  -9  511.65   35.70
  -7  -3  -9   27.90   15.70
  -7   3  -9    9.50   11.70
  -8  -3  -9   70.89   22.10
   0   4  -9 1334.67   65.29
   0  -4  -9 1412.76   60.99
   1   4  -9   55.19   11.50
  -1  -4  -9   86.19   12.10
   1  -4  -9   72.69    9.00
  -1   4  -9   61.49   11.00
  -2  -4  -9 1315.27   61.39
   2   4  -9 1221.48   63.19
  -2  -4   9 1268.37   59.39
   2  -4  -9 1287.67   53.79
  -2   4  -9 1298.77   57.79
  -3  -4  -9   79.89   12.60
  -3  -4  -9   47.30   11.00
   3   4  -9   79.69   14.50
   3  -4  -9   69.59    6.90
  -3  -4   9   79.09   12.70
  -4  -4  -9  289.47   20.60
  -4  -4  -9  241.38   27.00
   4   4  -9  236.58   26.20
  -4  -4   9  288.97   21.70
  -4   4  -9  317.67   27.40
  -5  -4  -9   13.90   10.10
   5   4  -9   35.30   11.90
  -5   4  -9   23.30   10.60
  -5  -4   9   33.50   10.70
  -6  -4  -9  229.38   28.60
  -6   4  -9  178.88   23.90
  -7  -4  -9    9.70   12.80
  -8  -4  -9   77.09   23.00
   0   5  -9  261.27   21.90
   0  -5  -9  267.27   18.90
  -1  -5  -9  141.99   16.50
   1   5  -9  139.69   19.00
   1  -5  -9  133.99   14.10
  -1   5  -9  132.79   16.90
   2   5  -9  373.16   29.70
  -2  -5  -9  462.35   29.10
  -2   5  -9  378.56   24.70
   2  -5  -9  409.26   22.70
  -2  -5   9  454.85   28.00
   3   5  -9   13.10    9.30
  -3  -5  -9   39.90   10.60
  -3  -5  -9   45.30   10.90
  -3  -5   9   47.90   10.80
   3  -5  -9   21.40    6.70
  -4  -5  -9  278.77   28.70
   4   5  -9  263.77   29.70
  -4  -5  -9  276.57   23.00
  -4  -5   9  330.87   28.70
  -5  -5  -9   76.19   16.60
   5   5  -9   74.99   18.10
  -5  -5   9   73.39   15.40
   6   5  -9  119.29   23.20
  -6  -5  -9  127.19   23.30
  -6  -5   9   96.99   19.00
  -7  -5  -9   34.70   16.00
   0  -6  -9  170.48   18.90
   0   6  -9  236.88   25.00
   1   6  -9  443.86   33.10
  -1  -6  -9  491.65   30.10
   1  -6  -9  398.16   25.90
  -1   6  -9  396.36   29.20
  -2  -6  -9  112.99   17.70
   2   6  -9  112.39   18.90
  -2   6  -9  118.29   15.80
   2  -6  -9  126.39   15.30
  -2  -6   9   93.29   15.90
  -3  -6  -9  258.47   27.60
   3   6  -9  232.08   28.40
  -3  -6   9  244.98   26.20
   4   6  -9  127.99   23.00
  -4  -6  -9  123.59   18.20
  -4  -6  -9  110.99   19.70
  -4  -6   9  140.39   20.90
  -5  -6  -9   72.09   16.90
   5   6  -9   95.39   21.40
  -5  -6   9   80.49   17.40
  -6  -6  -9   22.00   13.70
   6   6  -9    2.20   12.80
  -6  -6   9   14.50   13.40
  -7  -6  -9   13.90   16.00
   0   7  -9  269.27   29.80
   0  -7  -9  268.87   25.80
  -1  -7  -9  362.66   32.30
   1   7  -9  394.86   31.90
  -1   7  -9  321.57   27.20
   1  -7  -9  349.67   25.10
  -1  -7   9  357.16   32.40
  -2  -7  -9   11.50    8.50
   2   7  -9    1.30    8.90
  -2   7  -9   -0.70    7.50
  -2  -7   9   15.60    8.80
   2  -7  -9    1.40    6.50
   3   7  -9  428.66   36.00
  -3  -7  -9  460.45   39.40
  -3  -7   9  348.97   34.50
  -4  -7  -9  101.59   18.90
   4   7  -9   86.79   19.90
  -4  -7  -9   87.09   18.70
  -4  -7   9   88.39   18.90
  -5  -7  -9  238.48   30.80
   5   7  -9  199.78   31.00
  -5  -7   9  207.68   29.30
  -6  -7  -9   19.60   15.90
   6   7  -9   12.00   14.30
  -6  -7   9   -3.10   10.90
   0   8  -9   41.20   13.60
   0  -8  -9   21.40   10.90
  -1  -8  -9  252.57   28.20
   1   8  -9  323.97   36.20
  -1   8  -9  296.67   31.70
   1  -8  -9  277.47   26.80
  -1  -8   9  330.07   31.90
  -2  -8  -9   26.10   11.60
   2   8  -9   26.10   13.90
  -2  -8   9   35.90   13.30
  -2   8  -9   25.20   11.70
   2  -8  -9   15.70    9.40
   3   8  -9  231.08   31.90
  -3  -8  -9  250.17   30.10
  -3  -8   9  208.58   27.70
   4   8  -9    2.30   12.50
  -4  -8  -9   -1.00   11.10
  -4  -8   9    8.60   13.10
   5   8  -9  111.39   26.00
  -5  -8  -9  102.59   22.90
  -5  -8   9  135.19   24.50
  -6  -8  -9   14.00   17.00
   6   8  -9   27.30   18.50
  -6  -8   9    1.10   13.20
   0  -9  -9   16.60   10.90
   0   9  -9   23.70   13.20
   0  -9   9   20.40   11.30
   1   9  -9  186.58   28.00
  -1  -9  -9  176.08   24.40
  -1   9  -9  132.19   23.00
   1  -9  -9  198.08   23.80
  -1  -9   9  177.18   25.70
   2   9  -9   50.49   18.00
  -2  -9  -9   70.49   18.00
   2  -9  -9   57.49   16.00
  -2   9  -9   72.49   16.50
  -2  -9   9   76.29   18.50
  -3  -9  -9   61.49   17.40
   3   9  -9   62.59   19.40
  -3  -9   9   60.39   18.10
  -4  -9  -9   17.20   15.10
   4   9  -9    9.30   14.20
  -4  -9   9   23.00   14.40
  -5  -9  -9   63.09   20.30
   5   9  -9   47.40   21.20
  -5  -9   9   36.30   21.30
   0 -10   9   24.00   14.50
   0  10  -9    3.10   12.30
   0 -10  -9   37.30   13.20
   1  10  -9   18.90   13.80
  -1 -10  -9   11.10   10.80
  -1  10  -9   44.10   16.50
   1 -10  -9   41.60   14.40
  -1 -10   9   30.30   13.10
  -2 -10  -9   46.20   16.30
   2  10  -9   27.00   14.80
  -2 -10   9   67.09   20.10
  -3 -10  -9   22.50   14.50
   3  10  -9   21.10   15.00
  -3 -10   9   -4.20   12.60
  -4 -10  -9   49.40   20.10
   4  10  -9   50.29   20.50
  -4 -10   9   44.50   18.10
   0 -11   9   60.69   18.50
   0 -11  -9  120.79   22.70
   0  11  -9  114.99   25.00
   1  11  -9   18.00   15.00
   1 -11   9    0.00   11.30
  -1 -11  -9   -6.20   13.80
  -1  11  -9   13.40   16.30
  -1 -11   9    4.30   12.50
   1 -11  -9   14.30   15.40
   2  11  -9   98.49   25.20
  -2 -11  -9   74.89   20.60
  -2 -11   9   80.39   22.80
   3  11  -9   17.50   17.80
  -3 -11  -9    4.60   15.80
  -3 -11   9   12.50   16.00
   0  12  -9   31.50   19.90
   0 -12   9   62.49   21.00
   0 -12  -9   59.49   22.40
   1 -12   9   13.90   17.20
  -1 -12  -9    8.00   16.90
   1  12  -9    7.60   17.60
  -1 -12   9  -12.60   11.80
   0   0 -10   53.19    8.10
   0   0 -10   61.39    7.60
   1   0 -10  225.78   16.00
  -1   0 -10  231.68   15.10
  -1   0 -10  210.18   15.10
  -2   0 -10 1427.46   64.19
  -2   0 -10 1467.95   62.59
   2   0 -10 1449.55   64.29
   3   0 -10   29.10    7.00
  -3   0  10   25.20    3.80
  -3   0 -10   21.50    7.10
  -3   0 -10   28.20    5.10
   4   0 -10  453.35   27.00
  -4   0 -10  501.65   30.30
  -4   0  10  430.56   21.00
  -5   0 -10   30.20   10.40
  -6   0 -10  762.92   46.70
  -7   0 -10   -0.10   12.00
  -8   0 -10  124.49   24.00
   0  -1 -10  101.89   11.80
   0   1 -10   87.79   11.00
   0  -1 -10  107.69   10.00
   0   1 -10   84.69    9.40
   1   1 -10  508.75   27.40
  -1  -1 -10  481.55   26.50
  -1  -1 -10  435.26   24.70
  -1   1 -10  480.95   25.90
   1  -1 -10  462.65   26.20
  -1   1 -10  481.45   25.50
   1  -1 -10  473.65   21.50
  -2  -1 -10  414.86   22.90
  -2  -1 -10  383.56   23.50
   2   1 -10  398.86   24.10
  -2   1 -10  383.76   21.50
  -2   1 -10  387.76   23.80
   2  -1 -10  380.96   22.90
  -3  -1 -10  175.98   18.10
   3   1 -10  195.38   18.40
  -3  -1 -10  157.58   11.80
  -3   1 -10  155.08    8.80
   3  -1 -10  165.28   13.50
  -3   1 -10  138.59   16.20
  -3   1 -10  137.89    8.30
  -3  -1  10  159.28   10.90
  -4  -1 -10  144.09   18.60
   4   1 -10  178.28   19.10
  -4   1 -10  248.58   23.20
  -4  -1  10  170.58   12.70
   4  -1 -10  194.08   18.00
   5   1 -10  181.58   19.80
  -5  -1 -10  106.09   17.90
  -5   1 -10  166.48   20.50
  -6  -1 -10    7.30    8.90
  -6   1 -10  -10.00    9.40
  -7  -1 -10    3.10   12.40
  -7   1 -10    5.10   11.80
  -8  -1 -10   28.20   17.20
   0  -2 -10  943.31   45.30
   0  -2 -10  874.01   40.70
   0   2 -10  953.70   45.00
   1   2 -10 1797.82   78.19
  -1  -2 -10 1796.92   75.39
  -1  -2 -10 1807.22   77.49
  -1   2 -10 1701.73   75.99
   1  -2 -10 1748.23   70.79
  -1   2 -10 1744.83   75.59
   1  -2 -10 1779.42   76.99
   2   2 -10 2668.93  110.69
  -2  -2 -10 2610.94  109.09
  -2  -2 -10 2627.64  108.49
  -2   2 -10 2628.34  105.89
   2  -2 -10 2481.45  107.69
  -2   2 -10 2544.55  108.29
  -3  -2 -10 1188.98   54.29
  -3  -2 -10 1157.88   57.49
   3   2 -10 1217.58   57.89
   3  -2 -10 1140.49   54.59
  -3   2 -10 1208.98   56.99
  -3  -2  10 1236.78   52.79
  -4  -2 -10  613.04   36.70
   4   2 -10  635.54   35.90
  -4  -2 -10  597.54   28.80
   4  -2 -10  578.94   32.00
  -4  -2  10  592.44   30.80
  -4   2 -10  581.44   35.10
  -5  -2 -10  639.94   40.10
   5   2 -10  668.73   38.60
  -5   2 -10  608.64   38.40
  -5  -2  10  596.34   33.60
  -6  -2 -10  293.07   31.60
  -6   2 -10  329.27   32.70
  -7  -2 -10  189.48   27.10
  -7   2 -10  200.18   29.10
  -8  -2 -10   76.79   22.00
   0  -3 -10   63.59    8.60
   0   3 -10   57.39   10.30
  -1  -3 -10   77.79   10.30
  -1  -3 -10   48.00    9.50
   1   3 -10   65.29   11.30
   1  -3 -10   58.09    7.00
  -1   3 -10   44.50    8.70
   2   3 -10  328.87   24.50
  -2  -3 -10  353.96   23.70
  -2  -3 -10  343.37   23.50
  -2   3 -10  323.37   22.40
   2  -3 -10  344.87   16.10
  -2   3 -10  363.16   21.20
   3   3 -10  102.19   15.20
  -3  -3 -10  123.09   14.40
  -3  -3 -10  102.79   15.30
  -3   3 -10  106.29   14.80
  -3  -3  10   82.39   11.50
  -3   3 -10  101.19    6.00
  -4  -3 -10   79.19   11.40
   4   3 -10   91.79   15.00
  -4  -3 -10  102.59   16.50
  -4  -3  10   92.09   13.10
   4  -3 -10   81.79   14.00
  -4   3 -10  112.39   16.80
   5   3 -10   39.00   12.00
  -5  -3 -10   42.50   12.00
  -5   3 -10   72.89   14.60
  -5  -3  10   65.99   12.10
  -6  -3 -10   18.50   14.10
  -6   3 -10    3.20   10.30
  -7  -3 -10   42.10   17.30
  -7   3 -10    7.90   12.20
  -8  -3 -10   10.30   14.70
   0   4 -10  344.67   25.00
   0  -4 -10  327.77   20.80
   1   4 -10 1670.53   79.19
  -1  -4 -10 1775.92   76.09
  -1   4 -10 1646.44   76.69
   1  -4 -10 1705.13   71.49
  -2  -4 -10   73.99   12.50
   2   4 -10   57.39   12.80
  -2  -4 -10   81.09   13.10
   2  -4 -10   81.79    8.30
  -2   4 -10   83.99   11.30
  -3  -4 -10 1122.99   56.79
  -3  -4 -10 1136.69   55.89
   3   4 -10 1235.88   60.19
  -3  -4  10 1054.39   53.49
  -3   4 -10 1057.79   46.00
   4   4 -10   16.50    9.10
  -4  -4 -10   10.90    7.00
  -4  -4 -10   12.40    8.00
  -4   4 -10   18.60    7.80
  -4  -4  10   25.00    9.50
   5   4 -10  531.45   38.50
  -5  -4 -10  556.54   38.80
  -5   4 -10  596.44   37.70
  -5  -4  10  597.74   35.50
  -6  -4 -10   78.59   18.60
  -6   4 -10   56.29   14.90
  -7  -4 -10  156.28   26.80
  -7   4 -10  200.28   26.40
   0   5 -10  226.68   23.90
   0  -5 -10  268.87   18.90
   1   5 -10  201.98   23.60
  -1  -5 -10  216.08   21.20
   1  -5 -10  189.18   16.90
  -1   5 -10  197.28   20.80
   2   5 -10   57.59   13.30
  -2  -5 -10   41.70   10.50
  -2   5 -10   27.30    7.90
   2  -5 -10   30.80    6.90
  -2  -5  10   26.10    8.90
   3   5 -10  102.69   18.60
  -3  -5 -10  104.99   17.60
  -3  -5 -10  124.99   17.60
  -3   5 -10  118.09   14.40
  -3  -5  10   84.19   14.50
  -4  -5 -10  119.99   17.20
   4   5 -10   89.59   17.90
  -4  -5 -10   59.39   14.30
  -4  -5  10   80.69   14.10
  -5  -5 -10   28.70   12.70
   5   5 -10   30.90   13.80
  -5  -5  10   28.70   11.70
   6   5 -10    3.90   11.90
  -6  -5 -10    7.30   10.90
  -7  -5 -10   -5.00   11.30
   0   6 -10  450.45   32.30
   0  -6 -10  404.46   27.50
   1   6 -10  156.98   22.10
  -1  -6 -10  167.08   20.00
  -1   6 -10  184.98   21.90
   1  -6 -10  201.18   18.90
   2   6 -10  576.14   40.90
  -2  -6 -10  585.24   37.10
   2  -6 -10  583.74   31.60
  -2  -6  10  565.44   36.90
  -2   6 -10  616.74   35.20
  -3  -6 -10  161.08   22.10
   3   6 -10  208.08   27.90
  -3  -6  10  155.58   21.00
  -4  -6 -10  222.88   24.80
  -4  -6 -10  178.78   24.70
   4   6 -10  193.58   27.70
  -4  -6  10  164.38   22.80
   5   6 -10  240.28   32.00
  -5  -6 -10  186.88   26.60
  -5  -6  10  227.98   27.60
  -6  -6 -10  187.88   28.30
   6   6 -10  171.98   29.70
  -6  -6  10  208.98   27.20
  -7  -6 -10   60.69   21.50
   0  -7 -10   17.60    8.30
   0   7 -10    1.80    7.50
   1   7 -10   12.10    9.30
  -1  -7 -10   42.80   12.00
  -1   7 -10   15.40    9.20
   1  -7 -10   17.30    7.90
  -2  -7 -10    4.70    8.50
   2   7 -10   20.20   10.40
  -2  -7  10   11.00    8.00
   2  -7 -10   17.40    8.10
  -2   7 -10    9.30    8.20
  -3  -7 -10   46.50   15.10
   3   7 -10   59.89   17.20
  -3  -7  10   47.70   14.80
  -4  -7 -10   12.90   10.90
   4   7 -10   10.40   10.20
  -4  -7 -10    7.90    9.90
  -4  -7  10  -11.60    7.70
  -5  -7 -10   10.50   12.50
   5   7 -10    7.30   12.50
  -5  -7  10    1.60   11.70
  -6  -7 -10  -12.00    9.70
   6   7 -10   14.90   15.80
  -6  -7  10    3.60   12.70
   0   8 -10  820.52   52.49
   0  -8 -10  823.02   47.30
   1   8 -10   47.90   14.70
  -1  -8 -10   53.79   14.80
  -1  -8  10   86.89   17.20
  -1   8 -10   74.69   16.80
   1  -8 -10   56.99   13.10
  -2  -8 -10  613.54   40.60
   2   8 -10  523.45   42.40
  -2   8 -10  535.95   36.90
  -2  -8  10  568.84   40.40
   2  -8 -10  598.04   35.80
  -3  -8 -10   10.70   10.80
   3   8 -10   10.60   11.50
  -3  -8  10   12.20   11.80
  -4  -8 -10  497.65   46.50
   4   8 -10  506.65   50.99
  -4  -8  10  482.95   44.50
   5   8 -10    3.60   13.00
  -5  -8 -10   23.70   14.60
  -5  -8  10   37.50   15.50
   6   8 -10  148.19   30.50
  -6  -8 -10  122.89   27.60
  -6  -8  10  107.39   25.90
   0   9 -10   -6.40    9.60
   0  -9 -10   -3.00    9.00
  -1  -9 -10   12.70   10.70
   1   9 -10    4.40   11.70
  -1  -9  10    3.30    9.20
  -1   9 -10   -6.60    9.00
   1  -9 -10   12.30   11.30
  -2  -9 -10    4.20   10.60
   2   9 -10   24.30   14.90
  -2   9 -10    8.10   11.20
  -2  -9  10    8.00   11.30
   3   9 -10   13.20   13.40
  -3  -9 -10   24.00   13.60
  -3  -9  10   -3.20   12.70
  -4  -9 -10   -0.80   14.20
   4   9 -10   15.20   14.80
  -4  -9  10   24.10   15.70
   5   9 -10    8.10   17.30
  -5  -9 -10   -5.60   15.50
  -5  -9  10   -9.40   15.60
   0  10 -10   63.59   19.30
   0 -10 -10   65.09   17.10
   0 -10  10   75.39   18.90
  -1 -10 -10  137.79   23.30
   1  10 -10   99.29   23.30
  -1 -10  10  107.49   22.40
  -1  10 -10  105.69   22.50
   1 -10 -10  150.68   23.30
   2  10 -10   68.69   19.70
  -2 -10 -10   56.69   16.90
  -2 -10  10   66.49   19.90
  -3 -10 -10   92.79   22.00
   3  10 -10   84.79   23.60
  -3 -10  10   74.69   22.50
  -4 -10 -10   69.59   21.80
   4  10 -10   96.99   27.80
  -4 -10  10   50.09   20.20
   0  11 -10  -16.00   12.80
   0 -11  10  -18.80   10.50
   0 -11 -10   12.10   13.40
   1 -11  10   12.10   15.30
  -1 -11 -10   -3.30   11.70
   1  11 -10  -11.50   13.20
  -1  11 -10   -8.10   13.30
  -1 -11  10  -11.30   11.70
   1 -11 -10   10.30   14.10
   2  11 -10    4.00   15.10
  -2 -11 -10    2.50   13.60
  -2 -11  10   24.50   17.30
   3  11 -10    6.50   16.80
  -3 -11 -10   -9.40   14.00
  -3 -11  10    4.70   15.80
   0  12 -10    4.50   18.10
   0 -12 -10    2.00   16.30
   0 -12  10   -8.80   13.20
   1  12 -10  115.59   29.00
   0   0 -11   -0.90    2.50
   0   0 -11    2.40    3.00
  -1   0 -11  785.12   37.30
  -1   0 -11  712.03   37.50
   1   0 -11  820.82   39.40
   2   0 -11   94.69   12.50
  -2   0 -11   94.89   11.00
  -2   0 -11   88.19   11.80
  -3   0 -11   34.50    8.40
  -3   0  11   44.20    4.90
   3   0 -11   24.50    7.00
  -3   0 -11   44.60    6.70
   4   0 -11   24.30    7.70
  -4   0 -11   40.40    9.70
  -5   0 -11  262.57   27.00
  -6   0 -11   10.00    9.70
  -7   0 -11   55.09   18.10
  -8   0 -11   11.50   17.10
   0  -1 -11  493.45   24.00
   0   1 -11  481.35   27.20
   0  -1 -11  440.96   26.60
   0   1 -11  461.35   24.30
   1   1 -11 1715.83   69.49
  -1  -1 -11 1541.95   65.79
  -1  -1 -11 1572.24   67.89
  -1   1 -11 1548.35   66.29
   1  -1 -11 1447.96   61.49
   1  -1 -11 1440.96   67.19
  -1   1 -11 1421.76   66.39
   2   1 -11 1512.05   65.19
  -2  -1 -11 1360.66   62.19
  -2  -1 -11 1352.36   63.19
   2  -1 -11 1382.36   63.09
  -2   1 -11 1451.55   61.39
  -2   1 -11 1357.36   63.19
   3   1 -11 1601.84   72.19
  -3  -1 -11 1609.04   68.09
  -3  -1 -11 1642.94   73.09
   3  -1 -11 1619.44   70.89
  -3   1 -11 1521.05   71.79
  -3  -1  11 1522.95   65.09
  -3   1 -11 1581.34   64.69
  -4  -1 -11   71.49   13.60
   4   1 -11   58.69   11.50
  -4   1 -11   78.19   13.50
   4  -1 -11   63.29   10.90
  -4  -1  11   74.79    8.80
   5   1 -11  584.84   34.40
  -5  -1 -11  493.35   34.90
  -5   1 -11  510.55   35.00
  -6  -1 -11   98.49   18.50
  -6   1 -11  115.49   20.30
  -7  -1 -11  216.58   28.70
  -7   1 -11  250.67   31.60
  -8  -1 -11    9.20   15.70
  -8   1 -11   23.20   17.30
   0  -2 -11  403.36   24.90
   0   2 -11  403.56   24.60
   0  -2 -11  380.56   21.00
  -1  -2 -11  315.07   20.00
  -1  -2 -11  315.27   21.20
   1   2 -11  310.07   21.70
   1  -2 -11  319.17   16.40
  -1   2 -11  319.67   20.70
   1  -2 -11  323.77   21.50
  -1   2 -11  320.17   20.30
  -2  -2 -11  213.58   16.50
  -2  -2 -11  197.58   19.00
   2   2 -11  193.28   19.90
  -2   2 -11  183.18   18.10
  -2   2 -11  228.58   15.60
   2  -2 -11  202.58   16.50
  -3  -2 -11  208.58   20.80
  -3  -2 -11  215.08   15.90
   3   2 -11  167.08   18.80
   3  -2 -11  198.98   16.20
  -3   2 -11  233.38   21.30
  -3   2 -11  177.58   11.00
  -3  -2  11  202.88   14.50
  -4  -2 -11  138.59   19.50
   4   2 -11  180.98   20.50
  -4  -2 -11  172.58   12.90
  -4   2 -11  190.08   20.80
   4  -2 -11  152.98   16.40
  -4  -2  11  200.58   16.80
   5   2 -11   68.09   14.20
  -5  -2 -11   38.70   11.80
  -5   2 -11   92.49   16.10
  -6  -2 -11  173.18   24.20
  -6   2 -11  176.68   23.20
  -7  -2 -11   25.20   15.00
  -7   2 -11   26.40   15.10
  -8  -2 -11   -6.60   16.40
   0  -3 -11 1846.12   77.99
   0   3 -11 1864.51   83.09
   0  -3 -11 1854.01   82.99
  -1  -3 -11  497.15   29.00
  -1  -3 -11  583.34   32.50
   1   3 -11  489.35   31.50
  -1   3 -11  565.54   31.10
   1  -3 -11  530.35   25.80
   2   3 -11  795.82   43.30
  -2  -3 -11  723.93   41.30
  -2  -3 -11  890.01   42.90
  -2   3 -11  837.62   39.70
   2  -3 -11  761.72   33.50
  -2   3 -11  810.52   41.50
  -3  -3 -11  323.97   23.50
  -3  -3 -11  339.67   25.40
   3   3 -11  413.26   27.70
  -3  -3  11  377.86   23.20
  -3   3 -11  387.26   18.50
   3  -3 -11  378.16   24.80
  -3   3 -11  356.96   25.20
   4   3 -11  543.75   35.60
  -4  -3 -11  529.15   35.60
  -4  -3 -11  576.14   30.90
  -4   3 -11  519.45   34.20
   4  -3 -11  568.54   32.40
  -4  -3  11  561.44   31.20
  -5  -3 -11   73.79   16.10
   5   3 -11   88.39   17.00
  -5  -3  11  125.49   15.90
  -5   3 -11   92.29   16.70
  -6  -3 -11  330.97   34.70
  -6   3 -11  363.46   34.40
  -7  -3 -11   15.00   12.50
  -7   3 -11   71.79   18.90
  -8  -3 -11  118.49   27.10
   0   4 -11  239.98   19.90
   0  -4 -11  218.58   16.40
   1   4 -11   18.70    7.80
  -1  -4 -11   22.70    6.70
   1  -4 -11   14.60    5.10
  -1   4 -11   11.20    5.80
  -2  -4 -11  502.05   31.50
  -2  -4 -11  448.56   29.70
   2   4 -11  474.75   32.60
  -2   4 -11  534.55   29.00
   2  -4 -11  466.35   23.50
  -3  -4 -11   30.10    9.60
   3   4 -11   35.30   11.20
  -3  -4 -11   36.20    9.80
  -3   4 -11   35.40    6.40
  -3  -4  11   27.40    8.40
  -4  -4 -11   31.00    8.90
   4   4 -11   24.90   10.40
  -4  -4 -11   19.80    9.60
  -4  -4  11   35.30    9.90
  -4   4 -11   36.40   10.60
  -5  -4 -11   18.40   10.40
   5   4 -11    4.90    8.40
  -5  -4  11    2.90    7.70
  -5   4 -11   27.10   10.40
  -6  -4 -11   68.99   17.60
  -6   4 -11   59.99   16.10
  -7  -4 -11   33.10   17.40
  -7   4 -11    2.30   13.20
   0  -5 -11 1012.00   50.49
   0   5 -11 1096.69   56.49
   1   5 -11   91.09   16.70
  -1  -5 -11  150.48   17.60
  -1   5 -11   86.09   15.00
   1  -5 -11  102.39   12.30
   2   5 -11  478.25   36.10
  -2  -5 -11  518.65   34.00
   2  -5 -11  591.64   28.50
  -2   5 -11  592.84   33.00
  -2  -5  11  551.84   33.60
  -3  -5 -11  152.98   19.90
   3   5 -11  107.19   19.00
  -3  -5 -11  123.49   18.60
  -3  -5  11  196.38   21.90
  -3   5 -11  138.29   14.70
   4   5 -11  427.96   35.50
  -4  -5 -11  437.86   39.00
  -4  -5 -11  494.65   32.60
  -4  -5  11  462.75   31.40
   5   5 -11  112.99   21.90
  -5  -5 -11  135.89   23.40
  -5  -5  11  103.39   17.90
   6   5 -11  192.18   29.30
  -6  -5 -11  195.18   28.70
  -7  -5 -11   42.60   18.30
   0   6 -11  474.45   34.70
   0  -6 -11  498.65   30.10
  -1  -6 -11  162.88   19.90
   1   6 -11  129.69   20.40
   1  -6 -11  174.28   18.10
  -1   6 -11  143.69   19.40
   2   6 -11    9.90    9.30
  -2  -6 -11   -6.20    4.70
  -2  -6  11    7.50    7.70
  -2   6 -11    6.40    6.90
   2  -6 -11    3.30    5.80
  -3  -6 -11   80.49   16.40
   3   6 -11   47.20   14.40
  -3  -6 -11   57.69   13.60
  -3  -6  11  100.39   17.10
  -4  -6 -11  167.58   24.80
   4   6 -11  143.19   23.70
  -4  -6 -11  127.49   19.40
  -4  -6  11  204.68   24.80
  -5  -6 -11   40.90   14.90
   5   6 -11   37.50   15.50
  -5  -6  11   30.50   13.20
   6   6 -11   20.50   15.00
  -6  -6 -11   -5.50   12.50
  -7  -6 -11   -1.30   16.70
   0  -7 -11    1.00    7.20
   0   7 -11    2.20    6.00
  -1  -7 -11  567.24   36.60
   1   7 -11  524.95   40.20
  -1   7 -11  617.04   39.50
   1  -7 -11  561.04   33.90
   2   7 -11   -1.00   10.00
  -2  -7 -11    5.70    7.30
  -2   7 -11    8.90    8.20
   2  -7 -11   19.10    7.90
  -2  -7  11   11.30   10.40
  -3  -7 -11  555.74   41.70
   3   7 -11  632.74   46.90
  -3  -7  11  693.03   43.10
   4   7 -11   22.30   13.10
  -4  -7 -11   54.09   14.80
  -4  -7 -11   34.60   13.60
  -4  -7  11   49.30   16.80
  -5  -7 -11  254.37   32.20
   5   7 -11  193.48   31.20
  -5  -7  11  150.78   25.60
   6   7 -11    6.40   15.20
  -6  -7 -11   14.80   14.90
  -6  -7  11   13.50   16.30
   0   8 -11    0.00    9.20
   0  -8 -11   13.10   10.10
  -1  -8 -11  144.99   20.70
   1   8 -11  144.99   25.30
  -1   8 -11  120.09   20.60
   1  -8 -11  125.69   18.50
  -1  -8  11  141.59   22.00
   2   8 -11   19.10   11.30
  -2  -8 -11   26.10   11.30
  -2   8 -11   38.10   13.00
  -2  -8  11   24.90   12.40
  -3  -8 -11   95.39   20.50
   3   8 -11  119.69   23.50
  -3  -8  11   89.19   18.80
  -4  -8 -11   -1.50   10.50
   4   8 -11   -1.00   11.30
  -4  -8 -11    2.10   11.10
  -4  -8  11    7.60   13.20
  -5  -8 -11   41.50   16.60
   5   8 -11   82.39   22.60
  -5  -8  11   48.00   17.40
  -6  -8 -11   19.90   15.90
   6   8 -11   11.90   18.30
  -6  -8  11    8.00   19.00
   0  -9 -11   43.40   14.20
   0   9 -11   22.30   13.20
  -1  -9 -11  285.37   30.50
   1   9 -11  271.17   35.50
  -1   9 -11  234.38   30.80
   1  -9 -11  260.87   27.60
  -1  -9  11  242.18   31.20
  -2  -9 -11   59.29   16.90
   2   9 -11   84.19   22.70
  -2  -9  11   64.39   18.80
  -2   9 -11   77.29   17.70
   3   9 -11  189.58   31.20
  -3  -9 -11  148.49   26.00
  -3  -9  11  108.89   23.40
  -4  -9 -11   27.10   14.40
  -4  -9 -11   37.20   16.90
   4   9 -11   31.80   18.40
  -4  -9  11   55.99   17.80
  -5  -9 -11   83.29   23.90
   5   9 -11   65.39   23.10
  -5  -9  11   66.79   23.00
   0  10 -11   55.29   18.20
   0 -10  11   49.60   17.60
   0 -10 -11   58.49   16.80
  -1 -10 -11   -9.60    8.30
   1  10 -11   17.10   13.10
   1 -10 -11   24.80   14.00
  -1 -10  11   31.00   15.00
  -1  10 -11    2.50   13.00
   2  10 -11   -1.10   12.60
  -2 -10 -11   11.80   12.20
  -2 -10  11    7.60   14.40
   3  10 -11   27.20   19.00
  -3 -10 -11   59.79   19.10
  -3 -10  11   35.10   17.00
  -4 -10 -11   44.50   19.70
   4  10 -11   45.20   20.80
  -4 -10  11   12.10   18.20
   0  11 -11  155.68   28.90
   0 -11 -11  180.68   28.70
   0 -11  11  124.49   24.60
   1  11 -11   22.90   17.70
   1 -11  11   17.80   15.40
  -1 -11 -11    4.00   11.80
  -1 -11  11   -5.60   11.50
  -1  11 -11   47.40   18.40
  -2 -11 -11  108.49   24.50
   2  11 -11   62.89   23.60
  -2 -11  11   77.09   24.50
   3  11 -11   -3.60   14.70
  -3 -11 -11   -2.60   15.50
  -3 -11  11   22.20   17.60
   0   0 -12 1476.05   63.89
   0   0 -12 1539.55   67.79
  -1   0 -12  523.65   28.40
   1   0 -12  485.25   23.60
   1   0 -12  460.65   28.10
  -1   0 -12  493.65   26.90
   2   0 -12   55.29    9.90
  -2   0 -12   64.39   10.50
  -2   0 -12   50.69    8.50
  -3   0 -12  268.87   17.20
  -3   0 -12  271.57   20.80
   3   0 -12  280.37   20.20
  -3   0  12  263.47   13.40
   4   0 -12  494.85   29.60
  -4   0 -12  412.26   29.50
  -5   0 -12  124.89   19.10
  -6   0 -12   54.09   14.10
  -7   0 -12   24.40   12.50
  -8   0 -12  145.49   27.70
   0   1 -12  464.55   27.30
   0  -1 -12  482.75   27.80
   0  -1 -12  460.15   23.80
   0   1 -12  434.86   24.20
   1   1 -12  718.93   40.00
  -1  -1 -12  785.32   38.30
  -1  -1 -12  784.92   40.40
   1  -1 -12  811.12   40.80
  -1   1 -12  845.82   40.30
  -1   1 -12  794.72   38.80
   1  -1 -12  796.22   34.70
   2   1 -12 2525.45  111.89
  -2  -1 -12 2766.72  111.29
  -2  -1 -12 2604.84  110.09
  -2   1 -12 2731.03  111.39
   2  -1 -12 2508.55  110.89
  -2   1 -12 2710.63  109.29
  -3  -1 -12  347.77   20.50
   3   1 -12  309.77   22.70
  -3  -1 -12  300.57   22.50
  -3   1 -12  323.77   18.10
  -3   1 -12  322.27   23.20
   3  -1 -12  296.37   21.70
  -3  -1  12  309.67   17.50
  -4  -1 -12  490.95   32.70
   4   1 -12  473.85   31.00
  -4  -1 -12  465.35   26.80
   4  -1 -12  541.05   30.70
  -4  -1  12  478.45   24.60
  -4   1 -12  504.35   32.10
  -5  -1 -12   54.69   13.60
   5   1 -12   50.69   12.30
  -5   1 -12   78.29   15.60
  -6  -1 -12  498.15   37.60
  -6   1 -12  486.25   42.50
  -7  -1 -12   40.60   16.00
  -7   1 -12   48.80   17.10
  -8  -1 -12  154.58   26.90
  -8   1 -12  118.89   25.40
   0  -2 -12  816.72   37.90
   0  -2 -12  844.52   42.30
   0   2 -12  776.02   41.50
  -1  -2 -12  346.67   21.40
   1   2 -12  354.96   24.10
  -1  -2 -12  306.97   22.20
   1  -2 -12  338.17   17.60
   1  -2 -12  314.07   22.30
  -1   2 -12  398.06   22.80
  -1   2 -12  334.57   22.20
  -2  -2 -12  494.15   29.40
   2   2 -12  517.45   31.30
  -2  -2 -12  481.65   29.30
   2  -2 -12  508.15   29.90
  -2   2 -12  505.35   28.00
   2  -2 -12  500.55   20.90
  -2   2 -12  504.85   29.50
  -3  -2 -12  207.28   21.50
  -3  -2 -12  225.08   16.80
   3   2 -12  171.88   20.20
  -3   2 -12  249.38   23.40
   3  -2 -12  199.58   16.70
  -3   2 -12  200.48   12.90
  -3  -2  12  181.18   14.10
  -4  -2 -12  196.78   22.80
  -4  -2 -12  179.08   14.40
   4   2 -12  206.08   22.80
   4  -2 -12  193.38   19.70
  -4  -2  12  198.78   17.00
  -4   2 -12  196.68   22.10
  -5  -2 -12   22.60   11.40
   5   2 -12   27.30   10.20
  -5   2 -12    8.40    8.40
  -6  -2 -12   38.50   14.80
  -6   2 -12   28.50   12.40
  -7  -2 -12   43.00   15.60
  -7   2 -12   88.99   19.60
  -8  -2 -12   33.40   17.80
   0  -3 -12  147.59   13.90
   0  -3 -12   85.29   13.30
   0   3 -12  108.19   14.40
   1   3 -12 2017.70   89.99
  -1  -3 -12 1974.50   86.29
  -1  -3 -12 2047.20   89.99
  -1   3 -12 2006.40   88.29
   1  -3 -12 1877.41   81.19
   1  -3 -12 2118.79   89.69
  -2  -3 -12   10.90    6.30
  -2  -3 -12    2.80    5.00
   2   3 -12   12.60    6.30
   2  -3 -12    6.70    5.50
  -2   3 -12   14.70    6.20
  -2   3 -12   22.60    7.30
   2  -3 -12   11.40    3.40
  -3  -3 -12  368.06   24.50
   3   3 -12  375.66   27.30
  -3  -3 -12  417.56   27.60
  -3  -3  12  378.06   23.20
  -3   3 -12  341.87   19.30
  -3   3 -12  306.57   24.20
   3  -3 -12  398.96   25.40
   4   3 -12   83.89   16.50
  -4  -3 -12   87.39   12.50
  -4  -3 -12   99.09   17.00
  -4  -3  12  108.59   13.60
  -4   3 -12   83.29   15.50
   4  -3 -12   84.29   13.60
  -5  -3 -12  731.03   46.70
   5   3 -12  715.73   45.10
  -5   3 -12  794.72   46.00
  -6  -3 -12   20.80   11.40
  -6   3 -12   12.20   10.20
  -7  -3 -12   88.29   22.20
  -7   3 -12   98.29   21.30
  -8  -3 -12   57.49   23.00
   0   4 -12  236.48   24.30
   0  -4 -12  251.97   17.60
   1   4 -12  206.18   22.60
  -1  -4 -12  176.58   18.70
  -1  -4 -12  185.28   21.10
  -1   4 -12  212.68   21.50
   1  -4 -12  177.68   13.30
  -2  -4 -12   46.90   10.20
   2   4 -12   34.00   10.00
  -2  -4 -12   17.00    7.50
  -2   4 -12   27.70    8.00
   2  -4 -12   48.10    6.40
   3   4 -12  333.07   31.90
  -3  -4 -12  338.97   30.60
  -3  -4 -12  272.27   22.80
  -3   4 -12  341.07   18.80
  -3  -4  12  309.07   22.70
   4   4 -12   82.19   16.80
  -4  -4 -12   59.19   13.40
  -4  -4 -12   50.49   11.00
  -4  -4  12   69.49   13.00
  -4   4 -12   93.79   15.80
   5   4 -12   71.79   17.20
  -5  -4 -12   59.89   15.60
  -5  -4  12   67.79   13.20
  -5   4 -12   53.29   14.60
  -6  -4 -12    8.20   13.20
  -6   4 -12   -1.00    9.10
  -7  -4 -12   97.29   23.50
  -7   4 -12   88.09   20.50
   0   5 -12   40.50   11.20
   0  -5 -12   75.99   11.40
  -1  -5 -12  634.84   37.40
   1   5 -12  669.03   42.50
  -1   5 -12  671.43   39.90
   1  -5 -12  711.93   35.10
  -2  -5 -12  204.78   24.10
  -2  -5 -12  291.57   26.70
   2   5 -12  197.68   25.50
   2  -5 -12  214.98   15.00
  -2   5 -12  231.88   22.30
  -3  -5 -12  305.57   25.20
   3   5 -12  281.37   30.60
  -3  -5 -12  245.28   26.90
  -3  -5  12  318.87   28.20
  -3   5 -12  293.27   20.30
   4   5 -12   73.69   16.40
  -4  -5 -12   43.50   13.30
  -4  -5 -12   37.70   10.30
  -4  -5  12   22.20   10.40
   5   5 -12  424.06   42.10
  -5  -5 -12  433.56   40.60
  -5  -5  12  418.16   31.60
   6   5 -12   90.29   22.80
  -6  -5 -12  105.39   21.50
  -7  -5 -12  136.99   28.60
   0  -6 -12   85.49   13.50
   0   6 -12   72.49   15.50
  -1  -6 -12   36.40   10.20
   1   6 -12   40.50   12.50
  -1   6 -12   35.00   11.00
   1  -6 -12   29.90    8.40
  -2  -6 -12   44.90   12.20
   2   6 -12   44.40   13.80
  -2  -6  12   39.70   11.60
  -2   6 -12   64.39   12.70
   2  -6 -12   49.99    9.40
  -3  -6 -12   -4.00    6.60
   3   6 -12   16.60   10.00
  -3  -6 -12    3.60    8.30
  -3  -6  12   19.90   10.30
   4   6 -12  102.19   20.50
  -4  -6 -12   97.39   18.10
  -4  -6 -12  108.69   19.50
  -4  -6  12  121.39   20.40
  -5  -6 -12   77.89   18.60
   5   6 -12   73.99   19.60
  -5  -6  12   67.69   17.00
  -6  -6 -12   13.00   13.70
   6   6 -12   23.30   17.20
  -7  -6 -12   14.10   17.60
   0  -7 -12  201.58   22.60
   0   7 -12  182.18   25.40
  -1  -7 -12   79.39   15.10
   1   7 -12   74.49   17.20
  -1   7 -12   51.29   14.20
   1  -7 -12   62.79   12.50
  -2  -7 -12  611.14   41.70
   2   7 -12  615.94   46.10
  -2  -7  12  594.74   40.80
  -2   7 -12  685.53   40.50
   2  -7 -12  695.33   40.20
   3   7 -12  116.79   22.60
  -3  -7 -12   82.79   18.10
  -3  -7  12  119.09   20.00
  -4  -7 -12  272.07   32.10
   4   7 -12  188.68   29.90
  -4  -7 -12  305.47   32.80
  -4  -7  12  310.67   33.60
   5   7 -12   -6.00   12.20
  -5  -7 -12    2.40   12.30
  -5  -7  12    9.50   13.70
  -6  -7 -12  194.18   31.10
   6   7 -12  133.99   27.90
   0  -8 -12  112.59   16.90
   0   8 -12   80.39   17.70
   1   8 -12    5.50    9.90
  -1  -8 -12    3.30    8.70
  -1   8 -12    9.00   10.10
   1  -8 -12   -5.30    7.30
   2   8 -12  211.18   30.10
  -2  -8 -12  204.78   26.70
  -2   8 -12  231.28   26.80
  -2  -8  12  234.78   28.70
  -3  -8 -12   13.30   10.30
   3   8 -12   25.40   14.80
  -3  -8  12   22.30   13.10
   4   8 -12   23.80   14.70
  -4  -8 -12   45.30   14.90
  -4  -8 -12    2.20   11.50
  -4  -8  12   41.80   17.10
   5   8 -12   -5.00   11.80
  -5  -8 -12    2.20   12.00
  -5  -8  12   11.40   14.90
  -6  -8 -12   31.80   18.10
   6   8 -12   40.80   20.10
  -6  -8  12   18.00   19.00
   0   9 -12  260.87   33.50
   0  -9 -12  325.77   32.40
  -1  -9 -12   74.09   19.60
   1   9 -12   64.69   19.20
  -1  -9  12   67.39   18.10
   1  -9 -12   72.89   16.00
  -1   9 -12  104.59   21.30
   2   9 -12  178.78   30.40
  -2  -9 -12  212.88   28.90
  -2   9 -12  201.18   26.30
  -2  -9  12  225.58   31.20
   3   9 -12   42.70   18.40
  -3  -9 -12   95.89   21.20
  -3  -9  12   42.50   16.30
   4   9 -12   81.79   24.10
  -4  -9 -12   98.99   22.70
  -4  -9 -12  120.89   25.40
  -4  -9  12  113.29   25.20
  -5  -9 -12   25.70   16.10
   5   9 -12   32.60   19.70
  -5  -9  12   24.90   17.00
   0 -10 -12   13.10   11.60
   0 -10  12    2.20   12.50
   0  10 -12   -7.50   10.90
   1  10 -12   19.70   16.10
  -1 -10 -12   41.30   16.00
  -1  10 -12   15.30   13.10
   1 -10 -12   19.00   14.30
  -1 -10  12   30.70   14.50
  -2 -10 -12   66.69   19.70
   2  10 -12    5.10   15.40
  -2 -10  12    3.20   14.30
   3  10 -12   51.69   20.90
  -3 -10 -12   19.40   15.60
  -3 -10  12   30.40   18.50
   4  10 -12    3.80   16.50
  -4 -10 -12   -5.20   13.80
  -4 -10 -12    1.00   14.50
  -4 -10  12   24.50   18.20
   0 -11 -12   11.30   14.30
   0  11 -12    9.80   16.20
   0 -11  12   10.90   14.60
  -1 -11 -12  128.49   25.30
   1  11 -12   91.39   24.50
   1 -11  12  118.19   25.50
  -1  11 -12  151.58   27.90
  -1 -11  12  149.09   27.50
  -2 -11 -12    2.30   11.60
   2  11 -12    2.00   15.00
  -2 -11  12   -4.00   15.80
   3  11 -12  127.79   30.20
  -3 -11 -12   95.29   25.40
  -3 -11  12   71.89   25.40
   0   0 -13   -2.30    2.50
   0   0 -13    1.50    3.50
   1   0 -13 1678.23   72.99
   1   0 -13 1589.94   66.29
  -1   0 -13 1606.04   71.89
  -1   0 -13 1537.35   69.69
  -2   0 -13    5.50    4.50
  -2   0 -13   -5.60    4.60
   2   0 -13    9.10    5.90
  -3   0 -13 1954.20   80.99
   3   0 -13 1898.01   85.09
  -3   0  13 1862.31   75.19
  -3   0 -13 1913.61   85.59
   4   0 -13    3.80    6.30
  -4   0 -13   -0.70    6.10
  -5   0 -13  764.32   45.20
   5   0 -13  675.43   43.40
  -6   0 -13    8.70    9.90
  -7   0 -13  317.77   35.50
  -8   0 -13    9.20   16.70
   0   1 -13    1.30    3.60
   0  -1 -13    0.80    3.40
   0   1 -13    2.10    3.90
   0  -1 -13    0.20    3.30
  -1  -1 -13   90.09   12.70
  -1  -1 -13  111.19   12.80
   1   1 -13  110.19   14.20
   1  -1 -13   99.69   13.60
  -1   1 -13  127.49   14.10
   1  -1 -13  112.49   10.00
  -1   1 -13  114.99   13.90
  -2  -1 -13  146.49   16.20
   2   1 -13  100.59   14.20
  -2  -1 -13  170.18   16.90
  -2   1 -13  128.69   15.30
  -2   1 -13  149.39   15.30
   2  -1 -13  136.19   16.00
   3   1 -13  127.39   16.70
  -3  -1 -13  115.39   13.40
  -3  -1 -13  112.99   15.60
  -3  -1  13  124.99   11.30
   3  -1 -13  130.39   16.10
  -3   1 -13  132.29   12.50
  -3   1 -13   96.59   14.50
  -4  -1 -13   39.40    6.70
  -4  -1 -13   26.70    9.90
   4   1 -13   29.90    9.70
   4  -1 -13   33.80    9.10
  -4  -1  13   31.20    6.90
  -4   1 -13   39.70   10.80
   5   1 -13   47.70   11.90
  -5  -1 -13   52.49   13.60
  -5   1 -13   75.29   15.00
  -6  -1 -13   19.80   13.40
  -6   1 -13    3.40   10.30
  -7  -1 -13   -2.00   10.70
  -7   1 -13   20.70   13.90
  -8  -1 -13    8.10   16.80
  -8   1 -13    0.70   15.30
   0  -2 -13 2260.57   94.69
   0  -2 -13 2349.17   99.99
   0   2 -13 2302.47  100.09
  -1  -2 -13  535.85   31.50
   1   2 -13  512.65   31.90
  -1  -2 -13  533.25   29.40
  -1   2 -13  576.84   30.50
  -1   2 -13  523.35   30.70
   1  -2 -13  513.95   25.30
   1  -2 -13  546.15   31.60
  -2  -2 -13  551.74   31.60
  -2  -2 -13  512.05   30.80
   2   2 -13  513.75   32.50
   2  -2 -13  522.65   22.30
   2  -2 -13  523.15   31.00
  -2   2 -13  521.35   29.30
  -2   2 -13  528.05   30.70
  -3  -2 -13 1233.28   58.59
   3   2 -13 1253.37   62.59
  -3  -2 -13 1266.27   62.29
  -3   2 -13 1310.37   61.69
  -3   2 -13 1249.77   54.69
   3  -2 -13 1217.48   59.59
  -3  -2  13 1256.57   55.49
  -4  -2 -13  596.24   30.50
  -4  -2 -13  625.54   37.50
   4   2 -13  548.15   35.90
   4  -2 -13  512.35   32.70
  -4   2 -13  590.24   36.30
  -4  -2  13  530.15   29.40
  -5  -2 -13  354.16   34.10
   5   2 -13  337.77   28.20
  -5   2 -13  417.46   30.30
  -6  -2 -13  133.69   23.40
  -6   2 -13  149.29   23.10
  -7  -2 -13  285.27   34.20
  -7   2 -13  154.58   26.30
  -8  -2 -13   43.70   19.90
  -8   2 -13   89.89   24.00
   0   3 -13   -2.60    4.50
   0  -3 -13    3.30    3.80
   0  -3 -13   -0.90    3.90
  -1  -3 -13   88.59   13.70
  -1  -3 -13   88.79   12.10
   1   3 -13   69.29   12.00
  -1   3 -13   66.49   11.50
   1  -3 -13   56.29    7.80
   1  -3 -13   58.19   11.00
  -2  -3 -13  319.67   23.30
   2   3 -13  323.17   25.10
  -2  -3 -13  307.97   22.50
  -2   3 -13  321.87   23.00
  -2   3 -13  298.77   21.20
   2  -3 -13  313.87   23.00
   2  -3 -13  306.57   15.40
  -3  -3 -13   98.39   14.70
   3   3 -13   77.09   14.70
  -3  -3 -13   94.49   15.40
  -3   3 -13  101.49   11.10
   3  -3 -13  101.89   14.80
  -3  -3  13  102.49   13.30
  -3   3 -13  108.69   15.50
  -4  -3 -13    8.00    7.70
  -4  -3 -13   16.70    7.10
   4   3 -13    1.30    6.90
   4  -3 -13   16.30    7.80
  -4  -3  13   -1.20    5.20
  -4   3 -13   10.70    8.60
  -5  -3 -13    2.10    9.20
   5   3 -13    4.10    8.00
  -5   3 -13    5.80   10.00
  -6  -3 -13   52.39   16.10
  -6   3 -13   32.50   12.50
  -7  -3 -13   10.90   15.30
  -7   3 -13    5.60   14.40
   0  -4 -13 1369.16   59.99
   0   4 -13 1323.17   65.39
   0  -4 -13 1258.67   65.09
   1   4 -13  106.39   16.60
  -1  -4 -13  125.89   17.50
  -1  -4 -13  144.69   16.60
  -1   4 -13  129.29   16.80
   1  -4 -13  124.99   12.50
  -2  -4 -13  654.73   39.60
   2   4 -13  679.43   42.70
  -2  -4 -13  746.63   42.30
  -2   4 -13  758.52   39.40
   2  -4 -13  697.63   32.10
   3   4 -13   50.69   12.90
  -3  -4 -13   83.69   14.40
  -3  -4 -13   53.29   12.70
  -3   4 -13   69.99    9.90
  -3  -4  13   79.99   13.40
  -4  -4 -13  733.73   40.90
   4   4 -13  758.92   46.90
  -4  -4 -13  695.73   44.00
  -4  -4  13  703.33   40.30
   4  -4 -13  674.53   41.00
  -4   4 -13  751.82   43.40
   5   4 -13   50.09   15.00
  -5  -4 -13   70.79   16.60
  -5  -4  13   49.90   12.80
  -5   4 -13   44.40   13.90
  -6  -4 -13  284.67   33.50
  -6   4 -13  241.98   29.10
  -7  -4 -13   29.50   17.40
  -7   4 -13   -9.00   12.60
   0   5 -13   -2.30    7.30
   0  -5 -13   -4.00    4.50
  -1  -5 -13   32.60    9.20
   1   5 -13   13.30    8.60
  -1   5 -13    1.20    5.90
   1  -5 -13    4.40    5.20
  -2  -5 -13    4.20    6.70
  -2  -5 -13   -0.10    5.10
   2   5 -13    4.80    7.20
   2  -5 -13    1.90    4.50
  -2   5 -13    1.20    5.60
  -3  -5 -13   33.90   11.50
   3   5 -13   38.00   12.40
  -3  -5 -13   26.40   11.30
  -3   5 -13   32.50    8.20
  -3  -5  13   23.30    9.50
   4   5 -13    9.40    8.50
  -4  -5 -13    7.20    7.80
  -4  -5 -13   67.29   16.00
  -4  -5  13   12.30    9.50
   5   5 -13   14.30   11.90
  -5  -5 -13   18.70   12.10
  -5  -5  13   25.40   12.10
  -6  -5 -13   12.80   11.90
   6   5 -13    0.50   12.50
  -7  -5 -13   13.70   16.50
   0   6 -13  769.02   47.40
   0  -6 -13  750.82   41.70
  -1  -6 -13  310.07   29.00
   1   6 -13  314.27   33.10
   1  -6 -13  324.97   22.80
  -1   6 -13  384.76   28.90
   2   6 -13  249.28   29.90
  -2  -6 -13  261.47   26.90
  -2   6 -13  262.47   25.60
   2  -6 -13  263.97   18.90
  -2  -6  13  255.67   27.30
  -3  -6 -13  289.67   30.30
  -3  -6 -13  279.97   30.60
   3   6 -13  288.97   33.00
  -3  -6  13  322.07   30.50
  -4  -6 -13  417.56   32.20
   4   6 -13  435.36   43.10
  -4  -6 -13  386.26   37.70
  -4  -6  13  405.46   36.60
  -5  -6 -13  184.68   27.70
   5   6 -13  166.78   27.90
  -5  -6  13   85.09   19.20
   6   6 -13  150.38   28.60
  -6  -6 -13  128.29   25.30
  -7  -6 -13  144.69   28.40
   0   7 -13  183.88   25.00
   0  -7 -13  220.08   23.70
   1   7 -13   -8.30    8.00
  -1  -7 -13   -0.40    7.80
  -1   7 -13   12.50    9.50
   1  -7 -13   -0.40    6.50
  -2  -7 -13   51.79   14.20
   2   7 -13   56.39   18.40
  -2  -7  13   50.99   13.70
  -2   7 -13   42.40   15.40
  -3  -7 -13   12.40   10.70
  -3  -7 -13   17.40   11.60
   3   7 -13    6.80   11.20
  -3  -7  13    6.30    9.60
   4   7 -13   32.80   14.80
  -4  -7 -13   61.59   16.70
  -4  -7 -13   16.30   11.70
  -4  -7  13   43.00   15.50
   5   7 -13   21.90   14.30
  -5  -7 -13    3.70   11.80
  -5  -7  13   47.40   17.90
   6   7 -13   14.40   18.20
  -6  -7 -13   23.70   14.50
   0   8 -13   22.10   11.90
   0  -8 -13   17.40   10.30
  -1  -8 -13  456.35   33.90
   1   8 -13  503.95   39.90
  -1   8 -13  438.26   36.30
   1  -8 -13  420.16   30.80
  -2  -8 -13    1.90   11.90
   2   8 -13    1.00    9.70
  -2  -8  13   -1.10    9.00
  -2   8 -13    3.80    8.50
  -3  -8 -13  372.36   38.60
   3   8 -13  381.66   42.50
  -3  -8  13  525.35   45.90
  -4  -8 -13   13.30   10.60
   4   8 -13   34.10   16.80
  -4  -8 -13   17.00   13.60
  -4  -8  13   12.40   13.60
   5   8 -13  180.98   32.20
  -5  -8 -13  166.58   29.10
  -5  -8  13  145.49   28.00
  -6  -8 -13   18.90   19.20
   6   8 -13    6.10   16.70
   0  -9 -13    6.70   10.40
   0   9 -13   -8.50    7.50
  -1  -9 -13   12.80   11.60
   1   9 -13   24.50   14.20
  -1  -9  13    4.20   11.70
   1  -9 -13   29.40   11.60
  -1   9 -13   23.10   12.70
  -2  -9 -13   -7.80   11.10
   2   9 -13    7.20   11.80
  -2  -9  13    9.70   12.70
  -2   9 -13   10.90   11.80
   3   9 -13    8.30   13.70
  -3  -9 -13   -2.00   12.20
  -3  -9  13   25.20   16.30
  -4  -9 -13   23.60   14.90
  -4  -9 -13    5.70   12.30
   4   9 -13    6.90   16.70
  -4  -9  13   24.40   16.20
  -5  -9 -13   -1.50   14.40
   5   9 -13  -15.30   13.70
  -5  -9  13   -1.40   17.00
   0  10 -13  145.29   26.50
   0 -10 -13  150.28   25.60
  -1 -10 -13   54.19   18.20
   1  10 -13   36.10   17.70
  -1 -10  13   82.59   21.70
  -1  10 -13   53.29   18.00
   2  10 -13  116.79   26.50
  -2 -10 -13  133.19   25.60
  -2 -10  13  101.39   24.80
  -3 -10 -13   79.69   22.20
   3  10 -13   66.79   23.50
  -3 -10  13   44.50   19.40
  -4 -10 -13  103.69   27.40
  -4 -10 -13  116.29   25.80
   4  10 -13   57.59   23.90
  -4 -10  13  113.49   27.50
   0 -11 -13    6.70   13.50
   0  11 -13   15.50   18.10
   0 -11  13   24.20   17.00
  -1 -11 -13    0.60   12.10
   1  11 -13   39.90   22.10
  -1 -11  13    5.60   16.60
  -1  11 -13   -6.10   12.90
   2  11 -13   -8.90   12.40
  -2 -11 -13   12.80   15.80
  -2 -11  13    3.90   14.80
   0   0 -14 1488.25   67.29
   0   0 -14 1389.96   62.19
  -1   0 -14   21.90    6.50
  -1   0 -14    4.10    4.90
   1   0 -14   25.70    7.30
   1   0 -14   13.70    4.50
  -2   0 -14  657.73   36.10
   2   0 -14  655.23   37.10
  -2   0 -14  663.13   35.50
  -3   0 -14  128.69   17.50
  -3   0  14  130.29    8.60
   3   0 -14   94.19   14.20
  -3   0 -14  153.58   15.00
  -4   0 -14  526.05   33.60
   4   0 -14  464.45   31.40
   5   0 -14   25.20   10.00
  -5   0 -14   32.20   12.70
  -6   0 -14  163.88   24.40
  -7   0 -14   56.19   17.90
  -8   0 -14   78.69   24.10
   0   1 -14 1392.36   60.99
   0  -1 -14 1350.26   64.79
   0   1 -14 1384.56   64.89
   0  -1 -14 1381.56   60.09
  -1  -1 -14  179.18   18.90
  -1  -1 -14  191.78   17.50
   1   1 -14  172.88   19.10
   1  -1 -14  202.28   13.00
  -1   1 -14  225.38   17.70
  -1   1 -14  177.38   17.50
   1  -1 -14  249.38   18.90
   2   1 -14  394.76   26.80
  -2  -1 -14  424.16   26.00
  -2  -1 -14  450.75   26.00
  -2   1 -14  336.37   23.50
   2  -1 -14  370.76   25.70
  -2   1 -14  382.06   25.60
  -3  -1 -14  230.38   22.70
  -3  -1 -14  257.67   18.10
   3   1 -14  231.78   23.20
   3  -1 -14  186.98   20.40
  -3   1 -14  221.78   16.20
  -3   1 -14  253.27   23.90
  -3  -1  14  238.78   14.70
  -4  -1 -14  860.71   40.80
  -4  -1 -14  886.31   49.30
   4   1 -14  990.70   50.09
   4  -1 -14  848.02   46.90
  -4   1 -14  851.41   48.50
  -5  -1 -14   90.89   18.30
   5   1 -14   77.19   15.30
  -5   1 -14   53.49   13.80
  -6  -1 -14  129.09   22.80
  -6   1 -14  146.49   23.10
  -7  -1 -14   42.20   16.90
  -7   1 -14   60.59   18.40
  -8  -1 -14  203.28   32.30
  -8   1 -14  165.58   30.20
   0   2 -14   65.79   11.90
   0  -2 -14   81.69   13.40
   0  -2 -14   91.99   10.70
  -1  -2 -14  815.32   39.80
   1   2 -14  750.62   42.50
  -1  -2 -14  762.02   41.90
  -1   2 -14  797.12   40.10
   1  -2 -14  714.53   40.90
   1  -2 -14  758.22   35.00
  -1   2 -14  816.62   41.50
  -2  -2 -14  634.44   35.90
  -2  -2 -14  628.74   35.30
   2   2 -14  639.34   37.50
  -2   2 -14  624.64   35.40
  -2   2 -14  615.64   34.10
   2  -2 -14  645.14   36.20
   2  -2 -14  612.54   26.70
   3   2 -14  183.08   21.80
  -3  -2 -14  226.58   21.20
  -3  -2 -14  177.58   20.50
  -3   2 -14  226.48   15.80
   3  -2 -14  244.38   19.70
  -3   2 -14  230.18   22.70
  -3  -2  14  206.68   15.50
  -4  -2 -14  341.57   31.30
   4   2 -14  260.67   26.60
  -4  -2 -14  288.97   19.90
  -4  -2  14  292.27   19.00
   4  -2 -14  256.47   24.90
  -4   2 -14  287.47   28.20
  -5  -2 -14  137.29   22.20
   5   2 -14  135.29   20.10
  -5   2 -14  178.78   23.50
  -6  -2 -14  131.19   22.60
  -6   2 -14  129.89   22.70
  -7  -2 -14   13.20   15.30
  -7   2 -14   67.69   18.90
   0  -3 -14   27.50    6.80
   0   3 -14   22.10    8.10
   0  -3 -14   27.70    9.20
  -1  -3 -14  700.63   37.60
   1   3 -14  794.72   42.90
  -1  -3 -14  704.53   40.40
  -1   3 -14  736.43   40.30
   1  -3 -14  701.13   40.50
   1  -3 -14  673.73   33.30
   2   3 -14  108.39   17.20
  -2  -3 -14  180.08   20.40
  -2  -3 -14  145.19   17.90
   2  -3 -14  134.39    9.10
   2  -3 -14  141.09   18.30
  -2   3 -14  132.19   15.80
  -2   3 -14  165.98   18.40
   3   3 -14  528.25   36.80
  -3  -3 -14  583.24   36.30
  -3  -3 -14  554.34   34.30
  -3   3 -14  639.44   36.70
   3  -3 -14  604.14   36.10
  -3  -3  14  569.84   31.90
  -3   3 -14  583.94   30.50
  -4  -3 -14   13.90    6.60
  -4  -3 -14   25.10   10.60
   4   3 -14   17.50    9.20
  -4   3 -14   19.60    8.70
   4  -3 -14   22.70    9.10
  -4  -3  14   14.30    7.40
  -5  -3 -14  151.78   22.70
   5   3 -14  179.08   24.90
  -5   3 -14  185.08   23.60
  -6  -3 -14   21.30   13.90
  -6   3 -14   58.99   16.60
  -7  -3 -14  150.28   27.20
  -7   3 -14   50.29   17.80
   0  -4 -14   -0.60    4.80
   0  -4 -14    2.90    4.60
   0   4 -14   -0.70    5.00
  -1  -4 -14  669.33   39.60
  -1  -4 -14  683.53   36.60
   1   4 -14  593.34   38.90
   1  -4 -14  624.04   31.90
   1  -4 -14  615.04   38.30
  -1   4 -14  633.44   37.70
  -2  -4 -14   13.30    7.60
  -2  -4 -14   44.30   11.20
   2   4 -14   14.60    8.20
   2  -4 -14   35.00   10.50
   2  -4 -14   33.60    6.20
  -2   4 -14   32.30    9.20
  -3  -4 -14  135.29   19.20
   3   4 -14  161.08   22.50
  -3  -4 -14  151.48   21.70
  -3   4 -14  182.98   16.70
  -3  -4  14  140.49   17.30
   3  -4 -14  168.18   20.80
   4   4 -14   14.60   10.70
  -4  -4 -14   62.69   12.70
  -4  -4 -14   57.79   14.60
  -4  -4  14   34.60   10.30
  -4   4 -14   42.50   12.60
   4  -4 -14   59.89   12.80
   5   4 -14  294.77   33.40
  -5  -4 -14  209.18   27.90
  -5   4 -14  268.77   29.50
  -6  -4 -14    6.80   12.00
  -6   4 -14   22.50   12.50
  -7  -4 -14   63.59   20.70
  -7   4 -14   69.19   19.60
   0  -5 -14  513.25   29.90
   0   5 -14  478.55   34.60
  -1  -5 -14  562.34   35.10
  -1  -5 -14  657.63   40.20
   1   5 -14  616.14   40.20
  -1   5 -14  601.44   38.10
   1  -5 -14  584.34   31.90
  -2  -5 -14   11.90    8.40
  -2  -5 -14    5.20    5.60
   2   5 -14    3.60    7.30
  -2   5 -14    1.80    5.40
   2  -5 -14   10.80    5.40
   3   5 -14  327.97   34.60
  -3  -5 -14  371.86   29.20
  -3  -5 -14  398.06   35.00
  -3   5 -14  375.86   24.70
  -3  -5  14  358.56   27.20
   4   5 -14  203.28   27.90
  -4  -5 -14  220.68   26.50
  -4  -5 -14  238.78   25.10
   4  -5 -14  192.08   24.10
  -4  -5  14  242.08   25.40
   5   5 -14  170.58   28.20
  -5  -5 -14  262.17   31.70
  -5  -5  14  195.08   24.80
   6   5 -14    1.90   13.40
  -6  -5 -14   10.00   12.60
  -7  -5 -14   73.49   21.80
   0  -6 -14  260.17   24.30
   0   6 -14  222.98   26.90
   1   6 -14  241.48   28.90
  -1  -6 -14  268.67   26.00
   1  -6 -14  285.07   21.20
  -1   6 -14  279.27   29.60
  -2  -6 -14   83.19   15.80
  -2  -6 -14   69.29   16.30
   2   6 -14   64.19   16.50
  -2   6 -14  101.29   16.20
   3   6 -14  158.28   25.70
  -3  -6 -14  155.18   23.20
  -3  -6 -14  142.29   21.60
  -3  -6  14  130.19   20.50
   4   6 -14  114.79   23.40
  -4  -6 -14  112.59   19.30
  -4  -6 -14  138.99   22.60
  -4  -6  14  140.09   21.60
  -5  -6 -14   79.69   19.50
   5   6 -14  106.79   22.00
  -5  -6  14  116.49   21.50
  -6  -6 -14   24.90   17.60
   6   6 -14   47.60   19.40
   0   7 -14  245.08   30.00
   0  -7 -14  267.67   25.80
   1   7 -14   70.99   17.90
  -1  -7 -14   49.10   13.00
  -1   7 -14   36.50   11.90
   1  -7 -14   45.60   11.30
   2   7 -14  267.57   33.90
  -2  -7 -14  317.87   31.30
  -2  -7  14  280.97   30.40
  -2   7 -14  230.08   26.50
  -3  -7 -14   35.50   14.20
  -3  -7 -14   32.40   12.90
   3   7 -14   -2.00    8.60
  -3  -7  14   50.89   15.70
   4   7 -14   90.19   22.60
  -4  -7 -14  115.59   21.40
  -4  -7 -14  124.59   23.40
  -4  -7  14  109.89   21.20
   5   7 -14   19.80   15.00
  -5  -7 -14   35.70   17.90
  -5  -7  14   41.30   17.70
   6   7 -14   35.10   21.30
  -6  -7 -14   53.69   19.50
   0   8 -14  253.27   30.90
   0  -8 -14  191.98   23.30
  -1  -8 -14   27.50   11.80
   1   8 -14    5.10    9.80
  -1   8 -14   12.30   10.80
   1  -8 -14    3.40    8.70
  -2  -8 -14  244.48   29.00
   2   8 -14  182.38   29.50
  -2   8 -14  241.68   28.60
  -2  -8  14  271.57   31.50
   3   8 -14   14.60   13.40
  -3  -8 -14   -4.60    9.40
  -3  -8 -14    2.70   11.50
  -3  -8  14   -6.20   10.80
  -4  -8 -14  121.89   23.00
  -4  -8 -14  107.79   22.30
   4   8 -14  118.89   26.90
  -4  -8  14  151.18   26.80
   5   8 -14    1.70   13.70
  -5  -8 -14   15.00   14.80
  -5  -8  14  -12.50   12.20
   0   9 -14   39.90   15.40
   0  -9 -14   69.19   15.50
   1   9 -14   36.50   15.70
  -1  -9 -14   82.09   18.80
  -1  -9  14   72.49   19.00
  -1   9 -14   68.39   18.30
  -2  -9 -14  149.69   25.90
   2   9 -14  161.68   29.80
  -2   9 -14  158.58   28.30
  -2  -9  14  200.98   29.80
  -3  -9 -14   35.40   15.70
   3   9 -14   25.10   16.20
  -3  -9 -14   47.10   17.90
  -3  -9  14   71.69   20.80
   4   9 -14   18.90   16.90
  -4  -9 -14   41.10   17.10
  -4  -9 -14   31.40   17.80
  -4  -9  14   13.90   17.00
  -5  -9 -14    5.10   16.00
   5   9 -14    1.30   14.50
  -5  -9  14   23.40   20.50
   0  10 -14    3.20   12.80
   0 -10 -14   -7.70   11.60
   1  10 -14   73.09   21.70
  -1 -10 -14   44.90   17.30
  -1  10 -14   66.29   19.40
  -1 -10  14   42.90   17.60
   2  10 -14   48.70   19.60
  -2 -10 -14   53.29   18.80
  -2 -10  14   40.20   16.80
  -3 -10 -14   26.20   15.70
   3  10 -14   52.89   20.60
  -3 -10  14   62.09   20.50
   4  10 -14    9.40   15.50
  -4 -10 -14   18.70   16.30
  -4 -10 -14   15.80   15.30
  -4 -10  14   12.70   18.90
   0  11 -14   -0.90   14.70
   0 -11 -14  -16.80   13.60
   0 -11  14   30.60   15.90
  -1 -11 -14   77.49   20.60
   1  11 -14   80.09   24.30
  -1 -11  14   90.49   23.70
  -1  11 -14   71.09   22.10
   2  11 -14    6.50   16.30
  -2 -11 -14    3.20   16.10
  -2 -11  14   10.00   18.70
   0   0 -15    1.20    4.20
   0   0 -15    5.10    4.70
  -1   0 -15  123.19   15.80
   1   0 -15  121.39   15.90
  -1   0 -15  112.39   13.60
   1   0 -15  123.99   11.90
   2   0 -15   87.99   14.10
  -2   0 -15  119.99   14.50
  -2   0 -15  136.79   16.50
  -3   0 -15  117.59   13.70
  -3   0  15  101.29    8.60
  -3   0 -15   89.29   14.40
   3   0 -15  101.89   15.60
  -4   0 -15    5.60    8.50
   4   0 -15    1.30    5.90
  -5   0 -15    3.20    8.30
   5   0 -15    2.20    7.50
  -6   0 -15   13.00   10.50
  -7   0 -15  -11.00   10.50
   0  -1 -15  501.35   27.90
   0   1 -15  570.04   33.00
   0  -1 -15  529.05   32.30
   0   1 -15  531.55   29.00
  -1  -1 -15 1359.16   63.79
   1   1 -15 1275.67   63.89
  -1  -1 -15 1328.87   60.49
  -1   1 -15 1353.96   63.39
   1  -1 -15 1328.87   64.19
  -1   1 -15 1285.27   60.69
   1  -1 -15 1338.27   56.59
  -2  -1 -15  214.88   21.10
   2   1 -15  182.68   20.50
  -2  -1 -15  211.08   20.50
  -2   1 -15  154.78   18.00
  -2   1 -15  182.68   18.80
   2  -1 -15  163.28   19.50
  -3  -1 -15  842.72   45.30
  -3  -1 -15  832.32   42.20
   3   1 -15  795.92   45.50
  -3   1 -15  798.12   44.60
  -3   1 -15  830.52   40.40
   3  -1 -15  768.32   44.10
  -3  -1  15  816.02   37.20
   4   1 -15  341.17   26.40
  -4  -1 -15  266.97   19.10
  -4  -1 -15  311.17   30.20
   4  -1 -15  336.57   25.30
  -4   1 -15  325.47   30.00
  -5  -1 -15  578.04   40.00
   5   1 -15  569.74   38.20
  -5   1 -15  640.34   41.40
  -6  -1 -15   16.00   13.00
  -6   1 -15   33.60   13.10
  -7  -1 -15  288.37   35.50
  -7   1 -15  318.97   37.20
   0  -2 -15  301.87   19.50
   0   2 -15  368.76   25.30
   0  -2 -15  295.27   23.30
  -1  -2 -15  152.48   18.70
  -1  -2 -15  127.69   15.20
   1   2 -15  126.19   17.10
  -1   2 -15  160.58   17.60
   1  -2 -15  175.48   19.60
  -1   2 -15  134.49   16.50
   1  -2 -15  156.78   11.40
   2   2 -15   28.20    9.30
  -2  -2 -15   10.90    6.90
  -2  -2 -15   18.10    6.60
   2  -2 -15   25.10    4.20
  -2   2 -15   23.30    7.40
   2  -2 -15   19.80    7.70
  -2   2 -15   21.00    7.40
   3   2 -15  389.66   28.70
  -3  -2 -15  337.87   30.90
  -3  -2 -15  370.56   25.30
  -3   2 -15  366.06   22.80
  -3   2 -15  358.06   26.40
  -3  -2  15  366.46   22.10
   3  -2 -15  371.76   26.30
   4   2 -15  149.09   20.90
  -4  -2 -15  173.18   17.10
  -4  -2 -15  170.58   21.80
  -4   2 -15  133.99   19.30
  -4  -2  15  154.38   16.70
   4  -2 -15  124.19   18.00
   5   2 -15    9.40    9.70
  -5  -2 -15   11.90    9.70
  -5   2 -15   16.30   11.40
  -6  -2 -15   11.40   12.20
  -6   2 -15   -0.70    9.20
  -7  -2 -15   49.00   18.50
  -7   2 -15   33.40   15.00
   0  -3 -15 2047.20   87.69
   0  -3 -15 2089.59   94.49
   0   3 -15 2078.19   94.09
  -1  -3 -15  282.07   21.30
  -1  -3 -15  302.47   23.70
   1   3 -15  285.77   24.00
  -1   3 -15  306.57   23.00
   1  -3 -15  270.67   23.10
   1  -3 -15  307.07   17.90
   2   3 -15  607.64   37.20
  -2  -3 -15  574.94   34.70
  -2  -3 -15  614.24   34.50
   2  -3 -15  500.75   24.60
  -2   3 -15  574.14   33.00
   2  -3 -15  536.35   34.40
  -2   3 -15  482.25   32.10
  -3  -3 -15  252.97   21.30
   3   3 -15  227.98   26.60
  -3  -3 -15  219.88   24.40
  -3   3 -15  267.77   18.50
  -3  -3  15  250.17   19.00
   3  -3 -15  265.87   26.40
  -3   3 -15  240.78   25.00
  -4  -3 -15  848.72   50.19
   4   3 -15  824.72   50.09
  -4  -3 -15  807.12   44.00
  -4   3 -15  839.22   48.30
   4  -3 -15  841.72   46.60
  -4  -3  15  864.71   43.40
   5   3 -15    9.20   10.00
  -5  -3 -15   22.40   11.10
  -5   3 -15    4.80    8.90
  -6  -3 -15  130.79   24.60
  -6   3 -15  157.68   24.50
  -7  -3 -15   66.39   21.00
  -7   3 -15   36.10   16.10
   0  -4 -15  238.48   20.30
   0   4 -15  186.88   22.80
   0  -4 -15  212.98   24.00
   1   4 -15   36.10   11.40
  -1  -4 -15   11.90    8.10
  -1  -4 -15   19.50    7.90
   1  -4 -15   27.40    6.80
  -1   4 -15   33.70    9.60
   1  -4 -15   29.30    9.20
   2   4 -15    1.30    5.70
  -2  -4 -15    2.10    5.40
  -2  -4 -15   -1.90    5.20
  -2   4 -15    6.20    6.10
   2  -4 -15    1.70    3.80
   2  -4 -15    1.00    5.60
   3   4 -15   25.80   10.40
  -3  -4 -15   20.10    9.00
  -3  -4 -15   17.10    8.70
  -3  -4  15   30.40    9.60
   3  -4 -15   21.70    8.70
  -3   4 -15   17.00    6.70
  -4  -4 -15  129.99   17.40
  -4  -4 -15  104.09   18.80
   4   4 -15  113.69   21.60
   4  -4 -15  112.99   18.20
  -4   4 -15   80.79   16.20
  -4  -4  15  105.39   15.70
   5   4 -15   23.00   11.80
  -5  -4 -15   28.80   12.60
  -5   4 -15   30.20   11.20
  -6  -4 -15    0.10   10.50
  -6   4 -15    2.30    9.70
  -7  -4 -15    6.00   13.40
  -7   4 -15   -2.20   13.70
   0  -5 -15  852.41   50.29
   0   5 -15  857.11   50.09
   0  -5 -15  855.81   44.10
  -1  -5 -15  138.79   20.00
  -1  -5 -15  120.49   16.80
   1   5 -15  164.38   22.90
  -1   5 -15  140.49   19.80
   1  -5 -15  151.28   15.90
  -2  -5 -15  551.94   36.30
   2   5 -15  579.64   40.50
  -2  -5 -15  592.04   39.20
  -2   5 -15  553.04   35.60
  -3  -5 -15   70.99   15.50
   3   5 -15   72.09   16.80
  -3  -5 -15   88.29   16.40
   3  -5 -15   71.09   15.50
  -3   5 -15   56.89   14.00
  -3  -5  15   75.59   14.10
  -4  -5 -15  394.56   38.70
  -4  -5 -15  513.65   34.00
   4   5 -15  482.15   38.70
   4  -5 -15  460.45   34.40
  -4  -5  15  472.75   33.10
   5   5 -15   74.29   19.60
  -5  -5 -15  106.19   21.20
  -6  -5 -15  192.58   29.30
   6   5 -15  153.38   28.80
  -7  -5 -15   31.00   17.50
   0  -6 -15   16.90    8.10
   0   6 -15    1.30    8.30
  -1  -6 -15   -2.60    6.60
   1   6 -15    4.80    8.50
  -1  -6 -15    3.60    6.60
  -1   6 -15   10.60    8.10
   1  -6 -15    0.20    6.50
  -2  -6 -15  205.78   24.70
  -2  -6 -15  191.38   25.30
   2   6 -15  199.28   27.60
  -2   6 -15  196.58   22.80
   3   6 -15   15.40   12.00
  -3  -6 -15   26.50   11.70
  -3  -6 -15   45.30   14.30
  -3  -6  15   57.89   14.30
   4   6 -15   23.10   14.10
  -4  -6 -15   27.50   14.00
  -4  -6 -15    9.10    9.00
  -4  -6  15   25.40   12.40
   5   6 -15    0.40   11.10
  -5  -6 -15   19.40   13.20
  -5  -6  15   12.80   12.40
   6   6 -15   30.70   17.80
  -6  -6 -15   23.40   16.40
   0  -7 -15   29.10   10.00
   0   7 -15   17.80   11.10
   1   7 -15  491.35   39.30
  -1  -7 -15  420.76   32.30
   1  -7 -15  486.65   31.70
  -1   7 -15  548.65   38.00
   2   7 -15    9.30   10.20
  -2  -7 -15   10.50    9.10
  -2  -7 -15   33.60   12.20
  -2  -7  15   30.50   12.70
  -2   7 -15   67.09   15.20
  -3  -7 -15  461.15   36.30
   3   7 -15  452.75   46.70
  -3  -7 -15  389.76   38.10
  -3  -7  15  381.86   37.30
   4   7 -15    7.90   12.90
  -4  -7 -15   26.00   13.20
  -4  -7 -15   23.70   13.00
  -4  -7  15   32.20   13.30
   5   7 -15  190.18   31.20
  -5  -7 -15  144.89   26.70
  -5  -7  15  179.38   27.80
   6   7 -15   10.50   20.50
  -6  -7 -15    7.10   17.90
   0  -8 -15   -7.90    8.50
   0   8 -15    0.80    8.40
  -1  -8 -15   13.70   12.10
   1   8 -15   14.90   12.00
   1  -8 -15   16.10   11.00
  -1   8 -15    2.20    9.50
   2   8 -15   12.50   12.30
  -2  -8 -15   10.30    9.90
  -2   8 -15    1.90    9.40
  -2  -8  15    4.10    9.30
  -3  -8 -15    5.50   10.90
  -3  -8 -15    6.40   11.20
   3   8 -15   19.90   15.00
  -3  -8  15   10.60   11.40
  -4  -8 -15   -6.30   11.50
   4   8 -15   -9.20   13.50
  -4  -8 -15    2.50   11.40
  -4  -8  15   -0.30   11.60
  -5  -8 -15   10.60   14.00
   5   8 -15   -3.30   15.90
  -5  -8  15   -9.40   13.60
   0  -9 -15  109.29   20.10
   0   9 -15  113.39   24.40
   1   9 -15  254.67   36.10
  -1  -9 -15  267.07   30.70
  -1   9 -15  237.88   31.10
  -1  -9  15  235.78   31.30
   2   9 -15   25.30   15.10
  -2  -9 -15   38.90   15.70
  -2  -9  15   26.20   14.60
   3   9 -15  116.79   26.70
  -3  -9 -15  175.58   29.60
  -3  -9 -15  157.98   26.80
  -3  -9  15  194.88   30.70
  -4  -9 -15   63.09   20.10
  -4  -9 -15   78.19   23.20
   4   9 -15   38.40   17.40
  -4  -9  15   47.20   21.90
   0  10 -15   15.40   14.70
   0 -10 -15   -3.90   11.40
  -1 -10 -15   13.50   14.30
   1  10 -15   10.70   13.40
  -1 -10  15  -12.30   10.00
  -1  10 -15   -5.20   12.40
   2  10 -15   13.00   14.20
  -2 -10 -15   22.30   15.30
  -2 -10  15    2.30   15.80
   3  10 -15   11.10   15.60
  -3 -10 -15    3.80   14.20
  -3 -10 -15  -19.40   10.60
  -3 -10  15   -2.50   16.50
   0 -11  15  116.69   27.20
   0  11 -15   99.89   26.10
   1  11 -15   -2.10   14.70
  -1 -11 -15   -1.00   12.70
  -1  11 -15   -0.60   15.80
  -1 -11  15   -3.20   14.00
  -2 -11 -15   57.29   19.30
   2  11 -15  101.39   28.20
  -2 -11  15  138.99   29.40
   0   0 -16 1756.92   81.29
   0   0 -16 1778.82   76.39
   1   0 -16   -3.20    3.20
  -1   0 -16    0.40    4.40
  -1   0 -16    2.10    4.10
   1   0 -16    5.40    5.40
   2   0 -16  640.44   39.30
  -2   0 -16  717.73   38.90
  -2   0 -16  723.93   38.80
   3   0 -16   31.10    9.70
  -3   0 -16   23.40    7.80
  -3   0  16   14.60    6.10
  -3   0 -16   30.90    9.20
   4   0 -16  615.44   38.70
  -4   0 -16  594.64   39.10
   5   0 -16    9.00    8.40
  -5   0 -16    2.70    8.00
  -6   0 -16  157.38   25.00
  -7   0 -16   11.10   12.20
   0  -1 -16   61.99   11.80
   0  -1 -16   72.69   10.60
   0   1 -16   75.19   12.70
   0   1 -16   69.99   10.10
  -1  -1 -16  173.58   17.60
   1   1 -16  176.48   20.60
  -1  -1 -16  159.68   18.80
  -1   1 -16  206.28   20.00
   1  -1 -16  221.08   22.70
   1  -1 -16  187.58   13.20
  -1   1 -16  189.28   20.40
  -2  -1 -16  143.79   17.50
  -2  -1 -16  169.48   18.30
   2   1 -16  161.08   19.30
  -2   1 -16  149.39   17.80
   2  -1 -16  144.49   18.80
  -2   1 -16  121.69   15.70
  -3  -1 -16   78.09   13.80
  -3  -1 -16  104.79   14.50
   3   1 -16  112.19   17.60
  -3   1 -16  102.69   13.40
  -3   1 -16   83.39   14.50
   3  -1 -16   70.59   13.20
   4   1 -16  196.28   23.90
  -4  -1 -16  189.88   15.60
  -4  -1 -16  161.78   21.70
  -4   1 -16  159.08   21.40
   4  -1 -16  183.48   22.00
  -5  -1 -16   -2.40    7.80
   5   1 -16   11.10    9.60
  -5   1 -16   12.20   10.00
  -6  -1 -16   25.00   15.10
  -6   1 -16   72.69   18.20
  -7  -1 -16   51.79   18.00
  -7   1 -16  102.99   22.10
   0  -2 -16  872.41   48.40
   0  -2 -16  876.81   42.80
   0   2 -16  930.91   49.00
  -1  -2 -16 1309.47   65.89
  -1  -2 -16 1356.16   62.39
   1   2 -16 1486.25   68.29
   1  -2 -16 1346.57   58.19
  -1   2 -16 1395.16   65.99
   1  -2 -16 1298.47   65.69
  -1   2 -16 1275.37   62.79
  -2  -2 -16  403.66   27.40
   2   2 -16  436.96   30.60
  -2  -2 -16  426.26   28.70
   2  -2 -16  400.86   20.00
  -2   2 -16  439.36   27.70
  -2   2 -16  397.66   27.50
   2  -2 -16  474.35   30.20
   3   2 -16  674.13   42.70
  -3  -2 -16  647.14   40.80
  -3  -2 -16  697.83   39.60
  -3   2 -16  742.83   37.70
   3  -2 -16  737.73   42.20
  -3  -2  16  733.53   36.00
  -3   2 -16  744.43   42.00
  -4  -2 -16  478.75   30.00
  -4  -2 -16  552.64   36.20
   4   2 -16  473.75   35.50
  -4   2 -16  504.25   34.90
   4  -2 -16  549.54   34.70
   5   2 -16  238.58   28.00
  -5  -2 -16  239.08   28.70
  -5   2 -16  279.77   31.10
  -6  -2 -16  138.49   23.80
  -6   2 -16  154.98   25.00
  -7  -2 -16  141.39   26.80
  -7   2 -16  109.09   22.30
   0   3 -16  181.18   22.40
   0  -3 -16  225.88   16.50
   0  -3 -16  200.28   22.70
   1   3 -16  149.79   20.20
  -1  -3 -16  140.29   18.70
  -1  -3 -16  156.98   17.30
   1  -3 -16  180.78   21.80
  -1   3 -16  128.69   17.70
   1  -3 -16  156.28   14.20
  -2  -3 -16   91.69   15.10
   2   3 -16  101.29   17.40
  -2  -3 -16   84.39   14.60
   2  -3 -16   92.59    8.60
   2  -3 -16  118.09   17.00
  -2   3 -16   80.39   13.40
  -2   3 -16   85.29   14.40
  -3  -3 -16   23.10    9.10
  -3  -3 -16   36.70   10.60
   3   3 -16   23.00    9.50
  -3   3 -16   42.10   11.70
  -3  -3  16   42.80    9.40
   3  -3 -16   22.00    8.90
  -3   3 -16   17.80    6.90
  -4  -3 -16   -4.30    6.30
  -4  -3 -16    3.60    6.10
   4   3 -16    6.70    8.50
   4  -3 -16    7.80    7.90
  -4   3 -16   10.90    8.70
  -4  -3  16   14.50    7.20
  -5  -3 -16  107.39   20.80
   5   3 -16  154.58   23.10
  -5   3 -16  101.69   19.20
  -6  -3 -16    7.40   10.50
  -6   3 -16    1.60   11.00
  -7  -3 -16   15.50   15.40
  -7   3 -16    9.40   16.00
   0   4 -16  166.88   21.50
   0  -4 -16  136.79   15.60
   0  -4 -16  185.18   23.20
  -1  -4 -16  535.95   35.40
  -1  -4 -16  515.25   30.80
   1   4 -16  493.45   34.70
   1  -4 -16  461.25   26.60
  -1   4 -16  476.85   32.80
   1  -4 -16  475.85   33.60
  -2  -4 -16   34.80   10.50
  -2  -4 -16   28.00   10.10
   2   4 -16   50.69   12.90
   2  -4 -16   24.70    9.80
  -2   4 -16   28.80   10.20
  -3  -4 -16  529.85   36.10
   3   4 -16  534.45   38.10
  -3  -4 -16  555.84   35.80
  -3  -4  16  588.04   33.80
   3  -4 -16  496.35   35.20
  -3   4 -16  499.65   30.30
  -4  -4 -16   83.19   15.40
   4   4 -16   55.29   15.30
  -4  -4 -16   81.79   16.80
   4  -4 -16   88.29   17.10
  -4  -4  16   57.19   12.70
  -4   4 -16   53.59   14.20
  -5  -4 -16  366.96   37.50
   5   4 -16  361.66   37.90
  -5   4 -16  389.96   37.60
  -6  -4 -16   12.60   11.80
   6   4 -16   -0.90   16.30
  -6   4 -16   11.00   12.40
  -7  -4 -16  159.38   28.10
  -7   4 -16  152.18   26.70
   0  -5 -16   75.69   13.10
   0  -5 -16   59.99   14.40
   0   5 -16   72.59   15.00
   1   5 -16  175.18   23.40
  -1  -5 -16  166.48   22.50
  -1  -5 -16  210.68   22.20
   1  -5 -16  160.08   22.00
  -1   5 -16  201.18   24.70
   1  -5 -16  163.48   16.90
  -2  -5 -16   -5.00    5.90
   2   5 -16   20.70    9.90
  -2  -5 -16    4.40    6.90
  -2   5 -16    2.90    7.60
   2  -5 -16    7.70    8.00
  -3  -5 -16  156.88   21.90
  -3  -5 -16  166.68   22.30
   3   5 -16  133.89   22.90
   3  -5 -16  133.69   20.70
  -3  -5  16  230.18   24.50
  -3   5 -16  158.78   26.70
   4   5 -16   45.70   15.10
  -4  -5 -16   52.09   13.80
  -4  -5 -16   42.10   13.50
   4  -5 -16   47.40   13.40
  -4  -5  16   46.80   13.00
   5   5 -16   50.29   16.70
  -5  -5 -16   50.79   14.30
  -6  -5 -16   -6.30   11.40
   6   5 -16    3.40   13.60
  -7  -5 -16   52.09   20.30
   0  -6 -16  337.57   35.10
   0  -6 -16  319.97   28.20
   0   6 -16  340.97   34.80
  -1  -6 -16  182.28   25.20
   1   6 -16  187.38   26.50
  -1  -6 -16  214.28   22.90
  -1   6 -16  174.88   24.20
   1  -6 -16  203.28   19.60
  -2  -6 -16   89.79   17.30
  -2  -6 -16  123.79   20.80
   2   6 -16  132.39   23.70
  -2   6 -16   56.79   13.50
  -3  -6 -16  145.29   22.90
  -3  -6 -16  194.68   25.60
   3   6 -16  138.89   24.70
  -3  -6  16  161.68   22.10
   4   6 -16  163.98   27.80
  -4  -6 -16  222.28   27.20
  -4  -6 -16  273.27   32.00
   4  -6 -16  268.57   31.10
  -4  -6  16  206.88   26.60
   5   6 -16  108.39   24.50
  -5  -6 -16  157.38   27.80
  -5  -6  16  152.98   36.80
   6   6 -16   68.59   22.50
  -6  -6 -16   66.59   21.00
   0  -7 -16   72.89   14.80
   0   7 -16   36.10   13.90
   1   7 -16   18.30   11.70
  -1  -7 -16   22.90   11.40
  -1  -7 -16   14.20    9.50
   1  -7 -16   16.80    9.20
  -1   7 -16   31.80   12.10
  -2  -7 -16  168.38   23.80
  -2  -7 -16  178.98   26.80
   2   7 -16  171.18   27.90
  -2  -7  16  188.18   25.60
  -2   7 -16  156.48   22.70
  -3  -7 -16   24.80   12.00
  -3  -7 -16   35.60   13.10
   3   7 -16    3.70   12.10
  -3  -7  16   10.70   11.40
  -4  -7 -16   87.59   20.80
  -4  -7 -16   59.09   16.60
   4   7 -16   50.39   19.30
  -4  -7  16   44.40   16.20
  -5  -7 -16   21.20   15.60
   5   7 -16    6.00   13.00
  -5  -7  16    8.80   14.20
   6   7 -16   31.30   21.70
  -6  -7 -16   47.50   21.50
   0   8 -16  322.67   37.40
   0  -8 -16  285.67   29.10
  -1  -8 -16   12.50   10.00
   1   8 -16   30.30   15.00
  -1   8 -16   32.90   13.90
  -2  -8 -16  575.44   42.20
   2   8 -16  577.14   47.20
  -2  -8 -16  575.54   44.30
  -2   8 -16  566.44   40.30
  -2  -8  16  546.25   48.30
  -3  -8 -16    5.80   11.60
   3   8 -16    3.60   11.70
  -3  -8 -16   26.10   12.90
  -3  -8  16   -7.60    9.10
  -4  -8 -16  157.48   26.20
  -4  -8 -16  101.79   23.70
   4   8 -16  173.38   32.30
  -4  -8  16  114.49   23.30
  -5  -8 -16   38.10   18.70
   5   8 -16   31.40   19.70
  -5  -8  16   18.50   18.70
   0   9 -16   66.29   19.20
   0  -9 -16   66.49   17.60
   1   9 -16   -4.70   10.10
  -1  -9 -16   33.30   13.50
  -1   9 -16    9.50   12.60
   2   9 -16   32.30   15.20
  -2  -9 -16   34.50   15.70
  -2  -9 -16   24.70   14.00
  -2  -9  16   37.20   18.40
  -3  -9 -16   18.00   14.20
   3   9 -16    4.90   12.60
  -3  -9 -16    3.50   13.90
  -3  -9  16   20.00   15.00
  -4  -9 -16    7.20   13.40
   4   9 -16    6.40   14.20
  -4  -9 -16   -5.10   14.00
  -4  -9  16    4.30   16.10
   0 -10 -16   44.30   17.30
   0  10 -16   49.10   19.60
  -1 -10 -16   80.99   21.00
   1  10 -16   99.99   25.00
  -1 -10  16   70.79   20.20
  -1  10 -16   94.99   24.00
  -2 -10 -16   55.29   17.70
   2  10 -16   60.99   20.50
  -2 -10  16  146.79   27.40
  -3 -10 -16   43.00   18.80
  -3 -10 -16   62.39   22.80
   3  10 -16   52.09   22.60
  -3 -10  16  107.79   26.70
   0 -11  16   17.40   15.50
   0  11 -16   -2.00   14.90
   1  11 -16   13.90   17.10
  -1 -11 -16   26.70   18.70
  -1 -11  16   15.80   17.00
  -1  11 -16   15.30   18.90
   0   0 -17   14.80    5.80
   0   0 -17    5.30    5.20
  -1   0 -17  786.12   43.90
  -1   0 -17  863.51   42.30
   1   0 -17  806.42   38.40
   1   0 -17  753.02   44.20
  -2   0 -17   76.59   13.30
  -2   0 -17   90.89   13.80
   2   0 -17   59.69   12.30
   3   0 -17  191.78   22.70
  -3   0 -17  208.08   20.40
  -3   0 -17  204.08   23.10
  -4   0 -17   16.70    9.50
   4   0 -17   16.10    9.40
  -5   0 -17  312.67   33.00
   5   0 -17  337.37   32.60
  -6   0 -17   67.49   18.50
  -7   0 -17  219.38   32.70
   0   1 -17  277.47   19.60
   0   1 -17  232.88   24.10
   0  -1 -17  274.77   22.40
   0  -1 -17  291.47   18.90
   1   1 -17  302.77   24.80
  -1  -1 -17  364.06   26.10
  -1  -1 -17  330.97   22.90
  -1   1 -17  320.77   24.70
   1  -1 -17  380.66   20.70
   1  -1 -17  344.57   26.10
  -1   1 -17  362.06   23.70
  -2  -1 -17    3.60    5.70
   2   1 -17   12.60    7.00
  -2  -1 -17    3.20    5.00
  -2   1 -17   -0.90    5.80
   2  -1 -17    4.20    5.20
  -2   1 -17   18.10    7.50
  -3  -1 -17  460.55   28.90
   3   1 -17  372.46   30.00
  -3  -1 -17  463.75   30.80
  -3   1 -17  438.96   30.40
  -3   1 -17  466.55   27.80
   3  -1 -17  386.16   29.60
  -4  -1 -17  230.18   25.80
  -4  -1 -17  197.88   19.00
   4   1 -17  179.98   24.10
   4  -1 -17  188.38   23.80
  -4   1 -17  205.58   25.00
  -5  -1 -17   78.39   17.20
   5   1 -17   67.39   15.50
  -5   1 -17   68.99   16.50
  -6  -1 -17   15.60   12.00
  -6   1 -17   16.60   12.60
  -7  -1 -17   61.69   20.80
  -7   1 -17   34.60   20.50
   0  -2 -17 2305.07   97.19
   0   2 -17 2464.95  105.19
   0  -2 -17 2166.68  103.39
  -1  -2 -17  710.83   40.80
   1   2 -17  658.23   40.60
  -1  -2 -17  703.53   37.20
   1  -2 -17  600.04   39.20
  -1   2 -17  614.94   38.60
   1  -2 -17  691.03   33.20
  -1   2 -17  788.92   39.50
  -2  -2 -17  291.37   26.10
   2   2 -17  262.67   27.40
  -2  -2 -17  285.17   23.00
   2  -2 -17  233.88   24.80
  -2   2 -17  251.37   24.70
  -2   2 -17  273.37   21.70
   2  -2 -17  280.87   15.20
  -3  -2 -17  486.05   31.70
  -3  -2 -17  508.65   34.10
   3   2 -17  555.54   36.70
   3  -2 -17  514.95   34.30
  -3   2 -17  468.35   32.50
  -3   2 -17  483.75   29.80
  -4  -2 -17  639.24   37.70
   4   2 -17  657.13   43.90
  -4  -2 -17  693.53   43.60
   4  -2 -17  757.42   43.30
  -4   2 -17  706.33   43.80
   5   2 -17  214.88   26.70
  -5  -2 -17  168.98   25.30
  -5   2 -17  206.38   27.60
  -6  -2 -17   32.50   14.30
  -6   2 -17   33.20   14.60
  -7  -2 -17  119.69   24.30
  -7   2 -17  142.29   27.70
   0  -3 -17  880.31   50.69
   0  -3 -17  946.51   45.30
   0   3 -17  935.91   51.39
  -1  -3 -17  206.98   23.50
  -1  -3 -17  151.08   17.40
   1   3 -17  180.48   23.10
   1  -3 -17  191.08   15.70
  -1   3 -17  148.49   19.30
   1  -3 -17  172.88   20.70
   2   3 -17  100.89   17.20
  -2  -3 -17   70.29   13.60
  -2  -3 -17   75.89   14.60
   2  -3 -17   67.29   13.20
  -2   3 -17   78.29   14.10
  -2   3 -17  113.89   15.60
   3   3 -17   73.69   15.70
  -3  -3 -17   70.79   14.00
  -3  -3 -17  106.49   17.20
  -3   3 -17   72.79   12.40
  -3   3 -17  104.39   16.70
  -3  -3  17   60.79   11.10
   3  -3 -17   91.69   15.70
   4   3 -17  371.06   36.70
  -4  -3 -17  331.37   25.20
  -4  -3 -17  329.47   33.30
   4  -3 -17  337.47   27.80
  -4   3 -17  379.36   35.00
  -5  -3 -17   15.20   12.60
   5   3 -17   17.60   11.40
  -5   3 -17   18.90   12.40
  -6  -3 -17   67.59   18.40
  -6   3 -17   88.49   19.20
  -7  -3 -17    5.10   14.80
  -7   3 -17   -3.90   11.90
   0  -4 -17  638.74   41.90
   0   4 -17  667.53   42.10
   0  -4 -17  675.93   36.20
   1   4 -17    7.50    7.60
  -1  -4 -17   -1.10    5.60
  -1  -4 -17   18.30    8.00
   1  -4 -17    1.60    4.70
   1  -4 -17   -4.70    5.80
  -1   4 -17   -0.90    6.20
  -2  -4 -17  409.16   29.60
  -2  -4 -17  425.56   31.60
   2   4 -17  430.56   33.50
   2  -4 -17  409.96   31.30
  -2   4 -17  454.75   30.80
   3   4 -17   33.00   12.60
  -3  -4 -17   31.50   11.50
  -3  -4 -17   19.20    9.70
   3  -4 -17   47.00   12.90
  -3  -4  17   41.80   11.20
  -3   4 -17   32.00    9.30
  -4  -4 -17  458.45   32.00
   4   4 -17  433.06   36.20
  -4  -4 -17  461.25   40.80
  -4  -4  17  411.96   30.10
   4  -4 -17  510.55   34.90
  -4   4 -17  451.65   33.90
   5   4 -17    2.10   11.10
  -5  -4 -17    3.00   10.30
  -5   4 -17    5.30   10.30
  -6  -4 -17   93.19   22.00
   6   4 -17  111.19   27.70
  -6   4 -17  116.29   22.50
  -7  -4 -17   -9.00   15.50
  -7   4 -17   -3.10   13.80
   0   5 -17  114.09   19.30
   0  -5 -17  101.39   17.80
   0  -5 -17   84.89   13.40
   1   5 -17    2.30    7.70
  -1  -5 -17   17.70   10.40
  -1  -5 -17   24.70    8.30
   1  -5 -17   23.10    7.50
   1  -5 -17   18.20    9.00
  -1   5 -17   30.90   11.40
  -2  -5 -17   60.99   13.80
   2   5 -17   62.79   14.70
  -2  -5 -17   56.99   14.30
  -2   5 -17   29.40   10.50
   2  -5 -17   51.39   14.20
  -3  -5 -17   19.10   10.50
  -3  -5 -17   12.80   10.00
   3   5 -17   34.90   13.80
   3  -5 -17   43.30   12.70
  -3  -5  17   39.70   12.10
  -4  -5 -17   52.19   17.10
   4   5 -17   61.79   17.20
  -4  -5 -17   38.60   13.00
  -4  -5  17   47.40   13.50
   4  -5 -17   65.69   16.60
   5   5 -17   -7.80    9.20
  -5  -5 -17    6.50   10.20
  -6  -5 -17   27.30   18.40
   6   5 -17   52.99   20.50
   0  -6 -17   86.89   14.00
   0   6 -17   45.10   13.70
   0  -6 -17   29.40   12.10
  -1  -6 -17  194.08   22.70
   1   6 -17  114.99   22.80
  -1  -6 -17  171.68   25.40
  -1   6 -17  144.59   22.40
   1  -6 -17  160.98   17.60
   1  -6 -17  198.98   26.80
   2   6 -17  150.58   24.80
  -2  -6 -17   94.79   19.20
  -2  -6 -17  139.89   20.70
  -2   6 -17  106.99   18.40
   2  -6 -17  147.19   23.10
  -3  -6 -17  170.18   25.00
  -3  -6 -17  183.28   25.90
   3   6 -17  161.58   27.30
  -3  -6  17  166.78   23.40
   3  -6 -17  173.48   25.40
  -4  -6 -17   95.29   18.50
   4   6 -17   72.19   20.80
  -4  -6 -17   74.19   18.30
  -4  -6  17   93.89   19.70
   4  -6 -17   94.39   19.30
   5   6 -17  101.39   25.40
  -5  -6 -17   72.59   20.70
   6   6 -17   67.19   22.20
  -6  -6 -17  138.69   27.00
   0  -7 -17   -5.20    8.30
   0   7 -17   -2.40    9.40
   1   7 -17  169.68   26.00
  -1  -7 -17  178.28   22.50
  -1  -7 -17  160.38   26.10
  -1   7 -17  122.19   21.30
   1  -7 -17  147.39   20.80
  -2  -7 -17   11.40   10.60
   2   7 -17   57.59   18.30
  -2  -7 -17   53.99   16.90
  -2   7 -17   19.80   11.20
  -3  -7 -17  137.79   23.90
  -3  -7 -17  116.69   21.20
   3   7 -17  132.99   25.40
  -3  -7  17  155.48   24.60
   4   7 -17   -3.20   12.40
  -4  -7 -17   -0.60   10.70
  -4  -7 -17    5.80   10.20
  -4  -7  17   -3.40   11.00
   4  -7 -17  -10.00   10.40
  -5  -7 -17   54.69   20.10
   5   7 -17   29.80   16.80
  -5  -7  17   97.69   30.20
   6   7 -17    4.50   18.20
  -6  -7 -17    4.40   14.50
   0  -8 -17    6.60    9.80
   0   8 -17   20.50   12.30
  -1  -8 -17  452.75   46.00
  -1  -8 -17  406.26   37.90
   1   8 -17  437.76   45.20
  -1   8 -17  457.95   38.20
  -2  -8 -17    1.30   12.40
  -2  -8 -17   12.50   12.30
   2   8 -17    4.00   12.20
  -2  -8  17   12.40   10.60
  -2   8 -17    4.20   10.90
  -3  -8 -17  245.88   33.80
   3   8 -17  254.57   36.30
  -3  -8 -17  249.38   32.90
  -3  -8  17  311.27   35.70
  -4  -8 -17   24.00   15.80
  -4  -8 -17   21.20   15.10
   4   8 -17    3.90   14.30
  -4  -8  17   35.00   16.30
   5   8 -17  126.79   29.80
  -5  -8 -17   88.99   23.60
  -5  -8  17   75.49   22.40
   0   9 -17   47.30   19.20
   0  -9 -17   58.69   16.10
   1   9 -17   24.50   15.40
  -1  -9 -17   38.70   15.80
  -1   9 -17   31.10   14.20
   2   9 -17    8.40   12.80
  -2  -9 -17   42.40   17.00
  -2  -9 -17   26.10   14.70
  -2  -9  17   22.10   15.30
  -3  -9 -17   85.99   20.20
  -3  -9 -17   52.29   19.90
   3   9 -17   37.70   18.20
  -3  -9  17   49.00   19.00
   4   9 -17   10.70   17.00
  -4  -9 -17   16.20   15.90
  -4  -9 -17   -5.80   12.90
  -4  -9  17   11.90   14.80
   0  10 -17   54.39   23.60
  -1 -10 -17   37.20   17.10
   1  10 -17  111.89   27.10
  -1  10 -17   58.39   19.10
  -1 -10  17   98.09   24.00
  -2 -10 -17   38.30   17.20
  -2 -10 -17   12.70   15.50
   2  10 -17   33.00   20.50
  -2 -10  17   72.69   22.80
  -3 -10 -17   50.89   20.20
  -3 -10 -17   35.50   17.90
   3  10 -17   12.50   17.90
  -3 -10  17   30.20   20.40
   0  11 -17   46.10   21.10
   0 -11  17   70.49   23.20
   1  11 -17  -10.40   14.20
  -1 -11 -17   -8.60   14.60
  -1  11 -17    6.70   17.20
  -1 -11  17    7.70   18.50
   0   0 -18  208.08   18.70
   0   0 -18  150.58   19.40
   1   0 -18   32.60    6.90
   1   0 -18   36.20    9.90
  -1   0 -18   31.70    9.30
  -1   0 -18   18.60    7.70
  -2   0 -18  254.87   24.40
   2   0 -18  294.97   24.40
  -2   0 -18  267.77   21.80
   3   0 -18  105.79   17.80
  -3   0 -18  121.49   18.00
  -3   0 -18  114.39   15.50
  -4   0 -18   47.20   13.20
   4   0 -18   68.89   14.90
  -5   0 -18   27.90   11.80
   5   0 -18   11.00   10.80
  -6   0 -18    0.80   10.70
  -7   0 -18    8.70   14.30
   0  -1 -18 1083.79   57.89
   0  -1 -18 1108.49   52.49
   0   1 -18 1146.99   53.79
   0   1 -18 1129.29   58.49
  -1  -1 -18  348.17   23.40
   1   1 -18  343.77   26.30
  -1  -1 -18  304.47   24.60
   1  -1 -18  344.27   26.40
  -1   1 -18  284.17   24.00
   1  -1 -18  312.17   19.50
  -1   1 -18  328.67   23.00
  -2  -1 -18  666.93   39.20
  -2  -1 -18  671.93   38.40
  -2   1 -18  637.54   38.00
  -2   1 -18  665.23   38.60
   2  -1 -18  639.94   40.30
  -3  -1 -18  262.27   26.80
   3   1 -18  308.77   30.60
  -3  -1 -18  260.37   21.50
  -3   1 -18  207.68   24.90
  -3   1 -18  235.68   19.90
   3  -1 -18  261.67   27.30
  -4  -1 -18  654.53   36.90
  -4  -1 -18  733.53   44.00
   4   1 -18  640.54   43.10
  -4   1 -18  625.84   42.10
   4  -1 -18  735.23   43.50
   5   1 -18   86.09   18.30
  -5  -1 -18  106.09   20.30
   5  -1 -18   80.09   25.40
  -5   1 -18   94.89   19.50
  -6  -1 -18  215.38   29.90
  -6   1 -18  219.18   29.70
  -7  -1 -18   30.50   17.20
  -7   1 -18   66.29   21.40
   0  -2 -18    0.00    4.40
   0   2 -18   -2.40    4.50
   0  -2 -18    0.70    5.20
  -1  -2 -18   22.00    8.60
   1   2 -18   33.10   11.10
  -1  -2 -18   25.80    8.60
  -1   2 -18   31.80    9.30
   1  -2 -18   26.20    6.80
  -1   2 -18   33.60    9.00
   1  -2 -18   20.60    8.60
   2   2 -18   28.40   10.30
  -2  -2 -18   57.69   12.20
  -2  -2 -18   25.10    9.40
   2  -2 -18   27.50    9.50
  -2   2 -18   25.80    8.40
   2  -2 -18   35.00    6.30
  -2   2 -18   52.79   11.50
  -3  -2 -18   51.39   11.60
  -3  -2 -18   48.20   12.30
   3   2 -18   48.90   13.10
   3  -2 -18   60.89   13.20
  -3   2 -18   31.90   10.50
  -3   2 -18   34.40    9.20
  -4  -2 -18   41.20   10.70
   4   2 -18   36.30   14.30
  -4  -2 -18   42.60   14.10
  -4   2 -18   15.10    9.20
   4  -2 -18   31.90   11.90
   5   2 -18    7.50   11.00
  -5  -2 -18    6.30   10.10
  -5   2 -18   -2.50    9.20
  -6  -2 -18    3.80   13.40
  -6   2 -18   27.70   17.10
  -7  -2 -18   18.90   14.90
  -7   2 -18    7.20   14.70
   0  -3 -18  169.28   17.30
   0  -3 -18  188.78   23.50
   0   3 -18  178.38   22.60
   1   3 -18 1024.50   55.99
  -1  -3 -18 1053.69   55.89
  -1  -3 -18 1028.60   51.09
   1  -3 -18  977.50   46.10
  -1   3 -18  919.91   52.99
   1  -3 -18 1013.90   55.39
  -2  -3 -18  133.09   17.70
  -2  -3 -18  166.88   21.40
   2   3 -18  130.49   20.00
   2  -3 -18  122.49   19.30
  -2   3 -18   93.59   15.30
  -2   3 -18  105.09   16.30
  -3  -3 -18  414.36   31.80
   3   3 -18  473.15   35.60
  -3  -3 -18  507.65   34.20
  -3   3 -18  478.45   34.00
   3  -3 -18  480.45   34.20
  -3   3 -18  531.65   31.40
  -4  -3 -18   58.39   12.80
  -4  -3 -18   57.19   14.40
   4   3 -18   62.29   15.90
   4  -3 -18   15.40    9.30
  -4   3 -18   50.69   13.60
   5   3 -18  436.76   36.70
  -5  -3 -18  432.06   41.00
  -5   3 -18  457.85   41.60
  -6  -3 -18   50.69   17.70
  -6   3 -18   51.49   18.20
  -7  -3 -18  143.49   27.70
  -7   3 -18  192.58   32.10
   0  -4 -18    4.10    6.50
   0  -4 -18    1.60    5.50
   0   4 -18   -0.80    6.40
  -1  -4 -18   14.00    7.60
  -1  -4 -18   17.40    9.90
   1   4 -18   21.70    9.70
   1  -4 -18   23.60    7.30
  -1   4 -18   45.20   12.40
   1  -4 -18   24.70    9.70
   2   4 -18   21.80   10.90
  -2  -4 -18    8.40    8.40
  -2  -4 -18   27.00    9.90
   2  -4 -18   33.30   11.30
  -2   4 -18   13.30    7.80
  -3  -4 -18   80.89   16.30
  -3  -4 -18   86.19   17.20
   3   4 -18   95.49   18.40
  -3   4 -18  125.59   16.90
   3  -4 -18  121.29   19.90
  -3  -4  18  101.09   16.20
  -4  -4 -18   31.20   10.70
  -4  -4 -18   25.10   11.50
   4   4 -18   22.40   11.20
   4  -4 -18   15.00   10.20
  -4   4 -18   25.40   12.00
  -4  -4  18   46.70   12.90
  -5  -4 -18   11.20   11.80
   5   4 -18    3.70   11.10
  -5   4 -18    1.50    9.30
   6   4 -18   25.70   18.90
  -6  -4 -18    5.40   11.30
  -6   4 -18  -13.80   11.10
  -7  -4 -18    7.20   16.70
  -7   4 -18   30.70   16.30
   0  -5 -18  294.17   22.40
   0   5 -18  272.37   31.40
   0  -5 -18  305.37   32.60
  -1  -5 -18  629.74   44.20
  -1  -5 -18  692.13   40.80
   1   5 -18  664.03   45.60
  -1   5 -18  712.93   45.30
   1  -5 -18  678.43   45.10
   1  -5 -18  786.62   37.90
  -2  -5 -18   23.00   10.30
   2   5 -18   20.10   12.00
  -2  -5 -18   19.70    9.80
   2  -5 -18   27.20   11.40
  -2   5 -18   27.20   10.70
  -3  -5 -18  428.86   32.80
  -3  -5 -18  422.36   38.20
   3   5 -18  307.07   35.60
  -3  -5  18  416.56   31.00
   3  -5 -18  444.66   34.50
  -4  -5 -18  123.79   20.10
   4   5 -18  144.59   25.00
  -4  -5 -18  171.18   24.90
   4  -5 -18  146.99   23.60
  -4  -5  18  156.88   21.80
  -5  -5 -18  174.78   27.40
   5   5 -18  167.18   27.70
  -6  -5 -18   26.20   15.20
   6   5 -18   18.40   15.90
   0   6 -18   -4.90    7.90
   0  -6 -18   23.10   10.90
   0  -6 -18    0.90    7.40
   1   6 -18    5.80   10.60
  -1  -6 -18   18.30   10.20
  -1  -6 -18   26.80   11.20
  -1   6 -18   18.30    9.70
   1  -6 -18   21.70    8.70
   1  -6 -18   15.40   10.60
   2   6 -18   20.70   13.20
  -2  -6 -18   14.50   10.30
  -2  -6 -18   18.50   10.50
   2  -6 -18    5.40    8.70
  -2   6 -18    6.50    9.00
  -3  -6 -18    7.40    9.20
   3   6 -18    6.40   11.90
  -3  -6 -18   31.90   13.10
  -3  -6  18   23.20   12.90
   3  -6 -18    5.00    9.20
  -4  -6 -18   19.00   12.80
  -4  -6 -18    4.40    9.20
   4   6 -18    3.60   10.30
  -4  -6  18    6.30   11.80
   4  -6 -18   -1.20   11.10
   5   6 -18    0.20   12.70
  -5  -6 -18   14.30   14.10
   6   6 -18    0.30   16.70
  -6  -6 -18   22.50   18.70
   0   7 -18  491.75   40.20
   0  -7 -18  610.74   43.80
   0  -7 -18  467.05   34.10
  -1  -7 -18    5.40    9.00
  -1  -7 -18    8.90    9.30
   1   7 -18   22.60   12.80
   1  -7 -18   11.00   11.10
  -1   7 -18   25.20   12.60
  -2  -7 -18  453.95   40.50
   2   7 -18  471.45   46.40
  -2  -7 -18  450.35   37.60
   2  -7 -18  435.76   43.20
  -2   7 -18  404.36   33.50
   3   7 -18    0.80   12.80
  -3  -7 -18   18.90   12.70
  -3  -7 -18   12.60   11.00
  -3  -7  18   23.20   13.60
   3  -7 -18   20.90   13.30
  -4  -7 -18  300.87   34.90
  -4  -7 -18  292.87   34.00
   4   7 -18  248.28   36.30
   4  -7 -18  287.17   35.80
  -4  -7  18  307.17   34.60
  -5  -7 -18   32.10   18.60
   5   7 -18    6.80   15.30
   0  -8 -18    3.70   10.40
   0   8 -18    5.50   10.60
   0  -8 -18    6.90   10.50
  -1  -8 -18   25.20   14.30
   1   8 -18   28.10   16.50
  -1  -8 -18   36.70   13.10
  -1   8 -18   19.80   13.10
  -2  -8 -18    2.40    9.10
   2   8 -18   10.60   12.80
  -2  -8 -18    2.00   11.30
  -2  -8  18  -15.20   12.30
  -2   8 -18   -1.40   11.20
  -3  -8 -18   21.90   14.00
   3   8 -18   -4.60   12.00
  -3  -8 -18    9.50   12.60
  -3  -8  18    9.20   13.20
  -4  -8 -18    0.60   13.80
   4   8 -18   -5.80   13.60
  -4  -8 -18   13.20   14.30
  -4  -8  18   -8.30   15.70
   5   8 -18   -3.70   13.90
  -5  -8 -18    4.10   13.90
   0   9 -18   62.09   19.90
   0  -9 -18  108.89   19.90
  -1  -9 -18   16.80   12.30
   1   9 -18   45.30   18.60
  -1  -9 -18   88.89   23.80
  -1   9 -18   37.10   16.40
  -2  -9 -18  190.68   27.90
  -2  -9 -18  215.08   32.30
   2   9 -18  157.88   29.70
  -2  -9  18  229.58   33.60
   3   9 -18   36.30   19.10
  -3  -9 -18   13.20   15.20
  -3  -9 -18   23.50   15.70
  -3  -9  18    4.90   17.00
   4   9 -18   43.60   21.70
  -4  -9 -18   81.49   23.50
  -4  -9 -18   46.40   19.20
  -4  -9  18   64.79   23.20
   0  10 -18    0.50   13.40
   1  10 -18   12.50   15.70
  -1 -10 -18   -2.90   12.30
  -1 -10 -18   12.10   13.80
  -1 -10  18   -2.70   15.50
  -1  10 -18   -8.20   12.40
  -2 -10 -18   16.50   15.70
   2  10 -18   -8.70   13.80
  -2 -10 -18    6.20   13.20
  -2 -10  18   30.60   19.00
  -3 -10 -18   -1.90   13.00
  -3 -10 -18   -7.50   12.70
   3  10 -18  -12.40   15.30
  -3 -10  18   -3.50   15.70
   0   0 -19    3.80    5.60
   0   0 -19   -1.40    5.50
   1   0 -19  470.65   27.40
   1   0 -19  560.44   35.80
  -1   0 -19  464.65   32.60
  -1   0 -19  551.64   31.80
  -2   0 -19    2.50    7.30
   2   0 -19   -0.20    5.90
  -2   0 -19    3.40    5.60
  -3   0 -19  609.84   38.80
  -3   0 -19  632.04   36.90
   3   0 -19  621.94   40.80
  -4   0 -19    6.60    7.80
   4   0 -19    6.40    8.00
   5   0 -19  374.06   36.30
  -5   0 -19  320.57   35.10
  -6   0 -19    6.60   11.90
  -7   0 -19   90.69   22.90
   0  -1 -19  194.28   18.60
   0   1 -19  170.58   21.30
   0   1 -19  192.28   19.40
   0  -1 -19  170.98   21.60
  -1  -1 -19  224.78   24.70
   1   1 -19  215.18   24.80
  -1  -1 -19  239.78   22.40
  -1   1 -19  210.18   24.10
   1  -1 -19  203.58   24.00
  -1   1 -19  223.58   22.10
   1  -1 -19  230.48   16.30
  -2  -1 -19   10.10    7.40
   2   1 -19    7.40    7.00
  -2  -1 -19    0.80    6.10
  -2   1 -19   -2.90    5.50
  -2   1 -19    4.90    6.30
   2  -1 -19    0.10    5.90
   3   1 -19  228.98   27.00
  -3  -1 -19  220.08   23.30
  -3  -1 -19  281.27   27.80
   3  -1 -19  218.18   25.90
  -3   1 -19  243.48   25.90
  -3   1 -19  269.37   24.80
  -4  -1 -19  223.68   26.90
   4   1 -19  150.08   23.10
  -4  -1 -19  175.38   19.90
   4  -1 -19  194.98   24.60
  -4   1 -19  181.08   23.70
   5   1 -19  217.08   28.50
  -5  -1 -19  273.07   31.20
   5  -1 -19  170.98   26.50
  -5   1 -19  174.98   27.10
  -6  -1 -19   31.80   14.30
  -6   1 -19    9.00   13.80
  -7  -1 -19   76.69   20.80
  -7   1 -19  117.49   25.20
   0  -2 -19  555.34   30.40
   0  -2 -19  552.54   36.10
   0   2 -19  458.05   34.30
  -1  -2 -19  420.26   28.20
  -1  -2 -19  423.36   31.40
   1   2 -19  396.96   31.50
   1  -2 -19  478.85   25.60
  -1   2 -19  404.66   30.40
   1  -2 -19  476.15   32.90
  -1   2 -19  465.65   29.70
  -2  -2 -19  109.39   16.20
   2   2 -19  105.69   18.30
  -2  -2 -19  114.79   17.70
   2  -2 -19   96.89   17.10
  -2   2 -19  100.59   15.90
  -2   2 -19  105.89   16.60
  -3  -2 -19  505.65   35.10
  -3  -2 -19  492.15   33.80
   3   2 -19  609.84   39.80
   3  -2 -19  523.05   36.40
  -3   2 -19  514.25   35.30
  -3   2 -19  531.45   32.80
   4   2 -19  277.47   31.70
  -4  -2 -19  242.58   28.80
  -4  -2 -19  265.57   22.60
  -4   2 -19  312.07   31.20
   4  -2 -19  315.87   31.80
  -5  -2 -19   71.49   18.40
   5   2 -19   60.89   16.40
  -5   2 -19   66.09   16.20
  -6  -2 -19  104.19   22.70
  -6   2 -19   94.19   20.40
  -7  -2 -19   79.09   22.80
  -7   2 -19   56.99   21.00
   0  -3 -19  443.06   31.20
   0  -3 -19  341.67   23.30
   0   3 -19  291.37   30.40
  -1  -3 -19  181.28   19.80
   1   3 -19  197.38   24.30
  -1  -3 -19  144.59   21.30
  -1   3 -19  182.88   22.90
   1  -3 -19  172.28   22.30
   1  -3 -19  178.48   16.20
  -2  -3 -19  173.68   22.30
   2   3 -19  160.58   22.70
  -2  -3 -19  206.38   22.50
  -2   3 -19  218.78   23.90
   2  -3 -19  169.08   22.40
  -2   3 -19  218.38   23.70
  -3  -3 -19   19.50    9.90
   3   3 -19   46.10   13.10
  -3  -3 -19   46.30   12.40
  -3   3 -19   21.40    8.80
  -3   3 -19   18.30    9.00
   3  -3 -19   48.00   12.90
  -4  -3 -19  255.17   26.20
   4   3 -19  266.57   32.20
  -4  -3 -19  252.27   29.20
  -4   3 -19  269.17   29.40
   4  -3 -19  272.07   30.50
   5   3 -19   10.80   11.80
  -5  -3 -19   14.50   12.50
  -5   3 -19    3.50    9.80
  -6  -3 -19   20.40   14.30
  -6   3 -19    2.60   12.40
  -7  -3 -19   23.20   15.00
  -7   3 -19   24.10   17.40
   0  -4 -19  527.45   32.20
   0  -4 -19  590.14   39.40
   0   4 -19  575.84   39.10
  -1  -4 -19   69.49   15.60
  -1  -4 -19   84.49   14.40
   1   4 -19   69.49   16.60
   1  -4 -19   79.59   16.40
  -1   4 -19   75.09   15.70
   1  -4 -19   73.69   10.80
   2   4 -19  288.87   33.00
  -2  -4 -19  276.57   30.20
  -2  -4 -19  316.77   29.60
   2  -4 -19  314.87   32.10
  -2   4 -19  283.67   28.40
  -3  -4 -19    9.00    8.60
   3   4 -19   16.90   10.40
  -3  -4 -19   19.00   10.10
   3  -4 -19   10.40    9.10
  -3   4 -19   24.90    9.30
   4   4 -19  267.17   33.10
  -4  -4 -19  242.38   26.90
  -4  -4 -19  256.37   29.60
  -4   4 -19  286.67   31.20
   4  -4 -19  310.87   32.90
  -5  -4 -19   15.70   10.50
   5   4 -19   14.00   12.90
  -5   4 -19  -10.00   10.10
   6   4 -19  149.19   28.50
  -6  -4 -19  149.29   28.00
  -6   4 -19  107.99   22.30
   0  -5 -19  265.17   24.20
   0  -5 -19  233.68   29.40
   0   5 -19  228.38   28.10
  -1  -5 -19   98.09   16.20
   1   5 -19  109.69   20.20
  -1  -5 -19   83.79   18.10
   1  -5 -19   64.29   11.60
   1  -5 -19   87.89   19.10
  -1   5 -19  116.39   19.80
  -2  -5 -19  534.05   37.90
  -2  -5 -19  500.55   35.50
   2   5 -19  477.05   39.30
   2  -5 -19  485.65   37.90
  -2   5 -19  494.25   35.40
  -3  -5 -19   47.10   13.60
   3   5 -19   56.69   16.80
  -3  -5 -19   27.70   11.40
   3  -5 -19   27.00   12.10
  -3  -5  19   44.40   13.00
   4   5 -19  168.38   28.30
  -4  -5 -19  183.48   24.10
  -4  -5 -19  118.29   22.40
   4  -5 -19  136.79   23.20
  -4  -5  19  143.29   21.30
   5   5 -19   27.50   15.60
  -5  -5 -19   58.69   17.80
   6   5 -19  107.79   26.90
  -6  -5 -19   69.59   20.60
   0  -6 -19  312.77   34.70
   0   6 -19  184.48   27.30
   0  -6 -19  219.38   22.50
  -1  -6 -19  206.78   24.40
  -1  -6 -19  172.48   26.70
   1   6 -19  247.18   30.60
  -1   6 -19  247.28   29.40
   1  -6 -19  168.98   25.30
  -2  -6 -19  175.78   27.00
   2   6 -19  241.08   31.50
  -2  -6 -19  216.18   26.60
  -2   6 -19  191.68   24.80
   2  -6 -19  184.28   27.60
  -3  -6 -19  119.29   21.40
   3   6 -19  171.88   26.50
  -3  -6 -19  150.48   23.50
   3  -6 -19  140.19   23.30
  -3  -6  19  163.58   24.10
  -4  -6 -19   66.59   19.20
  -4  -6 -19   86.99   18.40
   4   6 -19   79.59   21.70
   4  -6 -19   87.29   20.80
  -4  -6  19   55.89   17.00
   5   6 -19   66.39   21.90
  -5  -6 -19   75.39   19.40
  -6  -6 -19   38.60   18.80
   6   6 -19   85.49   26.80
   0   7 -19   -1.70    7.30
   0  -7 -19   10.70   10.10
   0  -7 -19    9.20   11.20
  -1  -7 -19  123.39   22.30
  -1  -7 -19   94.29   18.10
   1   7 -19   80.29   19.00
  -1   7 -19  122.39   21.90
   1  -7 -19  145.79   25.00
  -2  -7 -19   24.60   13.10
  -2  -7 -19   10.70   12.00
   2   7 -19   17.40   13.10
   2  -7 -19    8.50   10.60
  -2   7 -19   12.10   10.30
   3   7 -19  118.89   26.10
  -3  -7 -19  110.99   21.80
  -3  -7 -19  161.08   25.50
   3  -7 -19  126.69   24.60
  -3  -7  19  100.99   20.70
   4   7 -19   -0.10   13.40
  -4  -7 -19    4.20   11.40
  -4  -7 -19    0.10   10.90
  -4  -7  19    8.20   14.60
   4  -7 -19   20.20   15.90
   5   7 -19   32.10   18.50
  -5  -7 -19   10.50   13.60
   0  -8 -19   16.20   13.00
   0   8 -19    4.70   11.20
   0  -8 -19    8.70   11.30
  -1  -8 -19  166.78   27.90
  -1  -8 -19  178.48   25.10
   1   8 -19  179.48   30.50
  -1   8 -19  186.08   27.40
   1  -8 -19  232.08   32.40
   2   8 -19   -1.00   11.20
  -2  -8 -19   19.40   10.80
  -2  -8 -19   16.50   14.80
   2  -8 -19   25.20   15.30
  -2   8 -19    5.20   12.00
  -2  -8  19   11.40   13.00
  -3  -8 -19  159.18   28.00
   3   8 -19  171.18   32.20
  -3  -8 -19  111.99   24.10
  -3  -8  19  160.98   27.30
   3  -8 -19   97.99   24.50
  -4  -8 -19   -4.60   11.30
  -4  -8 -19    7.40   13.20
   4   8 -19   -7.00   12.90
  -4  -8  19   10.40   13.50
  -5  -8 -19  110.19   25.70
   5   8 -19   84.19   26.90
   0   9 -19   -0.30   11.20
   0  -9 -19   26.20   17.10
  -1  -9 -19   51.49   20.50
  -1  -9 -19   92.79   20.30
   1   9 -19   74.09   21.60
  -1   9 -19   69.59   20.30
  -2  -9 -19   23.60   15.40
   2   9 -19   34.00   17.50
  -2  -9 -19   10.80   12.90
  -2  -9  19   14.50   15.50
  -3  -9 -19   41.70   17.80
   3   9 -19    8.30   16.00
  -3  -9 -19   21.50   16.80
   3  -9 -19   41.90   19.70
  -3  -9  19   45.10   20.30
  -4  -9 -19    4.80   15.40
   4   9 -19    9.10   18.30
  -4  -9 -19    2.80   16.50
  -4  -9  19   -7.60   17.10
   0  10 -19   15.20   15.90
  -1 -10 -19   -3.30   14.40
  -1 -10 -19   33.80   19.00
   1  10 -19   15.00   15.50
  -1  10 -19   15.80   15.40
  -1 -10  19   13.80   16.70
  -2 -10 -19   31.10   16.10
  -2 -10 -19   74.49   24.00
   2  10 -19  109.19   27.60
  -2 -10  19   72.59   23.00
   0   0 -20  996.30   55.99
   0   0 -20 1052.89   50.59
   1   0 -20  256.57   27.40
   1   0 -20  237.28   17.10
  -1   0 -20  182.18   20.20
  -1   0 -20  207.88   24.20
  -2   0 -20 1093.99   56.89
   2   0 -20 1035.60   59.59
  -2   0 -20 1163.08   58.69
  -3   0 -20  182.08   21.40
   3   0 -20  208.28   25.90
  -3   0 -20  182.28   23.00
  -4   0 -20  441.96   38.70
   4   0 -20  395.16   33.20
   5   0 -20   61.09   16.90
  -5   0 -20   66.49   16.30
  -6   0 -20  252.27   32.60
  -7   0 -20  -15.60   12.10
   0   1 -20   19.90    8.50
   0  -1 -20   17.20    7.20
   0   1 -20   20.70    7.40
   0  -1 -20   11.10    7.30
   1   1 -20   46.60   12.50
  -1  -1 -20   33.00   10.10
  -1  -1 -20   35.20    9.50
  -1   1 -20   40.50   10.90
   1  -1 -20   15.30    8.60
   1  -1 -20   33.90    7.90
  -1   1 -20   44.40   10.40
   2   1 -20  287.27   30.50
  -2  -1 -20  325.87   26.30
  -2  -1 -20  310.87   28.40
   2  -1 -20  286.57   29.50
  -2   1 -20  305.57   25.40
  -2   1 -20  331.27   29.60
   3   1 -20    8.60    7.80
  -3  -1 -20   10.10    7.40
  -3  -1 -20   10.60    9.20
  -3   1 -20    7.10    7.40
   3  -1 -20    2.20    6.80
  -3   1 -20   17.40    9.20
  -4  -1 -20   18.00   10.20
  -4  -1 -20   25.80   11.70
   4   1 -20    5.80    9.30
  -4   1 -20   30.60   13.20
   4  -1 -20   18.80   10.30
  -5  -1 -20   16.70   11.00
   5   1 -20    5.90   11.20
   5  -1 -20   -0.10   10.00
  -5   1 -20   25.00   12.80
  -6  -1 -20   48.60   16.20
  -6   1 -20   55.09   17.90
  -7  -1 -20    0.00   15.10
  -7   1 -20   -1.30   13.60
   0  -2 -20  474.05   34.60
   0  -2 -20  527.15   30.10
   0   2 -20  483.75   35.00
  -1  -2 -20  370.16   30.10
   1   2 -20  417.66   31.90
  -1  -2 -20  395.36   27.10
   1  -2 -20  387.06   23.70
   1  -2 -20  397.76   30.50
  -1   2 -20  421.56   30.30
  -1   2 -20  347.37   26.50
   2   2 -20  377.66   30.70
  -2  -2 -20  370.66   27.80
  -2  -2 -20  350.16   28.60
  -2   2 -20  339.87   31.00
   2  -2 -20  346.97   29.40
  -2   2 -20  394.66   28.60
   3   2 -20  176.28   24.30
  -3  -2 -20  186.98   22.30
  -3  -2 -20  223.48   25.10
  -3   2 -20  174.28   23.40
  -3   2 -20  211.48   22.50
   3  -2 -20  181.68   24.00
   4   2 -20  349.37   35.70
  -4  -2 -20  311.57   25.20
  -4  -2 -20  302.77   32.10
  -4   2 -20  329.57   33.00
   4  -2 -20  334.67   34.40
   5   2 -20  147.59   25.60
  -5  -2 -20  137.59   23.40
  -5   2 -20  142.59   22.50
  -6  -2 -20  116.79   22.90
  -6   2 -20   47.10   16.90
  -7  -2 -20   57.19   20.70
  -7   2 -20   78.59   24.50
   0  -3 -20   37.30    9.50
   0   3 -20   62.69   14.90
   0  -3 -20   58.19   14.20
  -1  -3 -20   73.29   15.00
   1   3 -20   78.39   16.10
  -1  -3 -20   91.49   14.70
   1  -3 -20   81.29   15.80
   1  -3 -20   96.09   12.10
  -1   3 -20   94.79   17.00
  -2  -3 -20   39.10   12.70
   2   3 -20   49.30   14.30
  -2  -3 -20   41.00   11.30
   2  -3 -20   68.49   14.00
  -2   3 -20   28.40   10.70
  -2   3 -20   40.70   12.30
  -3  -3 -20   38.50   12.30
  -3  -3 -20   38.80   12.10
   3   3 -20   40.40   13.50
   3  -3 -20   26.50   11.20
  -3   3 -20   64.59   13.00
  -3   3 -20   42.30   12.10
  -4  -3 -20   27.40   10.50
  -4  -3 -20    0.90    8.50
   4   3 -20   22.00   12.20
  -4   3 -20   24.70   12.60
   4  -3 -20    4.80    9.50
   5   3 -20   78.49   20.20
  -5  -3 -20   94.59   20.60
  -5   3 -20   76.99   18.70
  -6  -3 -20   -2.70   13.50
  -6   3 -20   11.30   12.90
  -7  -3 -20   35.10   18.10
  -7   3 -20   10.50   13.80
   0   4 -20   16.50    9.40
   0  -4 -20    9.50    8.70
   0  -4 -20   22.40    8.80
  -1  -4 -20  860.41   50.99
  -1  -4 -20  753.32   44.00
   1   4 -20  805.32   50.99
  -1   4 -20  799.52   49.00
   1  -4 -20  808.82   49.70
   1  -4 -20  820.02   40.80
   2   4 -20   14.00   11.00
  -2  -4 -20   -0.10    7.80
  -2  -4 -20    2.70    7.10
   2  -4 -20    3.10    8.00
  -2   4 -20    3.70    7.30
  -3  -4 -20  543.15   37.10
   3   4 -20  467.15   37.60
  -3  -4 -20  458.95   34.80
   3  -4 -20  450.65   35.40
  -3   4 -20  442.46   31.30
   4   4 -20   89.49   20.40
  -4  -4 -20   61.99   14.80
  -4  -4 -20   44.20   14.30
  -4   4 -20   64.69   16.20
   4  -4 -20   80.79   18.70
  -5  -4 -20  275.47   34.60
   5   4 -20  225.18   32.60
  -5   4 -20  269.47   32.00
   6   4 -20    8.10   15.10
  -6  -4 -20    3.10   12.60
  -6   4 -20  -14.30   13.50
   0   5 -20   -0.60    6.10
   0  -5 -20    4.50    7.00
   0  -5 -20    4.60    8.90
   1   5 -20   91.39   18.70
  -1  -5 -20   43.60   12.00
  -1  -5 -20   59.99   16.50
   1  -5 -20   87.19   17.50
  -1   5 -20   59.09   16.10
   1  -5 -20   65.79   17.60
  -2  -5 -20    8.50    8.70
  -2  -5 -20   34.50   12.20
   2   5 -20   -0.20    9.90
  -2   5 -20   31.30   11.80
   2  -5 -20   10.80    9.00
   3   5 -20   37.80   14.60
  -3  -5 -20   37.00   13.40
  -3  -5 -20   58.79   15.30
   3  -5 -20   44.60   15.20
  -3  -5  20   48.00   13.00
  -4  -5 -20   16.20   11.50
   4   5 -20    3.20   11.40
  -4  -5 -20    3.80    9.70
   4  -5 -20   -4.10    9.40
  -5  -5 -20   17.00   14.50
   5   5 -20   15.70   14.80
   6   5 -20   -8.70   14.60
  -6  -5 -20   -2.40   13.90
   0   6 -20  404.86   40.60
   0  -6 -20  315.67   35.90
   0  -6 -20  374.76   31.60
  -1  -6 -20  409.56   41.00
  -1  -6 -20  323.77   31.10
   1   6 -20  280.67   34.20
  -1   6 -20  340.77   35.80
   1  -6 -20  407.46   40.90
  -2  -6 -20  244.18   28.10
  -2  -6 -20  267.57   32.80
   2   6 -20  154.68   26.90
  -2   6 -20  199.48   26.70
   2  -6 -20  229.48   30.00
  -3  -6 -20  162.28   25.60
   3   6 -20  120.79   25.20
  -3  -6 -20  196.18   26.60
  -3  -6  20  175.88   24.90
   3  -6 -20  162.08   26.50
  -4  -6 -20  166.98   26.50
  -4  -6 -20  203.88   30.10
   4   6 -20  251.27   34.60
  -4  -6  20  191.68   27.80
   4  -6 -20  320.67   36.20
   5   6 -20  246.38   37.10
  -5  -6 -20   92.79   23.30
   6   6 -20   38.90   22.60
  -6  -6 -20   82.59   23.00
   0  -7 -20   49.99   16.00
   0   7 -20   32.10   13.70
   0  -7 -20   56.69   14.30
   1   7 -20   33.80   15.20
  -1  -7 -20   74.69   16.70
  -1  -7 -20   25.20   15.10
   1  -7 -20   59.59   18.20
  -1   7 -20   31.00   14.60
  -2  -7 -20   45.90   14.20
  -2  -7 -20   54.79   17.10
   2   7 -20   38.20   16.70
  -2   7 -20   21.60   13.10
   2  -7 -20   28.20   14.70
  -3  -7 -20   30.10   14.30
  -3  -7 -20   16.30   12.60
   3   7 -20    8.50   13.10
  -3  -7  20   33.90   15.50
   3  -7 -20   14.60   12.90
   4   7 -20   10.40   14.80
  -4  -7 -20    5.60   12.30
  -4  -7 -20   10.10   12.50
   4  -7 -20   17.20   15.00
  -4  -7  20    9.20   14.90
   5   7 -20   -9.30   13.40
  -5  -7 -20   15.10   18.50
   0  -8 -20  168.88   29.00
   0  -8 -20  129.19   22.40
   0   8 -20   90.79   23.70
  -1  -8 -20    7.30   10.80
  -1  -8 -20   36.20   13.90
   1   8 -20   -0.20   12.40
  -1   8 -20   30.40   15.30
   1  -8 -20   15.40   14.70
   2   8 -20  180.28   31.00
  -2  -8 -20  239.28   33.80
  -2  -8 -20  238.68   30.80
   2  -8 -20  186.08   30.90
  -2  -8  20  276.37   34.20
  -2   8 -20  250.37   33.10
  -3  -8 -20   -1.80   12.80
   3   8 -20   -1.10   12.80
  -3  -8 -20   11.50   12.50
  -3  -8  20   26.70   16.90
   3  -8 -20    1.10   13.90
  -4  -8 -20  100.39   23.70
  -4  -8 -20   92.19   22.40
   4   8 -20   95.99   26.10
  -4  -8  20   66.09   20.80
   0   9 -20   -2.00   10.50
   0  -9 -20   33.00   17.40
  -1  -9 -20    7.60   12.60
  -1  -9 -20   19.60   13.90
   1   9 -20   -1.50   12.00
   1  -9 -20   15.50   14.80
  -1   9 -20   18.80   15.30
   2   9 -20    3.60   13.80
  -2  -9 -20   -0.40   11.80
  -2  -9 -20   11.40   12.50
   2  -9 -20    2.20   12.20
  -2  -9  20    5.10   13.30
   3   9 -20  -13.10   13.10
  -3  -9 -20   14.90   15.60
  -3  -9 -20  -10.80   12.10
  -3  -9  20   -9.10   13.80
   3  -9 -20   13.50   16.90
   0 -10 -20   53.29   23.30
   0  10 -20   23.90   16.90
  -1 -10 -20   36.70   19.30
  -1 -10 -20   67.49   22.00
   1  10 -20   33.50   19.10
   1 -10 -20   19.10   19.60
  -1 -10  20   44.30   21.00
  -1  10 -20   79.29   23.20
  -2 -10 -20   26.30   18.70
   2  10 -20   31.10   19.50
  -2 -10 -20   49.40   19.80
   2 -10 -20   23.90   19.00
  -2 -10  20   20.20   17.70
   0   0 -21    7.20    6.10
   0   0 -21    6.90    6.80
  -1   0 -21  152.38   21.90
  -1   0 -21  151.98   18.90
   1   0 -21  133.39   20.00
   2   0 -21   -3.50    5.50
  -2   0 -21    3.80    6.40
  -2   0 -21    0.90    6.60
  -3   0 -21   82.09   15.30
   3   0 -21   79.39   17.00
  -3   0 -21  119.79   19.10
  -4   0 -21    0.50    8.10
   4   0 -21    1.00    8.60
  -5   0 -21   27.30   13.10
   5   0 -21   16.40   16.30
  -6   0 -21  -10.00   12.40
  -7   0 -21   54.39   21.30
   0  -1 -21   23.10    7.70
   0  -1 -21   33.00   11.30
   0   1 -21   20.90    9.30
   0   1 -21   22.10    8.50
   1   1 -21  975.10   55.09
  -1  -1 -21  929.71   48.70
  -1  -1 -21  968.00   53.79
   1  -1 -21  888.21   44.80
  -1   1 -21  923.81   49.30
   1  -1 -21  987.90   54.89
  -1   1 -21  876.81   52.19
  -2  -1 -21   71.59   14.20
   2   1 -21   70.49   15.40
  -2  -1 -21   83.69   15.70
  -2   1 -21   55.49   12.50
  -2   1 -21   72.49   14.20
   2  -1 -21   57.29   14.50
   3   1 -21  539.65   39.30
  -3  -1 -21  549.54   36.00
  -3  -1 -21  538.35   36.80
   3  -1 -21  512.25   37.70
  -3   1 -21  570.54   35.10
  -3   1 -21  524.35   36.60
   4   1 -21   25.90   12.80
  -4  -1 -21   34.20   12.50
   4  -1 -21   22.40   12.10
  -4   1 -21   54.59   14.30
  -5  -1 -21  247.58   32.20
   5   1 -21  272.27   33.20
   5  -1 -21  308.47   34.60
  -5   1 -21  277.07   32.70
  -6  -1 -21   53.49   17.50
  -6   1 -21   39.20   16.10
  -7  -1 -21  205.28   32.60
  -7   1 -21  135.49   27.40
   0   2 -21  213.98   26.20
   0  -2 -21  186.18   23.90
   0  -2 -21  250.97   22.10
  -1  -2 -21   25.90    8.30
   1   2 -21   21.90   10.60
  -1  -2 -21   45.00   13.10
   1  -2 -21   41.50   12.50
  -1   2 -21   26.40   10.60
  -1   2 -21   42.00   11.00
   1  -2 -21   31.20    8.00
   2   2 -21    0.60    7.40
  -2  -2 -21    3.00    6.90
  -2  -2 -21   -6.00    5.50
  -2   2 -21    2.90    7.60
  -2   2 -21    0.60    7.50
   2  -2 -21    0.80    7.60
   3   2 -21  111.59   20.40
  -3  -2 -21  117.29   18.70
  -3  -2 -21  141.89   20.50
  -3   2 -21  180.68   20.80
   3  -2 -21  136.19   21.30
  -3   2 -21  149.29   21.10
  -4  -2 -21   56.79   16.00
  -4  -2 -21  106.59   16.70
   4   2 -21   49.90   15.90
   4  -2 -21  109.79   20.90
  -4   2 -21  130.19   21.40
  -5  -2 -21   31.80   14.70
   5   2 -21   12.90   12.80
  -5   2 -21   25.60   12.90
  -6  -2 -21   11.60   12.30
  -6   2 -21    2.80   10.70
  -7  -2 -21   16.20   15.50
  -7   2 -21   48.20   18.30
   0  -3 -21  794.42   41.40
   0  -3 -21  764.02   48.20
   0   3 -21  725.23   46.80
  -1  -3 -21   70.89   13.10
   1   3 -21   72.49   16.00
  -1  -3 -21  104.09   18.50
   1  -3 -21   78.49   11.80
   1  -3 -21   75.79   16.10
  -1   3 -21   86.79   16.50
  -2  -3 -21  506.45   37.00
  -2  -3 -21  516.65   34.60
   2   3 -21  520.25   38.60
  -2   3 -21  544.75   35.90
  -2   3 -21  501.75   35.50
   2  -3 -21  516.15   38.00
  -3  -3 -21   48.60   14.00
  -3  -3 -21   56.79   14.50
   3   3 -21   28.00   11.60
  -3   3 -21   72.09   14.10
  -3   3 -21   42.10   12.60
   3  -3 -21   48.60   14.40
  -4  -3 -21  354.16   36.20
   4   3 -21  441.06   42.80
  -4  -3 -21  376.76   30.00
   4  -3 -21  439.86   34.80
  -4   3 -21  422.96   39.60
  -5  -3 -21   17.70   11.90
   5   3 -21    6.70   12.90
  -5   3 -21   24.40   13.30
  -6  -3 -21  181.48   29.60
  -6   3 -21  171.98   28.60
   0   4 -21   38.80   12.70
   0  -4 -21   32.20    9.50
   0  -4 -21   60.99   15.40
  -1  -4 -21   27.70   10.70
  -1  -4 -21   26.20   10.50
   1   4 -21   50.49   15.10
  -1   4 -21   30.00   11.80
   1  -4 -21   34.60    9.10
   1  -4 -21   31.90   11.70
  -2  -4 -21   62.39   13.90
  -2  -4 -21   62.59   15.20
   2   4 -21   66.99   17.00
   2  -4 -21   44.50   14.00
  -2   4 -21   39.80   12.30
  -3  -4 -21   10.60    9.60
  -3  -4 -21   11.00    9.20
   3   4 -21   12.90   10.50
  -3   4 -21   12.20    9.40
   3  -4 -21   27.20   11.60
  -4  -4 -21   79.79   17.70
   4   4 -21   55.69   17.40
  -4  -4 -21   88.99   19.80
  -4   4 -21   72.49   17.40
   4  -4 -21   83.19   17.90
   5   4 -21    6.40   12.70
  -5  -4 -21   13.70   14.50
  -5   4 -21   25.90   14.50
  -6  -4 -21   14.10   15.80
   6   4 -21    5.30   15.50
  -6   4 -21    9.70   13.40
   0   5 -21  410.36   39.30
   0  -5 -21  318.67   28.40
   0  -5 -21  294.57   34.10
  -1  -5 -21  117.09   21.80
   1   5 -21  148.89   25.30
  -1  -5 -21  132.39   19.30
  -1   5 -21  151.28   22.50
   1  -5 -21  182.08   26.20
  -2  -5 -21  297.07   34.10
  -2  -5 -21  334.07   32.70
   2   5 -21  316.47   36.30
  -2   5 -21  369.46   30.30
   2  -5 -21  378.36   38.10
  -3  -5 -21   98.39   19.50
  -3  -5 -21  107.89   21.40
   3   5 -21   86.09   20.00
  -3  -5  21  116.79   19.60
   3  -5 -21   64.19   17.40
  -4  -5 -21  200.08   26.40
  -4  -5 -21  221.58   29.50
   4   5 -21  134.79   26.20
   4  -5 -21  146.19   24.70
   5   5 -21   10.40   16.50
  -5  -5 -21   37.30   17.40
  -6  -5 -21   94.69   23.50
   6   5 -21  120.19   28.20
   0  -6 -21   11.70    9.60
   0   6 -21   10.90    9.70
   0  -6 -21   20.00   11.60
  -1  -6 -21   13.60   12.10
   1   6 -21   22.60   13.60
  -1  -6 -21   26.80   11.30
   1  -6 -21   26.10   14.40
  -1   6 -21    1.90    9.90
   2   6 -21   42.10   15.30
  -2  -6 -21   28.50   13.10
  -2  -6 -21   47.30   16.00
   2  -6 -21   50.39   16.90
  -2   6 -21   55.09   15.40
  -3  -6 -21   58.69   16.90
   3   6 -21   16.90   14.90
  -3  -6 -21   42.90   14.20
   3  -6 -21   32.40   15.10
  -3  -6  21   45.20   14.50
  -4  -6 -21   17.50   12.80
  -4  -6 -21   11.40   13.00
   4   6 -21    1.70   10.90
   4  -6 -21   15.60   13.70
  -5  -6 -21   14.60   15.80
   5   6 -21   36.70   18.40
   0   7 -21   84.89   20.20
   0  -7 -21   84.29   20.20
   0  -7 -21   85.79   16.50
  -1  -7 -21  233.88   28.00
  -1  -7 -21  287.77   36.70
   1   7 -21  245.98   33.70
  -1   7 -21  234.98   30.60
   1  -7 -21  214.88   32.00
  -2  -7 -21   12.00   10.80
   2   7 -21    8.10   13.70
  -2  -7 -21   11.60   12.40
   2  -7 -21    7.40   11.80
  -2   7 -21   -1.60   11.60
  -3  -7 -21  195.28   29.50
  -3  -7 -21  269.17   34.70
   3   7 -21  256.87   40.10
   3  -7 -21  317.67   39.00
  -3  -7  21  215.88   30.20
   4   7 -21    3.70   15.10
  -4  -7 -21   23.40   14.60
  -4  -7 -21   14.20   14.80
   4  -7 -21   -6.30   13.60
  -4  -7  21   30.20   17.50
   5   7 -21  124.99   30.30
  -5  -7 -21  142.29   27.60
   0  -8 -21    8.90   11.60
   0   8 -21   -2.30   12.00
  -1  -8 -21   59.49   19.50
   1   8 -21   41.00   17.70
  -1  -8 -21   54.49   16.30
   1  -8 -21   25.20   15.00
  -1   8 -21   40.00   16.40
  -2  -8 -21    0.00   11.20
  -2  -8 -21    2.70   12.00
   2   8 -21    0.40   13.60
  -2   8 -21    2.80   11.80
   2  -8 -21   15.50   14.10
  -3  -8 -21    7.40   12.70
   3   8 -21   15.90   16.20
  -3  -8 -21   27.60   16.00
  -3  -8  21   43.40   17.80
   3  -8 -21   13.80   14.50
  -4  -8 -21    8.60   17.60
   4   8 -21   -8.10   11.40
  -4  -8 -21   10.10   15.60
  -4  -8  21   14.20   19.00
   4  -8 -21   30.20   24.20
   0   9 -21   41.30   18.60
   0  -9 -21   74.39   22.90
  -1  -9 -21   90.49   22.00
   1   9 -21   86.19   23.50
  -1  -9 -21  117.99   26.20
   1  -9 -21   95.89   24.30
  -1   9 -21   73.79   22.80
   2   9 -21   70.39   23.60
  -2  -9 -21   39.90   20.50
  -2  -9 -21   62.49   19.20
   2  -9 -21   67.29   22.10
  -2  -9  21   71.39   22.00
  -3  -9 -21   53.19   20.60
  -3  -9 -21   63.49   22.60
   3   9 -21   66.09   25.50
   3  -9 -21  134.49   29.80
  -3  -9  21  100.69   26.30
   0 -10 -21   -3.30   16.70
   0  10 -21    8.30   16.00
   1  10 -21    4.30   15.70
  -1 -10 -21  -15.90   12.30
   1 -10 -21  -10.60   14.40
  -1  10 -21    1.20   16.50
   0   0 -22   10.50    7.30
   0   0 -22   15.90    8.60
  -1   0 -22  157.28   19.20
  -1   0 -22  135.39   20.50
   1   0 -22  169.68   22.80
  -2   0 -22  789.82   46.10
   2   0 -22  783.32   49.30
  -2   0 -22  746.63   46.10
  -3   0 -22   42.80   11.50
   3   0 -22   45.00   13.60
  -3   0 -22   41.30   12.90
  -4   0 -22   43.80   14.10
   4   0 -22   27.80   13.10
  -5   0 -22    1.80   11.70
   5   0 -22    0.50   11.70
  -6   0 -22  167.28   29.20
  -7   0 -22   -6.20   13.40
   0   1 -22  314.67   22.60
   0  -1 -22  283.47   21.60
   0   1 -22  259.77   29.00
   0  -1 -22  269.17   29.20
  -1  -1 -22  182.48   20.20
  -1  -1 -22  215.58   26.00
   1   1 -22  221.88   27.20
   1  -1 -22  137.79   21.00
  -1   1 -22  168.08   20.80
   1  -1 -22  191.88   18.10
  -1   1 -22  140.89   20.70
  -2  -1 -22  566.24   37.70
   2   1 -22  564.34   39.50
  -2  -1 -22  526.25   35.30
   2  -1 -22  515.65   38.00
  -2   1 -22  537.55   35.50
  -2   1 -22  502.75   36.10
  -3  -1 -22  101.09   17.60
   3   1 -22  147.69   23.20
  -3  -1 -22  107.49   18.30
  -3   1 -22  119.99   20.70
   3  -1 -22  120.69   20.70
  -3   1 -22   95.39   16.10
   4   1 -22  221.88   29.60
  -4  -1 -22  298.27   31.90
  -4   1 -22  249.58   29.60
   4  -1 -22  245.68   31.00
  -5  -1 -22  104.89   21.00
   5   1 -22   61.29   18.40
  -5   1 -22   63.09   19.20
   5  -1 -22   49.20   17.90
  -6  -1 -22   94.09   22.20
  -6   1 -22  110.29   22.90
   0  -2 -22   73.69   15.40
   0   2 -22  109.49   19.00
   0  -2 -22   83.29   13.30
  -1  -2 -22   56.79   14.20
  -1  -2 -22   76.89   14.00
   1   2 -22   38.60   12.50
   1  -2 -22   53.39   10.00
  -1   2 -22   65.39   13.40
   1  -2 -22   55.29   15.00
  -1   2 -22   75.99   16.30
   2   2 -22  148.09   23.10
  -2  -2 -22  150.18   21.60
  -2  -2 -22  159.28   20.60
   2  -2 -22  175.28   24.40
  -2   2 -22  153.18   21.30
  -2   2 -22  135.29   19.70
  -3  -2 -22   75.89   16.50
   3   2 -22   73.99   18.50
  -3  -2 -22  140.09   20.50
   3  -2 -22  119.59   20.30
  -3   2 -22  122.39   19.70
  -3   2 -22  104.29   16.90
  -4  -2 -22   20.70   11.40
   4   2 -22   39.60   14.80
  -4  -2 -22   37.40   11.70
   4  -2 -22   41.50   14.50
  -4   2 -22   39.40   14.20
  -5  -2 -22  180.88   26.70
   5   2 -22  145.39   25.80
  -5   2 -22  139.69   24.40
  -6  -2 -22   14.40   15.30
  -6   2 -22   34.20   18.70
   0  -3 -22  192.48   19.90
   0  -3 -22  129.59   21.40
   0   3 -22  148.29   22.90
   1   3 -22  265.27   31.80
  -1  -3 -22  315.27   33.30
  -1  -3 -22  360.36   26.60
   1  -3 -22  356.46   36.00
  -1   3 -22  348.27   29.20
   1  -3 -22  340.07   23.40
  -2  -3 -22   62.19   15.60
   2   3 -22   56.19   15.00
  -2  -3 -22   60.59   13.80
  -2   3 -22   47.10   12.60
  -2   3 -22   43.80   12.70
   2  -3 -22   51.19   15.10
   3   3 -22  217.78   29.10
  -3  -3 -22  259.37   28.60
  -3  -3 -22  283.17   30.50
  -3   3 -22  198.88   25.90
   3  -3 -22  252.47   29.80
  -3   3 -22  203.58   23.80
   4   3 -22   46.00   15.90
  -4  -3 -22   49.70   14.20
  -4  -3 -22   50.89   13.90
  -4   3 -22   54.79   15.70
   4  -3 -22   67.39   17.50
  -5  -3 -22  173.38   26.50
   5   3 -22  123.19   25.60
  -5   3 -22  208.48   29.10
  -6  -3 -22    6.80   14.60
  -6   3 -22   25.00   15.30
   0  -4 -22   50.99   14.40
   0   4 -22   34.50   12.40
   0  -4 -22   30.10    9.80
   1   4 -22  187.68   26.30
  -1  -4 -22  215.28   22.90
  -1  -4 -22  190.28   26.10
   1  -4 -22  146.99   23.10
  -1   4 -22  157.48   23.10
  -2  -4 -22   17.90   10.70
  -2  -4 -22   25.30    9.90
   2   4 -22   10.60    9.80
   2  -4 -22   14.20   10.60
  -2   4 -22    3.90    8.60
  -3  -4 -22  125.69   21.30
  -3  -4 -22  110.19   19.60
   3   4 -22  135.99   24.20
   3  -4 -22  148.69   24.40
  -3   4 -22   93.29   17.60
  -4  -4 -22   33.80   13.20
   4   4 -22   26.80   14.40
  -4  -4 -22   36.50   13.50
   4  -4 -22   42.50   16.00
  -4   4 -22   27.50   14.40
  -5  -4 -22  152.28   25.80
   5   4 -22  157.08   27.80
  -5   4 -22  150.98   25.30
  -6  -4 -22   12.30   14.50
   6   4 -22    2.50   16.10
  -6   4 -22    2.70   13.70
   0  -5 -22  102.19   16.50
   0  -5 -22   70.29   17.10
   0   5 -22   53.69   16.40
   1   5 -22  321.07   37.00
  -1  -5 -22  301.07   29.20
  -1  -5 -22  319.47   35.80
   1  -5 -22  320.37   36.00
  -1   5 -22  330.07   35.20
   2   5 -22   93.39   21.20
  -2  -5 -22   94.89   18.00
  -2  -5 -22  152.48   24.90
   2  -5 -22  133.79   23.80
  -2   5 -22  119.79   21.00
   3   5 -22  257.77   34.80
  -3  -5 -22  271.27   32.10
  -3  -5 -22  245.38   30.30
   3  -5 -22  298.77   34.80
  -4  -5 -22   45.10   15.40
  -4  -5 -22   39.10   14.80
   4   5 -22   34.30   16.70
   4  -5 -22   65.59   19.60
  -5  -5 -22  115.89   24.80
   5   5 -22  105.19   24.90
   6   5 -22   10.90   18.20
  -6  -5 -22    8.90   18.00
   0  -6 -22  100.39   17.00
   0   6 -22  121.79   24.40
   0  -6 -22   61.69   18.00
   1   6 -22   59.69   16.90
  -1  -6 -22   87.19   19.50
  -1  -6 -22   56.99   14.60
   1  -6 -22   58.49   16.20
  -1   6 -22   72.89   18.00
  -2  -6 -22  153.68   26.40
  -2  -6 -22  158.98   24.10
   2   6 -22  187.68   29.40
   2  -6 -22  160.88   27.00
  -2   6 -22  169.38   24.60
   3   6 -22   66.09   20.10
  -3  -6 -22   79.59   19.80
  -3  -6 -22   43.70   16.50
  -3  -6  22  118.59   21.40
   3  -6 -22   61.09   18.30
  -4  -6 -22   20.60   14.00
  -4  -6 -22   22.90   13.00
   4   6 -22    9.70   13.10
   4  -6 -22   28.10   15.50
  -5  -6 -22    3.70   15.00
   5   6 -22   18.00   16.80
   0   7 -22   84.39   21.90
   0  -7 -22  120.09   25.30
  -1  -7 -22   11.70   12.80
   1   7 -22   17.10   12.80
  -1  -7 -22   14.20   12.80
   1  -7 -22    3.60   11.10
  -1   7 -22    9.30   10.80
  -2  -7 -22  195.08   27.50
  -2  -7 -22  222.68   31.20
   2   7 -22  174.78   30.80
  -2   7 -22  211.68   29.30
   2  -7 -22  203.28   32.20
  -3  -7 -22    3.90   10.90
   3   7 -22   12.60   16.50
  -3  -7 -22   18.70   14.20
  -3  -7  22   14.30   15.00
   3  -7 -22    7.00   15.00
  -4  -7 -22  126.89   25.50
   4   7 -22  139.39   31.40
  -4  -7 -22  130.69   25.40
   4  -7 -22  105.29   24.90
  -5  -7 -22    4.80   13.80
   5   7 -22   -9.80   15.00
   0   8 -22    1.30   11.90
   0  -8 -22   23.30   15.50
   1   8 -22    7.70   13.10
  -1  -8 -22   29.60   14.40
  -1  -8 -22   51.79   18.60
   1  -8 -22   17.60   13.60
  -1   8 -22   16.80   13.60
   2   8 -22   79.99   22.50
  -2  -8 -22   42.90   17.50
  -2  -8 -22   35.20   15.90
   2  -8 -22   72.89   22.00
  -3  -8 -22   -8.40   13.60
  -3  -8 -22    2.70   12.90
   3   8 -22   17.20   14.30
  -3  -8  22   34.50   17.90
   3  -8 -22   14.50   14.90
  -4  -8 -22   75.99   23.30
   4   8 -22    7.10   16.70
  -4  -8 -22   65.49   20.80
  -4  -8  22   47.40   21.40
   4  -8 -22   -3.20   19.60
   0  -9 -22  150.58   30.20
   0   9 -22  154.08   29.20
  -1  -9 -22   18.60   17.00
  -1  -9 -22   -0.90   12.40
   1   9 -22   27.50   16.20
  -1   9 -22   16.60   15.90
   1  -9 -22   14.40   15.90
  -2  -9 -22   40.20   17.20
  -2  -9 -22   40.90   20.00
   2   9 -22  114.29   28.40
  -2  -9  22   34.50   17.50
   2  -9 -22   57.99   21.70
  -3  -9 -22   36.80   20.20
  -3  -9 -22   57.49   21.00
   3   9 -22   21.40   19.20
  -3  -9  22   -4.90   15.80
   3  -9 -22   12.10   16.80
   0 -10 -22   45.60   23.10
   0  10 -22   34.90   20.30
   0   0 -23    8.70    6.80
   0   0 -23   -1.70    5.80
   1   0 -23  757.52   48.30
  -1   0 -23  776.02   48.00
  -1   0 -23  709.73   42.20
  -2   0 -23    4.80    8.00
  -2   0 -23    7.00    8.00
   2   0 -23   24.20   11.70
   3   0 -23  263.07   32.10
  -3   0 -23  244.08   26.70
  -3   0 -23  276.67   29.90
  -4   0 -23   -1.70    8.10
   4   0 -23   -4.60    8.40
   5   0 -23  359.76   39.30
  -5   0 -23  401.16   40.90
  -6   0 -23   18.20   17.20
   0   1 -23   68.39   12.80
   0   1 -23   79.79   16.50
   0  -1 -23   51.59   11.40
   0  -1 -23  116.89   19.80
  -1  -1 -23   15.50    9.40
   1   1 -23    7.10    8.90
  -1  -1 -23    3.50    6.80
   1  -1 -23   19.30    9.50
  -1   1 -23   11.80    8.10
  -1   1 -23   18.40    8.30
   1  -1 -23   24.70    8.10
   2   1 -23   18.10   10.50
  -2  -1 -23   25.00   11.10
  -2  -1 -23   16.40    9.10
   2  -1 -23   36.20   14.20
  -2   1 -23   25.00    9.90
  -2   1 -23   47.70   13.90
   3   1 -23    1.30    7.90
  -3  -1 -23    6.40    8.40
  -3  -1 -23    7.50    8.80
   3  -1 -23   -7.60    7.20
  -3   1 -23   -9.20    8.70
  -3   1 -23   -2.70    6.90
   4   1 -23    8.10   12.30
  -4  -1 -23   16.80   11.80
   4  -1 -23   35.90   15.30
  -4   1 -23   17.00   11.80
  -5  -1 -23   -3.70   10.70
   5   1 -23   -0.80   10.90
   5  -1 -23    7.80   12.60
  -5   1 -23  -18.10    8.60
  -6  -1 -23    2.30   12.60
  -6   1 -23    1.80   12.50
   0  -2 -23   88.99   13.80
   0   2 -23   43.10   13.20
   0  -2 -23   48.40   13.50
  -1  -2 -23  410.76   33.30
  -1  -2 -23  372.46   28.50
   1   2 -23  413.66   34.00
  -1   2 -23  322.27   31.30
  -1   2 -23  406.36   32.60
   1  -2 -23  432.26   26.00
   1  -2 -23  459.95   35.00
  -2  -2 -23  595.74   40.30
   2   2 -23  632.54   43.70
  -2  -2 -23  551.94   37.50
   2  -2 -23  617.64   42.50
  -2   2 -23  469.45   35.80
  -2   2 -23  532.55   38.10
   3   2 -23  198.68   28.40
  -3  -2 -23  200.28   25.30
  -3  -2 -23  265.17   28.80
  -3   2 -23  206.58   26.30
   3  -2 -23  247.38   30.00
  -3   2 -23  194.78   23.50
   4   2 -23  146.99   25.50
  -4  -2 -23  153.88   21.40
  -4  -2 -23  119.59   21.90
  -4   2 -23  154.38   23.50
   4  -2 -23  152.38   25.60
  -5  -2 -23  116.69   23.60
   5   2 -23  116.19   23.80
  -5   2 -23  101.59   22.20
  -6  -2 -23  175.58   29.50
  -6   2 -23  200.88   31.30
   0   3 -23    7.70    8.20
   0  -3 -23    8.40    7.50
   0  -3 -23   -0.60    6.90
  -1  -3 -23   16.80    9.00
   1   3 -23   16.20    9.70
  -1  -3 -23    1.30    8.50
  -1   3 -23   10.40    8.40
   1  -3 -23   36.60   13.90
   1  -3 -23    1.50    7.00
  -2  -3 -23   30.30   12.50
   2   3 -23    4.40    8.30
  -2  -3 -23   -1.30    7.80
  -2   3 -23   24.90   10.50
   2  -3 -23   15.90    9.90
  -2   3 -23   38.00   11.70
  -3  -3 -23    5.00    8.30
  -3  -3 -23   23.70   11.40
   3   3 -23    6.50    9.80
  -3   3 -23   11.30    8.90
   3  -3 -23   17.70   10.80
  -3   3 -23   20.40   11.30
  -4  -3 -23    8.30    9.80
   4   3 -23    4.30   10.20
  -4  -3 -23   11.10   10.30
  -4   3 -23   28.60   12.60
   4  -3 -23    8.00   11.60
   5   3 -23   13.20   12.50
  -5  -3 -23   25.40   13.70
  -5   3 -23   39.60   16.10
  -6  -3 -23    7.20   15.30
  -6   3 -23   -4.90   11.20
   0  -4 -23  319.27   27.80
   0  -4 -23  291.87   34.50
   0   4 -23  374.66   38.10
  -1  -4 -23    1.80    9.30
   1   4 -23    9.00    8.80
  -1  -4 -23   -4.60    7.60
  -1   4 -23    0.00    8.00
   1  -4 -23    4.00    8.10
  -2  -4 -23  845.92   54.39
  -2  -4 -23  863.11   51.09
   2   4 -23  959.90   58.99
   2  -4 -23  912.11   56.29
  -2   4 -23  879.61   53.19
  -3  -4 -23   12.20   10.60
   3   4 -23    5.40   10.30
  -3  -4 -23    0.10    8.50
   3  -4 -23   13.40   10.90
  -3   4 -23   -1.40   11.10
  -4  -4 -23  218.48   27.50
  -4  -4 -23  229.88   30.60
   4   4 -23  222.08   33.80
   4  -4 -23  244.48   32.10
  -4   4 -23  272.97   32.10
  -5  -4 -23    3.90   11.10
   5   4 -23   10.10   13.80
  -5   4 -23   18.80   14.00
   6   4 -23  248.08   38.50
  -6  -4 -23  215.18   35.40
  -6   4 -23  132.99   28.40
   0  -5 -23    3.10    7.10
   0   5 -23    2.90    8.90
   0  -5 -23    6.30    9.50
  -1  -5 -23    5.40   11.30
   1   5 -23    8.70   10.90
  -1  -5 -23    6.50    9.20
   1  -5 -23    2.50   10.00
  -1   5 -23   -3.00    7.70
  -2  -5 -23   32.50   12.50
  -2  -5 -23   37.60   14.90
   2   5 -23   43.00   17.00
   2  -5 -23   45.90   15.30
  -2   5 -23   30.60   12.70
  -3  -5 -23   13.40   10.50
   3   5 -23   -0.70   12.30
  -3  -5 -23    7.90   10.50
   3  -5 -23   10.50   11.80
  -4  -5 -23   17.00   13.50
   4   5 -23    6.30   13.90
  -4  -5 -23   15.00   13.00
   4  -5 -23    8.40   14.20
  -5  -5 -23   -1.20   13.30
   5   5 -23   -1.10   14.50
   0  -6 -23  213.68   30.40
   0  -6 -23  222.28   24.70
   0   6 -23  199.88   29.20
  -1  -6 -23  341.97   37.90
  -1  -6 -23  264.57   29.30
   1   6 -23  247.38   33.40
  -1   6 -23  300.37   34.80
   1  -6 -23  322.77   36.80
   2   6 -23   71.69   20.00
  -2  -6 -23   77.69   17.90
  -2  -6 -23   54.29   17.20
   2  -6 -23   74.39   19.10
  -2   6 -23   47.50   15.30
  -3  -6 -23  171.88   26.60
  -3  -6 -23  153.08   26.70
   3   6 -23  238.48   35.00
   3  -6 -23  183.68   28.60
  -3  -6  23  160.08   25.00
  -4  -6 -23   73.09   20.80
   4   6 -23   80.69   22.70
  -4  -6 -23  122.19   24.10
   4  -6 -23  102.59   24.60
  -5  -6 -23  110.59   25.30
   5   6 -23   91.09   24.50
   0   7 -23    7.00   12.30
   0  -7 -23    8.30   13.70
  -1  -7 -23   17.70   11.90
   1   7 -23   12.30   12.40
  -1  -7 -23   -5.60   11.10
   1  -7 -23   12.40   12.70
  -1   7 -23    3.80    9.80
  -2  -7 -23   15.00   12.30
  -2  -7 -23    9.00   12.60
   2   7 -23   -1.50   11.90
   2  -7 -23   23.30   14.30
  -2   7 -23    8.70   11.80
  -3  -7 -23   12.50   13.80
   3   7 -23   -2.60   15.20
  -3  -7 -23   10.30   14.70
   3  -7 -23   12.80   14.60
  -3  -7  23   22.80   16.50
   4   7 -23   -7.50   16.80
  -4  -7 -23  -11.00   12.70
  -4  -7 -23   45.40   17.00
   4  -7 -23   -2.30   14.90
   0   8 -23    7.80   13.60
   0  -8 -23   -7.90   11.70
   1   8 -23  246.08   34.70
  -1  -8 -23  284.77   38.50
  -1  -8 -23  187.08   27.00
   1  -8 -23  235.08   38.00
  -1   8 -23  224.88   31.50
   2   8 -23    1.90   10.70
  -2  -8 -23   41.00   19.40
  -2  -8 -23   46.00   17.90
   2  -8 -23   40.30   18.80
  -3  -8 -23  167.98   29.90
   3   8 -23  145.19   30.10
  -3  -8 -23  120.49   27.20
   3  -8 -23  164.68   31.00
  -3  -8  23  150.18   28.30
   0   9 -23   38.10   18.20
   0  -9 -23   16.60   15.20
  -1  -9 -23    4.10   15.50
   1   9 -23    3.00   15.80
   1  -9 -23   -3.70   14.60
  -1   9 -23    2.70   13.60
  -2  -9 -23   -4.70   12.90
  -2  -9 -23  -11.10   13.70
   2   9 -23    1.10   15.70
  -2  -9  23    8.10   16.70
   2  -9 -23   -6.00   12.80
   0   0 -24  177.08   21.00
   0   0 -24  183.78   25.40
   1   0 -24  179.88   25.50
  -1   0 -24  175.68   21.30
  -1   0 -24  130.29   20.60
  -2   0 -24  104.19   19.00
  -2   0 -24   90.59   16.80
   2   0 -24  102.39   19.10
  -3   0 -24   77.39   16.70
   3   0 -24   77.99   17.90
  -3   0 -24   95.49   19.10
   4   0 -24  103.69   22.40
  -4   0 -24  105.19   20.70
   5   0 -24   78.29   20.50
  -5   0 -24   69.39   19.20
  -6   0 -24   91.79   23.30
   0   1 -24  292.17   32.50
   0   1 -24  333.17   28.90
   0  -1 -24  276.17   25.30
   0  -1 -24  283.77   32.20
  -1  -1 -24   51.79   14.00
   1   1 -24   31.20   13.00
  -1  -1 -24   45.50   11.40
   1  -1 -24   39.20    9.90
   1  -1 -24   46.00   13.60
  -1   1 -24   30.10    9.70
  -1   1 -24   45.90   13.40
  -2  -1 -24  545.35   35.70
  -2  -1 -24  469.75   35.70
   2   1 -24  453.95   36.90
   2  -1 -24  394.06   40.10
  -2   1 -24  457.05   33.60
  -2   1 -24  440.66   34.50
   3   1 -24   43.20   15.00
  -3  -1 -24   43.20   12.80
  -3  -1 -24   30.40   11.20
   3  -1 -24   45.50   15.00
  -3   1 -24   33.30   12.70
  -3   1 -24   52.19   13.20
  -4  -1 -24   71.99   17.60
   4   1 -24   59.39   18.20
   4  -1 -24   84.59   20.40
  -4   1 -24   90.99   19.90
  -5  -1 -24   26.50   13.50
   5   1 -24   29.50   16.00
  -5   1 -24   28.60   13.60
   5  -1 -24   22.80   14.60
  -6  -1 -24  110.29   24.20
  -6   1 -24  125.49   25.70
   0  -2 -24   35.60   10.40
   0  -2 -24   34.10   11.80
   0   2 -24   60.99   16.20
  -1  -2 -24  102.09   18.90
  -1  -2 -24  101.69   16.80
   1   2 -24   38.00   13.10
   1  -2 -24   89.09   19.60
  -1   2 -24  109.69   17.30
   1  -2 -24   69.99   11.70
  -1   2 -24  113.79   19.50
  -2  -2 -24  135.19   21.30
  -2  -2 -24  127.69   19.10
   2   2 -24  116.49   21.60
  -2   2 -24   90.99   17.60
  -2   2 -24   95.89   18.30
   2  -2 -24  144.09   24.10
   3   2 -24  112.89   22.60
  -3  -2 -24   93.89   18.40
  -3  -2 -24   84.39   17.80
   3  -2 -24  129.69   22.60
  -3   2 -24  118.39   19.30
  -3   2 -24  121.49   20.70
  -4  -2 -24   57.49   16.70
   4   2 -24   49.20   16.60
  -4  -2 -24   63.79   22.10
   4  -2 -24   66.59   18.30
  -4   2 -24  112.09   21.60
   5   2 -24   61.09   20.70
  -5  -2 -24   48.40   16.70
   5  -2 -24   93.39   32.70
  -5   2 -24   53.59   16.90
  -6  -2 -24   36.90   18.50
  -6   2 -24    8.10   15.40
   0  -3 -24  108.29   16.20
   0   3 -24  120.89   20.70
   0  -3 -24   82.49   18.50
   1   3 -24  439.46   36.40
  -1  -3 -24  437.06   36.10
  -1  -3 -24  413.26   31.00
  -1   3 -24  433.06   35.10
   1  -3 -24  507.45   38.50
   2   3 -24   30.00   11.80
  -2  -3 -24    0.70    7.40
  -2  -3 -24   -2.30    8.10
  -2   3 -24    7.80    8.80
   2  -3 -24   19.50   11.00
  -3  -3 -24  369.36   35.50
  -3  -3 -24  325.67   34.20
   3   3 -24  404.96   41.70
  -3   3 -24  390.16   32.10
   3  -3 -24  338.77   37.80
  -3   3 -24  326.57   34.60
   4   3 -24   58.29   17.80
  -4  -3 -24   93.89   18.90
  -4  -3 -24   94.79   20.10
   4  -3 -24  118.19   23.80
  -4   3 -24   80.59   18.60
  -5  -3 -24   95.39   22.60
   5   3 -24  173.68   30.40
  -5   3 -24  100.19   21.20
  -6  -3 -24  -10.80   11.70
  -6   3 -24   13.90   14.50
   0  -4 -24   20.80   10.80
   0  -4 -24   27.80   10.00
   0   4 -24   22.40   11.10
  -1  -4 -24  196.08   23.30
   1   4 -24  144.29   24.30
  -1  -4 -24  203.98   28.40
   1  -4 -24  259.37   32.50
  -1   4 -24  205.28   27.10
  -2  -4 -24   21.50   10.70
  -2  -4 -24   14.40   11.60
   2   4 -24    7.10    9.80
  -2   4 -24   16.50   11.10
   2  -4 -24   -4.10    8.70
  -3  -4 -24  199.18   27.10
   3   4 -24  186.58   29.90
  -3  -4 -24  220.58   27.40
   3  -4 -24  175.28   27.60
  -4  -4 -24   30.80   13.80
   4   4 -24   18.50   13.70
  -4  -4 -24   29.80   13.70
   4  -4 -24   37.60   16.10
  -5  -4 -24   61.99   18.50
   5   4 -24   72.29   21.70
  -5   4 -24   30.20   16.30
   6   4 -24   -2.70   16.50
  -6  -4 -24    5.80   14.70
  -6   4 -24    2.90   14.50
   0  -5 -24   52.09   15.90
   0  -5 -24   50.09   13.10
   0   5 -24   57.49   17.50
   1   5 -24   87.09   20.40
  -1  -5 -24  160.68   25.90
  -1  -5 -24  142.79   20.60
   1  -5 -24  186.58   28.70
  -1   5 -24  155.88   24.20
  -2  -5 -24   40.40   16.00
  -2  -5 -24   50.29   15.80
   2   5 -24   56.09   19.10
   2  -5 -24   69.89   19.40
  -2   5 -24   46.00   15.80
  -3  -5 -24  101.09   21.80
   3   5 -24  168.38   29.00
  -3  -5 -24  147.19   24.90
   3  -5 -24  155.38   26.70
   4   5 -24   16.40   14.60
  -4  -5 -24   19.50   14.40
  -4  -5 -24   61.09   18.30
   4  -5 -24   27.90   14.90
  -5  -5 -24   83.89   21.70
   5   5 -24   88.39   25.10
   0   6 -24   59.69   18.00
   0  -6 -24   27.80   14.10
  -1  -6 -24   29.50   12.40
  -1  -6 -24   40.60   16.70
   1   6 -24   21.80   15.30
  -1   6 -24   43.30   16.10
   1  -6 -24   31.30   14.60
  -2  -6 -24   72.89   17.80
   2   6 -24   42.30   16.50
  -2  -6 -24   91.29   20.40
  -2   6 -24   72.79   18.50
   2  -6 -24   96.89   21.40
  -3  -6 -24   34.40   15.20
  -3  -6 -24   54.59   19.50
   3   6 -24   29.40   17.00
  -3  -6  24   38.70   16.30
   3  -6 -24    5.10   11.40
  -4  -6 -24   13.50   14.30
  -4  -6 -24   16.30   14.80
   4   6 -24   19.90   15.50
   4  -6 -24   23.60   16.30
  -5  -6 -24   28.10   20.00
   5   6 -24   39.40   18.50
   0   7 -24  100.19   23.00
   0  -7 -24  144.29   26.80
  -1  -7 -24   32.90   15.00
  -1  -7 -24   -1.00   11.30
   1   7 -24    5.70   12.70
  -1   7 -24   22.00   13.30
   1  -7 -24    6.80   14.00
  -2  -7 -24  244.88   30.80
   2   7 -24  143.99   28.70
  -2  -7 -24  173.08   30.10
   2  -7 -24  238.48   34.20
  -2   7 -24  184.38   27.80
  -3  -7 -24   18.60   15.00
  -3  -7 -24   17.60   14.00
   3   7 -24    6.40   15.60
   3  -7 -24    4.60   13.70
  -3  -7  24   29.30   17.90
   4   7 -24  103.39   29.30
  -4  -7 -24   72.59   22.30
  -4  -7 -24  135.49   27.00
   4  -7 -24  131.39   28.30
   0   8 -24   94.09   23.60
   0  -8 -24  107.89   25.60
  -1  -8 -24   -4.20   13.10
  -1  -8 -24    9.40   12.80
   1   8 -24   -4.30    9.30
  -1   8 -24    4.40   12.70
   1  -8 -24  -20.90   10.70
  -2  -8 -24   24.10   17.40
   2   8 -24   11.90   14.90
  -2  -8 -24   39.30   17.30
   2  -8 -24   23.40   17.70
  -3  -8 -24   -1.40   14.50
   3   8 -24   -8.40   14.20
  -3  -8 -24    7.10   13.20
  -3  -8  24    8.30   18.20
   3  -8 -24    7.40   15.70
   0  -9 -24   66.29   23.60
   0   9 -24   68.19   22.40
   1   9 -24    4.10   16.20
  -1  -9 -24   57.39   23.00
   1  -9 -24   16.70   17.30
  -1   9 -24    6.90   15.50
   2   9 -24   10.60   18.00
  -2  -9 -24   20.90   18.10
  -2  -9 -24   -0.30   15.60
   2  -9 -24    2.80   16.60
  -2  -9  24   47.70   22.40
   0   0 -25    0.40    7.70
   0   0 -25   -4.80    5.90
  -1   0 -25   18.50    8.60
  -1   0 -25   22.30   11.10
   1   0 -25   15.80   11.00
  -2   0 -25   -3.30    8.60
  -2   0 -25    4.50    8.60
   2   0 -25  -12.80    6.50
  -3   0 -25   48.90   14.60
  -3   0 -25   58.79   14.90
   3   0 -25   32.90   13.30
   4   0 -25   -4.10    9.20
  -4   0 -25   -1.90   11.10
  -5   0 -25   49.10   18.80
   5   0 -25   46.10   18.20
  -6   0 -25    4.10   15.00
   0  -1 -25    1.60    7.50
   0   1 -25    5.10    8.10
   0  -1 -25   -0.10    6.30
   0   1 -25    7.00    7.20
   1   1 -25  628.04   45.00
  -1  -1 -25  608.64   42.80
  -1  -1 -25  604.54   38.90
   1  -1 -25  628.64   44.80
   1  -1 -25  524.65   33.80
  -1   1 -25  625.34   43.00
  -1   1 -25  657.93   40.00
  -2  -1 -25  287.87   31.80
   2   1 -25  318.07   36.50
  -2  -1 -25  294.87   30.80
  -2   1 -25  390.96   35.10
  -2   1 -25  355.06   35.20
  -3  -1 -25  252.97   29.90
   3   1 -25  205.48   29.60
  -3  -1 -25  261.27   30.20
   3  -1 -25  272.77   34.00
  -3   1 -25  240.68   26.90
  -3   1 -25  214.68   27.40
   4   1 -25   -0.50   10.00
  -4  -1 -25    6.80   10.60
  -4   1 -25    6.90   11.30
   4  -1 -25   18.20   13.70
   5   1 -25  196.08   32.60
  -5  -1 -25  242.08   32.20
  -5   1 -25  252.87   33.20
   5  -1 -25  256.97   35.30
  -6  -1 -25   25.50   16.70
  -6   1 -25   27.00   17.70
   0  -2 -25   -5.30    7.10
   0   2 -25   -1.20    7.40
   0  -2 -25   -3.30    6.50
  -1  -2 -25   16.60    9.20
  -1  -2 -25   82.69   17.80
   1   2 -25   22.10   12.50
   1  -2 -25   38.60   13.20
  -1   2 -25   27.40   10.40
  -1   2 -25   45.10   14.30
  -2  -2 -25   39.10   13.50
   2   2 -25   66.39   18.30
  -2  -2 -25   85.49   16.40
  -2   2 -25  107.39   18.70
   2  -2 -25   75.39   18.10
  -2   2 -25   61.89   15.80
  -3  -2 -25   52.79   14.60
   3   2 -25   37.70   13.90
  -3  -2 -25   63.59   15.90
  -3   2 -25   59.89   16.30
   3  -2 -25   54.79   18.00
  -3   2 -25   50.29   14.50
   4   2 -25    7.00   12.10
  -4  -2 -25    6.30    9.40
  -4   2 -25    2.60   10.40
   4  -2 -25    9.40   10.50
   5   2 -25   26.90   15.40
  -5  -2 -25   -3.50   11.20
  -5   2 -25   16.00   14.50
   5  -2 -25   27.10   20.00
  -6  -2 -25   62.89   19.90
  -6   2 -25   33.30   18.10
   0  -3 -25  135.89   18.50
   0   3 -25   84.69   18.50
   0  -3 -25  118.99   22.70
   1   3 -25   27.70   12.60
  -1  -3 -25   32.90   10.90
  -1  -3 -25   51.19   16.30
   1  -3 -25   40.80   15.40
  -1   3 -25   35.00   13.10
  -2  -3 -25  581.34   40.50
  -2  -3 -25  620.74   44.70
   2   3 -25  563.04   44.30
  -2   3 -25  712.13   44.80
   2  -3 -25  551.94   44.40
  -3  -3 -25   27.40   13.40
  -3  -3 -25   31.30   12.60
   3   3 -25   52.49   16.50
   3  -3 -25   32.00   14.40
  -3   3 -25   32.70   13.50
  -3   3 -25   24.90   12.40
  -4  -3 -25  150.58   25.20
   4   3 -25  160.38   28.00
  -4  -3 -25  179.68   24.60
  -4   3 -25  160.68   26.20
   4  -3 -25  152.38   27.70
   5   3 -25   24.70   16.50
  -5  -3 -25   58.19   17.80
  -5   3 -25    8.50   12.70
  -6  -3 -25  165.68   30.70
  -6   3 -25  234.18   33.90
   0  -4 -25   22.60   10.30
   0  -4 -25   23.60   12.90
   0   4 -25   31.30   13.70
  -1  -4 -25   21.60   10.40
   1   4 -25   17.30   10.80
  -1  -4 -25   29.00   12.90
   1  -4 -25   12.10   11.30
  -1   4 -25    7.90   11.10
  -2  -4 -25   76.59   18.80
   2   4 -25   72.99   18.30
  -2  -4 -25   75.79   17.70
   2  -4 -25   57.49   18.00
  -2   4 -25   65.29   16.90
   3   4 -25    0.60   10.60
  -3  -4 -25   -6.30    8.30
  -3  -4 -25    5.40   10.80
   3  -4 -25    0.60   10.90
  -4  -4 -25   42.90   15.70
   4   4 -25   15.50   14.50
  -4  -4 -25   23.80   13.20
   4  -4 -25    4.60   14.10
   5   4 -25    2.80   14.50
  -5  -4 -25   25.90   16.30
  -5   4 -25   21.50   17.00
   0  -5 -25  152.78   26.40
   0   5 -25  148.89   25.70
   0  -5 -25  185.78   28.30
  -1  -5 -25   93.79   22.10
  -1  -5 -25   81.69   17.00
   1   5 -25   78.69   20.30
  -1   5 -25   79.59   19.10
   1  -5 -25  102.39   23.20
  -2  -5 -25  269.67   29.90
   2   5 -25  243.98   34.60
  -2  -5 -25  247.58   32.70
   2  -5 -25  357.96   39.00
  -2   5 -25  263.37   32.00
   3   5 -25   12.80   15.20
  -3  -5 -25   52.49   15.80
  -3  -5 -25   43.80   15.20
   3  -5 -25   64.39   18.70
   4   5 -25  158.28   29.60
  -4  -5 -25  195.48   28.90
  -4  -5 -25  135.09   25.10
   4  -5 -25  152.98   28.80
   5   5 -25   61.69   22.00
  -5  -5 -25   30.40   16.30
   0   6 -25   29.00   14.80
   0  -6 -25   59.19   18.50
  -1  -6 -25   38.90   13.80
   1   6 -25   21.30   13.00
  -1  -6 -25   30.80   13.30
   1  -6 -25   39.40   15.40
  -1   6 -25   24.40   15.70
  -2  -6 -25    2.40   11.50
   2   6 -25    6.60   11.80
  -2  -6 -25    0.80   12.00
   2  -6 -25   -5.80    9.90
  -2   6 -25    9.60   14.30
  -3  -6 -25   52.99   17.60
  -3  -6 -25   33.80   16.10
   3   6 -25   25.30   16.40
   3  -6 -25   20.40   15.30
  -3  -6  25   50.69   17.90
  -4  -6 -25    8.80   13.70
   4   6 -25   33.90   20.40
  -4  -6 -25    7.30   14.40
   4  -6 -25   27.20   16.90
   0   7 -25   30.50   15.60
   0  -7 -25   50.09   17.70
   1   7 -25  119.89   26.60
  -1  -7 -25  154.88   28.90
  -1  -7 -25  169.58   25.40
  -1   7 -25  146.49   26.80
   1  -7 -25  190.78   30.80
  -2  -7 -25   -6.00   11.90
   2   7 -25   10.90   15.20
  -2  -7 -25   -4.70   12.30
  -2   7 -25   -4.00   12.70
   2  -7 -25    6.70   13.40
  -3  -7 -25  131.39   24.10
   3   7 -25  121.49   30.00
  -3  -7 -25  111.09   24.80
   3  -7 -25  102.09   24.90
  -3  -7  25  100.39   23.00
  -4  -7 -25   38.00   17.60
  -4  -7 -25   25.60   18.70
   4   7 -25   33.70   21.90
   4  -7 -25   49.40   21.30
   0   8 -25    5.60   13.40
   0  -8 -25    4.10   14.40
   1   8 -25   -6.80   12.50
  -1  -8 -25    5.60   12.40
   1  -8 -25   30.30   16.80
  -1   8 -25    7.40   14.90
  -2  -8 -25   21.80   17.50
   2   8 -25   -0.80   15.10
  -2  -8 -25   17.30   15.60
   2  -8 -25    0.80   14.10
  -3  -8 -25   29.70   17.60
  -3  -8 -25    5.00   15.30
   3   8 -25   14.90   17.80
   3  -8 -25   10.80   17.30
  -3  -8  25    8.20   17.10
   0  -9 -25   47.10   22.40
   0   9 -25   13.70   16.80
   1   9 -25   83.49   25.90
  -1  -9 -25   96.39   26.90
   1  -9 -25   84.39   23.80
  -1   9 -25   90.19   23.70
   0   0 -26  430.06   29.50
   0   0 -26  325.37   36.00
  -1   0 -26    6.70    9.00
   1   0 -26   11.20   12.00
  -1   0 -26    7.30    8.10
  -2   0 -26  870.91   50.19
  -2   0 -26  789.02   51.79
   2   0 -26  800.82   54.69
  -3   0 -26   -7.40    7.60
   3   0 -26    1.80   10.60
  -3   0 -26    1.80    9.30
  -4   0 -26  254.17   32.80
   4   0 -26  268.17   35.10
   5   0 -26   -0.70   15.60
  -5   0 -26    4.90   14.80
  -6   0 -26  191.18   32.30
   0  -1 -26  100.49   16.10
   0  -1 -26   74.09   17.00
   0   1 -26   96.69   19.70
  -1  -1 -26   13.70    9.30
  -1  -1 -26   20.30   10.20
   1   1 -26   51.09   15.00
  -1   1 -26   39.00   12.10
  -1   1 -26   24.40   11.70
   1  -1 -26   12.50    9.30
   1  -1 -26   16.00   12.60
   2   1 -26   49.50   16.50
  -2  -1 -26   53.39   15.00
  -2  -1 -26   75.39   15.80
  -2   1 -26   66.09   17.10
  -2   1 -26  100.19   18.50
   2  -1 -26   48.50   15.10
   3   1 -26    8.70   11.40
  -3  -1 -26    4.30    9.50
  -3  -1 -26   29.90   12.70
   3  -1 -26   26.10   12.70
  -3   1 -26    4.50    8.80
  -3   1 -26   16.10   10.20
   4   1 -26   17.80   13.00
  -4  -1 -26   12.10   11.10
   4  -1 -26   37.80   16.80
  -4   1 -26    8.20    9.70
   5   1 -26   32.80   18.00
  -5  -1 -26  -10.70   11.80
   5  -1 -26   23.60   16.50
  -5   1 -26    4.50   12.00
  -6  -1 -26   61.09   22.70
  -6   1 -26   29.90   18.90
   0  -2 -26  244.88   24.90
   0  -2 -26  304.17   34.40
   0   2 -26  221.18   30.50
  -1  -2 -26  148.89   20.70
  -1  -2 -26  119.29   21.30
   1   2 -26  143.29   24.30
  -1   2 -26  146.39   23.50
   1  -2 -26  113.49   22.00
  -2  -2 -26  141.09   21.80
  -2  -2 -26  169.48   25.20
   2   2 -26  151.68   26.60
  -2   2 -26  136.59   22.40
  -2   2 -26  140.79   21.80
   2  -2 -26  109.19   22.10
  -3  -2 -26  155.38   23.00
  -3  -2 -26  118.89   21.00
   3   2 -26  172.18   28.70
  -3   2 -26  163.48   24.70
   3  -2 -26  157.68   26.60
  -3   2 -26  179.58   24.60
   4   2 -26   90.89   21.70
  -4  -2 -26   96.89   21.40
   4  -2 -26   89.49   21.80
  -4   2 -26   83.49   23.90
  -5  -2 -26  130.39   27.00
   5   2 -26   87.69   24.20
  -5   2 -26  130.29   24.10
   5  -2 -26  100.89   25.80
  -6  -2 -26   34.00   19.00
  -6   2 -26   35.00   20.40
   0  -3 -26   18.00    9.70
   0   3 -26   22.50   11.90
   0  -3 -26   28.00   12.10
  -1  -3 -26   37.10   12.90
   1   3 -26   46.90   15.80
  -1  -3 -26   21.50   12.30
  -1   3 -26   61.79   17.40
   1  -3 -26   43.20   14.80
  -2  -3 -26    6.10   10.30
   2   3 -26    7.20   11.30
  -2  -3 -26   -6.20    8.20
  -2   3 -26    7.50    9.70
   2  -3 -26    9.00   11.60
   3   3 -26   17.60   11.60
  -3  -3 -26   19.50   12.10
  -3  -3 -26    0.00   10.20
  -3   3 -26   14.20   11.30
  -3   3 -26   25.50   12.80
   3  -3 -26   19.00   11.60
  -4  -3 -26   -8.80    8.00
   4   3 -26   -1.90   10.50
   4  -3 -26   -5.40   10.30
  -4   3 -26   16.10   13.70
   5   3 -26   32.40   18.10
  -5  -3 -26   13.50   15.20
  -5   3 -26   31.80   16.10
   0  -4 -26   -2.70    8.70
   0   4 -26    1.00    9.10
   0  -4 -26   10.40    9.90
  -1  -4 -26  412.46   41.90
  -1  -4 -26  420.56   31.80
   1   4 -26  406.46   42.70
   1  -4 -26  408.06   43.70
  -1   4 -26  345.37   37.60
   2   4 -26   24.70   13.50
  -2  -4 -26   26.70   14.00
  -2  -4 -26   11.10   11.00
   2  -4 -26    5.20   11.30
  -2   4 -26   36.80   14.00
  -3  -4 -26  245.38   30.20
  -3  -4 -26  213.78   29.60
   3   4 -26  251.07   34.60
   3  -4 -26  221.48   31.70
  -4  -4 -26   10.00   12.10
  -4  -4 -26    4.30   11.70
   4   4 -26    0.20   12.60
   4  -4 -26   -2.40   12.90
  -5  -4 -26  101.39   24.10
   5   4 -26  156.08   30.20
   0   5 -26    7.00   10.80
   0  -5 -26   -6.10    8.90
  -1  -5 -26    8.50   12.70
  -1  -5 -26   22.80   12.60
   1   5 -26    1.00   10.00
  -1   5 -26    8.80   10.70
   1  -5 -26   -1.30   10.20
   2   5 -26   26.50   14.90
  -2  -5 -26   26.30   14.70
  -2  -5 -26    9.40    8.90
  -2   5 -26    6.00   12.90
   2  -5 -26    9.50   10.20
  -3  -5 -26   38.60   15.80
   3   5 -26   38.40   17.60
  -3  -5 -26    8.90   12.50
   3  -5 -26   19.80   14.20
  -4  -5 -26   14.50   13.80
  -4  -5 -26   -3.40   11.40
   4   5 -26  -11.90   10.80
   4  -5 -26   -9.50   14.10
  -5  -5 -26   11.40   14.10
   5   5 -26   14.30   18.40
   0  -6 -26  175.78   29.70
   0   6 -26  145.99   26.90
  -1  -6 -26   65.99   17.20
   1   6 -26  119.79   25.60
  -1  -6 -26  168.58   29.70
  -1   6 -26   84.19   21.00
   1  -6 -26  106.69   24.60
  -2  -6 -26  234.48   34.70
  -2  -6 -26  279.27   32.60
   2   6 -26  255.57   37.20
   2  -6 -26  212.68   34.30
  -2   6 -26  226.98   31.90
  -3  -6 -26   87.49   22.60
  -3  -6 -26   76.49   19.50
   3   6 -26   61.29   20.10
   3  -6 -26   64.39   21.30
  -4  -6 -26   43.40   19.30
   4   6 -26   98.69   26.40
  -4  -6 -26  118.39   24.70
   4  -6 -26   89.09   23.80
   0  -7 -26   -3.60   11.20
   0   7 -26   13.00   13.50
  -1  -7 -26   14.90   14.00
  -1  -7 -26   15.50   14.40
   1   7 -26    9.40   13.80
   1  -7 -26    8.70   13.10
  -1   7 -26   20.00   14.30
  -2  -7 -26   22.30   16.10
   2   7 -26    5.40   12.80
  -2  -7 -26   27.80   15.80
   2  -7 -26   -1.60   13.90
  -2   7 -26    4.40   14.20
  -3  -7 -26   28.70   18.40
  -3  -7 -26   17.40   16.70
   3   7 -26   30.90   22.50
   3  -7 -26   11.00   15.80
  -3  -7  26   -0.30   17.20
   0   8 -26   72.29   21.90
   0  -8 -26   68.99   21.70
  -1  -8 -26  -20.10    9.20
   1   8 -26   -1.20   11.90
  -1   8 -26  -18.90   13.30
   1  -8 -26   -7.70   12.60
  -2  -8 -26  119.09   29.20
   2   8 -26   57.09   23.00
  -2  -8 -26   50.29   19.00
   2  -8 -26  106.49   25.90
   0   0 -27   10.00   10.50
   0   0 -27   -1.30    7.50
   1   0 -27  686.13   47.70
  -1   0 -27  618.54   40.20
  -1   0 -27  555.54   43.40
  -2   0 -27   -7.30    7.70
   2   0 -27    3.50   10.50
  -2   0 -27    0.30   10.30
   3   0 -27  268.67   36.00
  -3   0 -27  253.17   30.20
  -3   0 -27  301.37   33.60
  -4   0 -27   43.00   15.40
   4   0 -27   34.10   14.60
   5   0 -27  222.88   34.40
  -5   0 -27  243.48   33.40
   0   1 -27    7.10    9.50
   0  -1 -27   20.20    9.80
   0  -1 -27    8.80   10.00
  -1  -1 -27  260.27   26.80
   1   1 -27  204.18   29.30
  -1  -1 -27  168.98   26.20
   1  -1 -27  184.28   28.00
  -1   1 -27  183.78   26.50
  -1   1 -27  197.28   24.20
  -2  -1 -27   15.10   10.10
   2   1 -27    0.20   11.10
  -2  -1 -27    1.80    8.00
  -2   1 -27    1.50   10.20
  -2   1 -27   11.70   11.00
   2  -1 -27   18.30   11.70
   3   1 -27  135.49   26.50
  -3  -1 -27  139.79   23.30
  -3  -1 -27  145.69   23.80
  -3   1 -27  138.29   22.90
   3  -1 -27  149.59   27.50
  -3   1 -27  186.78   25.40
  -4  -1 -27   17.50   13.30
   4   1 -27   19.50   14.20
   4  -1 -27   22.60   14.00
  -4   1 -27   15.10   12.10
   5   1 -27   59.79   23.20
  -5  -1 -27   29.70   17.00
   5  -1 -27   71.29   22.70
  -5   1 -27   79.69   20.30
   0  -2 -27    1.50    8.30
   0   2 -27    5.10    9.30
   0  -2 -27    2.00    9.20
  -1  -2 -27   42.00   12.90
  -1  -2 -27   79.69   19.00
   1   2 -27   56.29   16.80
  -1   2 -27   65.09   17.30
   1  -2 -27   58.29   17.20
   2   2 -27  230.08   31.80
  -2  -2 -27  210.48   26.30
  -2  -2 -27  206.38   28.70
  -2   2 -27  235.98   28.80
   2  -2 -27  259.07   34.20
  -2   2 -27  262.37   31.00
   3   2 -27   48.60   18.30
  -3  -2 -27   90.79   19.00
  -3  -2 -27   38.50   13.70
  -3   2 -27   64.79   16.30
   3  -2 -27   75.59   20.30
  -3   2 -27   34.40   15.90
  -4  -2 -27   32.40   13.90
   4   2 -27   28.20   15.70
   4  -2 -27   40.80   19.30
  -4   2 -27   18.90   13.50
   5   2 -27   33.70   19.30
  -5  -2 -27   34.70   15.70
  -5   2 -27   70.09   22.00
   5  -2 -27   54.69   20.90
   0  -3 -27   98.19   17.10
   0   3 -27  137.29   24.90
   0  -3 -27  123.19   23.40
  -1  -3 -27    6.10    9.90
  -1  -3 -27    6.10   10.80
   1   3 -27   27.00   12.70
   1  -3 -27    9.80   10.60
  -1   3 -27   13.70   11.40
   2   3 -27  198.78   30.20
  -2  -3 -27  129.99   23.50
  -2  -3 -27  116.59   20.30
  -2   3 -27  115.99   21.40
   2  -3 -27  175.08   28.40
  -3  -3 -27   39.80   14.60
  -3  -3 -27   49.30   15.20
   3   3 -27   48.40   17.50
  -3   3 -27   45.90   16.80
   3  -3 -27   53.79   16.60
  -3   3 -27   33.90   15.80
  -4  -3 -27   65.19   19.50
   4   3 -27   97.59   24.40
   4  -3 -27   98.79   24.20
  -4   3 -27   69.29   20.70
  -5  -3 -27    7.10   14.00
   5   3 -27   20.10   15.90
  -5   3 -27   -9.60   14.60
   0  -4 -27   71.99   19.20
   0   4 -27  112.39   22.00
   1   4 -27    5.00   11.40
  -1  -4 -27    3.50    9.00
  -1  -4 -27    3.00   10.70
   1  -4 -27    8.00    9.80
  -1   4 -27    7.00    8.90
   2   4 -27  211.58   31.90
  -2  -4 -27  243.88   29.00
  -2  -4 -27  271.17   34.30
  -2   4 -27  297.77   33.80
   2  -4 -27  244.48   33.40
  -3  -4 -27    7.90   11.40
   3   4 -27   -2.80   11.60
  -3  -4 -27   -5.40   11.10
   3  -4 -27    4.10   12.40
  -4  -4 -27   86.59   28.70
   4   4 -27   79.39   23.90
  -4  -4 -27  113.79   23.40
   4  -4 -27   96.49   24.20
  -5  -4 -27    4.00   14.50
   5   4 -27   15.10   17.60
   0  -5 -27  113.29   25.20
   0   5 -27  122.59   24.10
  -1  -5 -27   26.80   15.00
  -1  -5 -27   15.60   12.80
   1   5 -27   -3.90   11.00
   1  -5 -27   27.30   17.20
  -1   5 -27   16.20   13.30
  -2  -5 -27   64.59   20.00
   2   5 -27   60.19   20.20
  -2  -5 -27   53.99   16.50
   2  -5 -27   56.89   19.60
  -2   5 -27   70.49   19.40
   3   5 -27   42.40   18.60
  -3  -5 -27   55.69   16.60
  -3  -5 -27   53.69   18.30
   3  -5 -27   49.80   20.10
  -4  -5 -27   38.30   16.30
   4   5 -27   28.70   21.00
  -4  -5 -27   92.99   21.20
   4  -5 -27   27.00   17.20
   0   6 -27  153.98   27.70
   0  -6 -27  101.59   23.40
   1   6 -27  147.79   29.00
  -1  -6 -27  164.88   29.30
  -1  -6 -27  112.79   21.40
  -1   6 -27  120.09   25.10
   1  -6 -27  192.98   31.60
  -2  -6 -27   23.70   14.90
   2   6 -27   46.70   18.00
  -2  -6 -27   22.30   13.80
  -2   6 -27   43.10   18.10
   2  -6 -27   45.00   19.00
   3   6 -27   53.99   20.90
  -3  -6 -27   34.20   15.60
  -3  -6 -27   39.70   19.50
   3  -6 -27   55.09   20.80
  -4  -6 -27   51.09   19.50
   4   6 -27   26.20   18.80
  -4  -6 -27   72.29   21.50
   4  -6 -27  100.19   27.10
   0   7 -27   15.30   14.90
   0  -7 -27   -4.50   13.40
  -1  -7 -27   61.99   20.80
   1   7 -27   65.99   23.10
   1  -7 -27   48.30   20.30
  -1   7 -27   74.99   21.50
  -2  -7 -27  -11.60   12.00
   2   7 -27   10.40   14.80
  -2  -7 -27   11.10   15.70
   2  -7 -27   20.30   18.50
   3   7 -27   57.99   23.80
  -3  -7 -27   62.19   21.20
   3  -7 -27   73.09   25.10
   0   8 -27   -6.00   12.90
   0  -8 -27   -6.70   13.40
  -1  -8 -27  106.79   27.00
   1   8 -27   73.49   22.60
   1  -8 -27  112.09   28.20
  -1   8 -27   34.30   18.80
  -2  -8 -27   26.60   17.70
   2   8 -27   -5.10   14.60
   2  -8 -27   -1.60   15.40
   0   0 -28    9.80   10.30
   0   0 -28   15.10   11.90
  -1   0 -28    3.60    9.80
  -1   0 -28    4.80   10.60
   1   0 -28    4.60   10.60
  -2   0 -28    7.50   10.40
   2   0 -28   46.70   17.50
  -2   0 -28   14.50   11.00
  -3   0 -28    0.70   10.80
  -3   0 -28    5.30   11.50
   3   0 -28   16.80   12.30
  -4   0 -28   12.60   13.40
   4   0 -28    7.20   12.00
   5   0 -28   59.89   22.60
  -5   0 -28   50.99   19.50
   0  -1 -28  419.86   31.50
   0   1 -28  479.95   46.50
   0  -1 -28  443.06   44.60
  -1  -1 -28   47.50   13.60
  -1  -1 -28   53.09   17.00
   1   1 -28   63.99   18.50
   1  -1 -28   60.59   18.40
  -1   1 -28   93.39   19.50
  -1   1 -28   82.59   17.10
  -2  -1 -28  405.06   40.20
   2   1 -28  330.87   39.40
  -2  -1 -28  459.35   39.60
  -2   1 -28  429.66   35.70
  -2   1 -28  397.36   37.60
   2  -1 -28  351.96   41.30
  -3  -1 -28   35.30   14.20
   3   1 -28   37.90   18.90
  -3  -1 -28   24.00   13.90
   3  -1 -28   42.50   17.40
  -3   1 -28   48.80   15.00
  -3   1 -28   51.89   16.30
   4   1 -28  185.68   30.10
  -4  -1 -28  301.07   35.70
  -4   1 -28  278.77   34.50
   4  -1 -28  283.07   38.70
  -5  -1 -28   41.40   18.70
   5   1 -28   41.60   20.40
   5  -1 -28   22.90   18.30
  -5   1 -28   44.60   18.30
   0  -2 -28   25.10   13.10
   0  -2 -28   26.00   11.50
   0   2 -28   13.80   11.20
   1   2 -28   -6.20    8.80
  -1  -2 -28    0.00    9.40
  -1  -2 -28    3.60    9.80
  -1   2 -28    7.00    9.80
   1  -2 -28    3.40   10.50
  -2  -2 -28    4.60    9.40
   2   2 -28    4.70   11.40
  -2  -2 -28   -6.20    8.50
  -2   2 -28    3.00    8.90
  -2   2 -28    5.40   11.30
   2  -2 -28    5.30   11.00
  -3  -2 -28   13.50   12.60
  -3  -2 -28   13.40   11.90
   3   2 -28    5.40   12.60
   3  -2 -28   23.30   14.60
  -3   2 -28   -9.80    9.90
  -3   2 -28   -4.00    9.30
  -4  -2 -28   13.70   13.30
   4   2 -28    8.90   14.40
  -4   2 -28    9.30   12.50
   4  -2 -28   14.20   15.60
  -5  -2 -28   13.20   14.70
   5   2 -28   -0.30   15.00
   5  -2 -28  -14.80   14.90
  -5   2 -28    2.10   12.60
   0   3 -28    1.60    9.40
   0  -3 -28   36.40   13.60
   0  -3 -28    8.70   15.00
   1   3 -28  353.06   40.00
  -1  -3 -28  315.77   37.20
  -1  -3 -28  381.46   34.20
   1  -3 -28  313.07   38.80
  -1   3 -28  311.17   35.90
  -2  -3 -28   -4.80   11.30
   2   3 -28    6.70   11.50
  -2  -3 -28   16.60   12.30
  -2   3 -28   18.00   12.20
   2  -3 -28   54.09   18.20
  -3  -3 -28  186.18   27.30
  -3  -3 -28  184.78   28.90
   3   3 -28  140.79   27.20
   3  -3 -28  212.48   32.30
  -3   3 -28  260.67   32.10
   4   3 -28   42.70   19.40
  -4  -3 -28   71.99   20.40
  -4   3 -28   27.40   15.50
   4  -3 -28   32.70   18.30
  -5  -3 -28  174.08   29.20
   5   3 -28  132.29   29.80
  -5   3 -28  136.09   27.40
   0   4 -28   30.10   14.70
   0  -4 -28   12.20   11.30
   1   4 -28   29.30   15.40
  -1  -4 -28    6.70   11.00
  -1  -4 -28   20.20   11.60
   1  -4 -28   26.80   15.60
  -1   4 -28   22.50   13.20
  -2  -4 -28   -3.50   12.90
  -2  -4 -28    1.70   11.30
   2   4 -28    1.90   11.10
   2  -4 -28   -7.40   11.70
  -2   4 -28   16.00   13.20
  -3  -4 -28   33.30   15.90
  -3  -4 -28   16.20   12.10
   3   4 -28    1.90   12.10
   3  -4 -28    0.00   10.00
  -4  -4 -28    1.90   13.60
   4   4 -28   -1.60   13.90
   4  -4 -28   -2.60   11.80
   0   5 -28  108.29   23.80
   0  -5 -28   43.40   16.10
  -1  -5 -28  152.78   23.10
  -1  -5 -28  203.58   32.40
   1   5 -28  136.59   28.00
  -1   5 -28  181.68   27.70
   1  -5 -28  174.78   30.30
  -2  -5 -28   47.50   17.80
  -2  -5 -28   82.69   21.00
   2   5 -28   71.19   22.60
   2  -5 -28   47.10   18.40
  -2   5 -28   30.50   14.80
  -3  -5 -28  125.99   25.10
  -3  -5 -28  150.18   27.70
   3   5 -28  156.78   32.00
   3  -5 -28  161.28   29.00
  -4  -5 -28   13.10   15.20
   4   5 -28   23.40   19.20
   4  -5 -28   20.80   17.70
   0   6 -28    7.20   12.70
   0  -6 -28    0.00   13.00
   1   6 -28    4.30   12.20
  -1  -6 -28    7.30   13.80
   1  -6 -28   -1.50   11.00
  -1   6 -28   17.60   14.00
  -2  -6 -28   18.70   14.50
  -2  -6 -28   10.60   15.10
   2   6 -28    9.50   15.00
  -2   6 -28   -0.40   13.50
   2  -6 -28   14.30   12.90
  -3  -6 -28   14.40   15.70
  -3  -6 -28    5.20   13.10
   3   6 -28    0.30   14.30
   3  -6 -28    3.70   14.30
   0   7 -28  165.68   32.90
   0  -7 -28  152.18   30.70
  -1  -7 -28   26.70   16.90
   1   7 -28   19.10   18.40
  -1   7 -28   34.50   18.90
   1  -7 -28   27.80   17.80
  -2  -7 -28   59.59   22.80
  -2  -7 -28  137.89   25.70
   2   7 -28  129.59   30.10
   2  -7 -28   81.09   25.00
   0   8 -28   -0.40   15.60
   0  -8 -28  -18.90   14.10
  -1  -8 -28   -1.50   16.00
   1   8 -28    1.60   16.40
   1  -8 -28    4.30   15.20
  -1   8 -28  -10.60   15.60
   0   0 -29    2.10    8.40
   0   0 -29    6.40    8.70
  -1   0 -29  398.36   37.00
   1   0 -29  528.85   49.40
  -1   0 -29  339.07   38.80
  -2   0 -29    7.70   12.00
   2   0 -29    7.80   11.10
  -2   0 -29   -4.20   10.00
   3   0 -29  193.58   31.70
  -3   0 -29  220.88   29.70
  -3   0 -29  229.88   32.00
   4   0 -29    4.50   12.70
  -4   0 -29   20.30   13.00
   5   0 -29  197.28   34.20
  -5   0 -29  129.89   27.00
   0   1 -29    0.60    9.20
   0  -1 -29    2.70    9.90
   0  -1 -29   14.10   11.20
  -1  -1 -29  123.89   20.00
  -1  -1 -29  144.39   25.30
   1   1 -29  109.09   22.60
  -1   1 -29   90.39   18.50
  -1   1 -29   95.99   20.90
   1  -1 -29   95.79   23.10
  -2  -1 -29  100.39   19.10
   2   1 -29   82.39   22.40
  -2  -1 -29   63.49   17.30
   2  -1 -29   49.99   17.80
  -2   1 -29   92.79   18.60
  -2   1 -29   78.19   18.60
   3   1 -29   51.29   18.50
  -3  -1 -29   54.69   16.40
  -3  -1 -29   41.30   15.20
   3  -1 -29   60.29   19.30
  -3   1 -29   29.00   14.50
  -3   1 -29   63.49   18.10
   4   1 -29    7.50   13.50
  -4  -1 -29   -1.90   10.30
   4  -1 -29   -1.10   13.90
  -4   1 -29    4.10   13.80
   5   1 -29   66.99   25.80
  -5  -1 -29   54.99   21.30
   5  -1 -29   38.70   22.80
  -5   1 -29   57.09   20.80
   0   2 -29  139.29   24.90
   0  -2 -29  156.68   27.70
   0  -2 -29  228.58   24.90
  -1  -2 -29   69.79   16.40
  -1  -2 -29   64.19   17.80
   1   2 -29   59.19   18.70
   1  -2 -29   38.20   16.20
  -1   2 -29   73.69   19.30
  -2  -2 -29  142.09   23.20
   2   2 -29  155.58   28.20
  -2  -2 -29  164.28   27.20
  -2   2 -29  199.08   26.80
  -2   2 -29  186.48   27.60
   2  -2 -29  199.98   30.60
  -3  -2 -29   62.99   17.80
   3   2 -29   89.59   23.00
  -3  -2 -29   54.29   17.80
  -3   2 -29   65.89   18.20
  -3   2 -29   43.70   15.30
   3  -2 -29   30.90   14.70
   4   2 -29  107.99   24.50
  -4  -2 -29   88.59   20.50
  -4   2 -29   83.99   21.10
   4  -2 -29  146.99   29.70
  -5  -2 -29    7.40   13.80
   5   2 -29   75.39   24.70
   5  -2 -29   60.59   23.90
  -5   2 -29   42.70   19.30
   0  -3 -29   53.69   19.00
   0   3 -29   51.59   18.50
  -1  -3 -29   -3.40    9.10
  -1  -3 -29   -1.70    9.80
   1   3 -29    6.60    8.80
   1  -3 -29    7.30   12.20
  -1   3 -29   14.30   12.40
   2   3 -29   68.09   20.00
  -2  -3 -29  123.09   21.70
  -2  -3 -29   78.09   20.00
  -2   3 -29  102.09   21.40
   2  -3 -29   80.89   22.20
  -3  -3 -29   23.70   12.80
   3   3 -29   24.20   15.40
  -3  -3 -29    9.80   11.70
  -3   3 -29   11.10   12.70
   3  -3 -29   -2.30   13.40
   4   3 -29   32.90   18.20
  -4  -3 -29    6.50   12.80
  -4   3 -29   25.40   14.80
   4  -3 -29   13.40   15.10
   0  -4 -29  154.18   27.90
   0   4 -29  191.98   30.10
   1   4 -29    2.40   11.00
  -1  -4 -29    5.60   11.90
  -1  -4 -29   -2.80   11.40
   1  -4 -29   12.00   13.20
  -1   4 -29   43.20   16.00
  -2  -4 -29  136.29   26.70
   2   4 -29  154.78   29.00
  -2  -4 -29  183.48   26.10
  -2   4 -29  143.29   25.60
   2  -4 -29  199.18   32.10
  -3  -4 -29    7.20   11.70
  -3  -4 -29   15.50   13.30
   3   4 -29    2.50   14.10
   3  -4 -29   22.00   15.30
  -4  -4 -29  122.09   25.10
   4   4 -29  105.99   27.10
   4  -4 -29  155.98   30.80
   0  -5 -29   84.89   21.90
   0   5 -29   99.99   23.90
  -1  -5 -29   54.79   19.80
   1   5 -29   23.20   16.40
  -1  -5 -29   35.10   14.80
  -1   5 -29   22.90   15.00
   1  -5 -29   54.29   19.10
  -2  -5 -29   17.60   14.20
   2   5 -29    6.90   14.10
  -2  -5 -29    4.40   12.30
  -2   5 -29   17.10   14.90
   2  -5 -29   15.20   14.70
  -3  -5 -29  -12.80   12.00
  -3  -5 -29   -7.30   10.00
   3   5 -29   -2.20   14.90
   3  -5 -29   -8.40   13.30
  -4  -5 -29   38.20   18.20
   4   5 -29   21.20   19.70
   4  -5 -29    0.10   16.90
   0  -6 -29   35.30   18.00
   0   6 -29   37.30   17.20
  -1  -6 -29   42.50   17.20
   1   6 -29  140.59   30.70
  -1   6 -29   61.89   20.00
   1  -6 -29   83.59   24.40
  -2  -6 -29   57.89   21.30
   2   6 -29   44.80   20.40
  -2  -6 -29   59.49   19.30
  -2   6 -29   81.69   22.10
   2  -6 -29   44.80   20.10
  -3  -6 -29   44.90   19.60
  -3  -6 -29   88.69   23.80
   3   6 -29   39.60   20.20
   3  -6 -29   63.89   22.90
   0  -7 -29   65.89   22.20
   0   7 -29   49.50   20.50
  -1  -7 -29   24.30   17.20
   1   7 -29   38.70   20.50
   1  -7 -29   49.20   19.60
  -1   7 -29   22.30   17.40
  -2  -7 -29  -10.80   14.40
   2   7 -29   30.70   18.50
  -2  -7 -29   -3.10   14.50
   2  -7 -29    4.80   14.70
   0   0 -30  235.58   32.70
   0   0 -30  311.87   30.20
  -1   0 -30   13.80   12.40
   1   0 -30   27.90   15.60
  -1   0 -30   12.50   10.20
  -2   0 -30  254.47   32.80
  -2   0 -30  330.57   34.20
   2   0 -30  230.58   34.70
  -3   0 -30   34.80   15.80
  -3   0 -30   43.90   15.70
   3   0 -30   40.20   18.10
   4   0 -30  198.78   33.30
  -4   0 -30  218.58   30.70
   5   0 -30   10.70   18.10
  -5   0 -30  -13.70   15.60
   0   1 -30   89.39   21.60
   0  -1 -30   86.19   20.40
   0  -1 -30   73.39   16.50
   1   1 -30    6.30   11.70
  -1  -1 -30   12.80   11.70
  -1  -1 -30   57.99   15.30
   1  -1 -30   23.60   14.70
  -1   1 -30   15.60   13.30
  -1   1 -30    5.50   10.90
   2   1 -30    5.60   11.40
  -2  -1 -30    2.50   10.60
  -2  -1 -30   -6.00    8.30
  -2   1 -30   -1.80    9.70
   2  -1 -30    0.40   10.50
  -2   1 -30    8.60   10.60
  -3  -1 -30   40.10   15.60
  -3  -1 -30    7.80   12.30
   3   1 -30   -4.90   12.60
  -3   1 -30    9.90   11.60
   3  -1 -30   24.30   14.40
  -3   1 -30   12.00   13.10
  -4  -1 -30   57.99   20.00
   4   1 -30   21.40   16.30
   4  -1 -30   49.10   19.60
  -4   1 -30   30.50   18.00
   5   1 -30    6.60   18.50
   5  -1 -30   12.10   17.70
   0  -2 -30   46.90   17.60
   0   2 -30   34.40   15.60
   1   2 -30  167.08   28.60
  -1  -2 -30  140.99   22.80
  -1  -2 -30  167.48   27.70
   1  -2 -30  240.78   34.20
  -1   2 -30  255.67   33.90
   2   2 -30   76.59   22.00
  -2  -2 -30   51.69   16.30
  -2  -2 -30   46.50   14.50
   2  -2 -30   52.49   19.30
  -2   2 -30   72.29   19.20
  -2   2 -30   52.29   17.60
   3   2 -30  120.09   27.00
  -3  -2 -30  115.09   23.30
  -3  -2 -30  104.49   22.40
   3  -2 -30   76.09   23.10
  -3   2 -30   79.29   26.30
  -3   2 -30  110.89   24.80
   4   2 -30  105.99   26.10
  -4  -2 -30   53.29   18.50
   4  -2 -30   52.49   20.30
  -4   2 -30   79.89   21.40
   0   3 -30   23.60   13.40
   0  -3 -30   15.70   14.30
   1   3 -30   67.69   20.40
  -1  -3 -30   49.00   17.60
  -1  -3 -30   65.39   16.90
  -1   3 -30   62.59   19.40
   1  -3 -30   30.40   16.70
   2   3 -30   22.50   13.30
  -2  -3 -30  -12.40    8.40
  -2  -3 -30   -4.00   10.60
   2  -3 -30  -10.30   12.00
  -2   3 -30    8.50   12.00
  -3  -3 -30   49.40   18.20
   3   3 -30   51.59   19.50
  -3  -3 -30   50.69   16.60
   3  -3 -30   62.39   21.00
   4   3 -30   -4.70   15.70
  -4  -3 -30   19.50   14.60
   4  -3 -30    4.40   14.70
  -4   3 -30   -9.80   15.00
   0  -4 -30   -6.80   11.80
   0   4 -30   -5.70   10.00
  -1  -4 -30  187.88   26.20
   1   4 -30  122.69   25.50
  -1  -4 -30  282.17   37.40
  -1   4 -30  173.88   28.30
   1  -4 -30  255.07   37.20
  -2  -4 -30   -3.10   10.70
  -2  -4 -30    3.10   12.20
   2   4 -30   -1.70   11.70
   2  -4 -30    7.10   13.80
  -2   4 -30    8.70   12.80
  -3  -4 -30  150.28   27.40
  -3  -4 -30  115.49   23.30
   3   4 -30  158.78   29.70
   3  -4 -30  165.38   31.00
   4   4 -30   -0.60   15.90
  -4  -4 -30   -1.60   12.50
   4  -4 -30    6.00   18.20
   0  -5 -30   18.10   15.60
   0   5 -30    8.20   13.40
   1   5 -30   23.60   16.70
  -1  -5 -30    4.90   13.60
   1  -5 -30    2.50   14.20
  -1   5 -30   40.10   16.50
   2   5 -30   -0.10   14.10
  -2  -5 -30   -0.60   10.70
  -2  -5 -30    2.40   12.80
  -2   5 -30    8.50   12.90
   2  -5 -30  -14.20   11.20
  -3  -5 -30   15.90   15.10
   3   5 -30    9.00   16.30
  -3  -5 -30   25.30   15.80
   3  -5 -30    6.80   17.00
   0  -6 -30   93.49   26.30
   0   6 -30   98.69   24.70
  -1  -6 -30   63.79   21.00
   1   6 -30   43.00   20.30
  -1   6 -30   37.20   18.90
   1  -6 -30   42.90   20.50
  -2  -6 -30   55.29   20.50
   2   6 -30   92.89   25.90
  -2  -6 -30   42.00   18.80
   2  -6 -30   42.20   20.50
  -2   6 -30   32.30   19.70
   0  -7 -30   41.80   20.70
   0   7 -30   64.39   23.80
   1   7 -30   -1.00   15.10
  -1  -7 -30   -3.40   15.80
  -1   7 -30    1.70   14.80
   1  -7 -30   14.20   16.50
   0   0 -31    7.30   10.20
   0   0 -31    1.40   10.30
  -1   0 -31   23.70   15.40
  -1   0 -31   18.20   12.40
   1   0 -31   15.70   12.30
   2   0 -31    2.90   12.50
  -2   0 -31    3.50   11.00
  -2   0 -31   12.50   12.00
  -3   0 -31   28.30   15.50
   3   0 -31   13.40   13.40
  -3   0 -31    3.90   11.50
   4   0 -31   13.80   16.20
  -4   0 -31    1.30   11.60
   0  -1 -31   50.89   18.00
   0   1 -31  105.39   22.70
   1   1 -31  177.08   29.10
  -1  -1 -31  281.67   36.50
  -1  -1 -31  240.58   27.90
  -1   1 -31  211.78   28.40
   1  -1 -31  188.58   31.70
  -1   1 -31  223.88   32.50
  -2  -1 -31   19.10   13.40
   2   1 -31   34.30   23.40
  -2  -1 -31   16.60   12.60
   2  -1 -31   34.10   17.00
  -2   1 -31   23.80   14.90
  -2   1 -31   33.20   14.20
  -3  -1 -31  122.79   23.00
   3   1 -31  195.98   32.50
  -3  -1 -31  172.68   27.10
   3  -1 -31  126.59   27.40
  -3   1 -31   70.89   20.00
  -3   1 -31  156.08   27.40
  -4  -1 -31   67.39   21.80
   4   1 -31  105.29   27.60
  -4   1 -31   52.09   18.70
   4  -1 -31   83.09   24.50
   0   2 -31    1.40   12.70
   0  -2 -31    5.40   12.10
  -1  -2 -31  -12.30    9.00
   1   2 -31   11.50   11.40
  -1  -2 -31    3.50   12.60
   1  -2 -31    0.40   11.20
  -1   2 -31   -0.20   10.80
  -2  -2 -31   12.10   11.40
   2   2 -31   29.20   16.60
  -2  -2 -31   12.50   13.20
   2  -2 -31   12.20   13.00
  -2   2 -31   18.70   12.00
  -2   2 -31    7.90   13.40
  -3  -2 -31    4.60   11.70
  -3  -2 -31    9.70   13.10
   3   2 -31    6.70   13.50
   3  -2 -31   14.80   13.90
  -3   2 -31   10.00   12.70
  -4  -2 -31    5.40   13.70
   4   2 -31    5.70   14.40
   4  -2 -31   10.20   16.90
  -4   2 -31   74.69   21.30
   0   3 -31  341.27   41.30
   0  -3 -31  248.98   36.60
   1   3 -31   48.40   18.80
  -1  -3 -31   44.00   17.30
  -1  -3 -31   28.40   15.30
   1  -3 -31   54.99   19.60
  -1   3 -31   22.90   14.10
  -2  -3 -31   96.79   23.00
   2   3 -31  152.88   28.50
  -2  -3 -31   92.39   20.20
  -2   3 -31  110.09   22.70
   2  -3 -31  168.38   30.00
  -3  -3 -31   18.00   13.20
   3   3 -31   18.00   15.90
  -3  -3 -31   28.60   16.30
   3  -3 -31   43.20   19.60
  -4  -3 -31  190.18   29.80
   4   3 -31  272.97   40.60
   4  -3 -31  225.08   38.80
  -4   3 -31  242.68   35.10
   0  -4 -31   50.39   20.30
   0   4 -31   21.10   14.40
  -1  -4 -31   -3.10   12.70
   1   4 -31   -6.50   12.20
   1  -4 -31   -3.40   13.20
  -1   4 -31   -6.50   11.00
  -2  -4 -31    0.60   13.60
  -2  -4 -31   12.20   15.30
   2   4 -31   -9.80   12.10
  -2   4 -31   28.10   15.90
   2  -4 -31  -16.60   10.60
  -3  -4 -31   -3.10   12.90
  -3  -4 -31   -1.60   12.70
   3   4 -31   26.40   18.80
   3  -4 -31    6.70   16.20
   0   5 -31   91.99   24.30
   0  -5 -31   88.39   24.40
   1   5 -31    8.80   15.70
  -1  -5 -31   44.80   19.10
   1  -5 -31   12.60   15.00
  -1   5 -31   18.00   15.30
  -2  -5 -31   90.39   22.30
   2   5 -31  102.69   27.20
  -2  -5 -31  141.79   29.60
   2  -5 -31  159.68   30.40
  -2   5 -31  119.89   26.30
  -3  -5 -31   44.00   20.70
   3   5 -31   -3.10   15.30
  -3  -5 -31   19.80   17.00
   3  -5 -31   31.90   19.50
   0   6 -31    7.30   14.30
   0  -6 -31   32.00   17.60
   1   6 -31   12.80   17.50
  -1  -6 -31   14.70   17.00
  -1   6 -31   13.60   16.20
   1  -6 -31   19.60   16.60
  -2  -6 -31    0.50   12.60
  -2  -6 -31   15.00   14.90
   2   6 -31    0.90   16.10
   2  -6 -31   14.50   15.50
   0   0 -32  222.78   34.20
  -1   0 -32   13.30   12.40
  -1   0 -32   12.90   13.00
   1   0 -32   14.10   13.30
   2   0 -32  128.49   29.00
  -2   0 -32   85.79   19.80
  -2   0 -32   35.00   17.20
  -3   0 -32   13.30   14.90
   3   0 -32   32.30   17.40
  -3   0 -32   32.60   15.80
   4   0 -32   59.99   23.60
  -4   0 -32  119.69   25.00
   0   1 -32  235.98   34.10
   0  -1 -32  190.48   33.10
  -1  -1 -32   17.40   13.90
  -1  -1 -32    5.80   12.50
   1   1 -32   58.29   20.80
  -1   1 -32   20.10   13.90
   1  -1 -32   31.90   16.20
  -1   1 -32   28.30   16.60
  -2  -1 -32   60.99   17.60
   2   1 -32   69.89   22.10
  -2  -1 -32   61.89   19.00
   2  -1 -32   51.29   19.20
  -2   1 -32   38.10   15.80
  -2   1 -32   49.70   17.90
  -3  -1 -32   50.79   18.00
  -3  -1 -32   35.60   15.60
   3   1 -32   37.70   17.40
   3  -1 -32   62.19   21.90
  -3   1 -32   19.70   15.30
  -3   1 -32   23.40   18.10
  -4  -1 -32   80.49   21.50
   4   1 -32   61.79   23.30
  -4   1 -32   61.39   20.80
   4  -1 -32  100.69   26.30
   0   2 -32   91.69   22.10
   0  -2 -32  136.79   28.00
  -1  -2 -32   65.49   19.30
   1   2 -32  106.49   24.40
  -1  -2 -32   61.39   17.30
   1  -2 -32  132.79   28.60
  -1   2 -32  110.59   24.30
  -2  -2 -32    1.70   10.50
   2   2 -32    9.60   14.50
  -2  -2 -32   29.50   17.20
  -2   2 -32   28.70   15.90
   2  -2 -32   37.40   19.20
  -3  -2 -32   61.09   19.00
   3   2 -32   41.00   17.60
  -3  -2 -32   30.00   16.70
   3  -2 -32   31.60   18.90
  -3   2 -32   48.00   17.90
  -4  -2 -32   51.79   18.70
   4   2 -32   22.70   18.30
  -4   2 -32   16.20   16.00
   4  -2 -32   42.10   21.00
   0  -3 -32   48.00   19.20
   0   3 -32   32.80   18.30
   1   3 -32  114.09   25.50
  -1  -3 -32  106.99   22.80
  -1  -3 -32   65.79   20.70
   1  -3 -32  103.49   24.30
  -1   3 -32   92.99   23.00
  -2  -3 -32   29.80   17.00
   2   3 -32   16.80   15.90
  -2  -3 -32   34.80   16.00
   2  -3 -32   36.70   18.10
  -2   3 -32   28.00   15.60
  -3  -3 -32   80.39   22.50
  -3  -3 -32   90.69   21.70
   3   3 -32   43.60   21.00
   3  -3 -32   47.60   20.30
   0  -4 -32   -3.20   13.00
   0   4 -32   -0.50   13.40
   1   4 -32   67.99   21.30
  -1  -4 -32   65.59   19.70
  -1   4 -32   45.40   19.60
   1  -4 -32   75.99   23.60
  -2  -4 -32   -3.70   12.30
   2   4 -32  -13.00   12.20
  -2  -4 -32   -7.20   11.60
   2  -4 -32    6.60   14.60
  -2   4 -32    5.60   14.20
  -3  -4 -32   34.30   19.20
  -3  -4 -32   44.80   19.10
   3   4 -32   75.89   23.80
   3  -4 -32   38.80   22.50
   0  -5 -32   28.60   16.80
   0   5 -32   35.20   18.90
   1   5 -32   60.59   22.20
  -1  -5 -32   76.79   24.20
  -1   5 -32   54.69   20.20
   1  -5 -32   47.80   20.50
   2   5 -32   17.40   18.00
  -2  -5 -32   15.50   14.20
  -2  -5 -32   -3.60   13.90
  -2   5 -32   23.30   16.80
   2  -5 -32   20.20   16.50
   0   6 -32   17.70   17.70
   0  -6 -32   -5.60   17.00
   1   6 -32   -8.00   15.70
  -1  -6 -32   -4.00   15.40
   1  -6 -32    0.10   16.20
  -1   6 -32   17.70   19.00
   0   0 -33   -6.00   11.90
   1   0 -33  324.67   42.40
  -1   0 -33  266.37   37.20
  -1   0 -33  343.67   36.80
   2   0 -33    1.90   14.90
  -2   0 -33   -0.30   11.80
  -2   0 -33   -5.10   12.30
   3   0 -33  204.98   36.70
  -3   0 -33  166.08   28.80
  -3   0 -33  209.78   31.00
   0  -1 -33   52.59   18.40
   0   1 -33   19.20   15.70
   1   1 -33   19.00   12.00
  -1  -1 -33    5.70   14.50
  -1  -1 -33   12.30   13.60
  -1   1 -33  -14.40   12.50
   1  -1 -33   21.60   16.50
  -2  -1 -33   15.00   14.60
   2   1 -33   19.30   15.70
  -2  -1 -33    1.50   12.00
  -2   1 -33    9.20   12.30
   2  -1 -33    5.60   15.90
  -2   1 -33   17.30   14.40
  -3  -1 -33    2.00   13.60
   3   1 -33    3.90   15.00
  -3  -1 -33    7.60   12.40
  -3   1 -33   -7.90   13.60
   3  -1 -33    0.70   14.50
   0   2 -33  141.29   28.10
   0  -2 -33  124.99   26.00
   1   2 -33   50.59   18.20
  -1  -2 -33   95.29   20.60
  -1  -2 -33   98.09   25.20
  -1   2 -33  135.49   26.50
   1  -2 -33   68.99   22.00
   2   2 -33   42.00   19.70
  -2  -2 -33   28.40   16.40
  -2  -2 -33   36.40   16.80
   2  -2 -33   32.80   18.00
  -2   2 -33   38.10   17.30
  -3  -2 -33   64.69   20.80
  -3  -2 -33   66.19   20.40
   3   2 -33   66.49   23.90
  -3   2 -33   55.89   20.30
   3  -2 -33   32.10   20.40
   0  -3 -33    4.70   12.50
   0   3 -33   13.00   13.80
  -1  -3 -33    2.30   12.40
   1   3 -33    2.50   13.10
   1  -3 -33    3.70   11.80
  -1   3 -33   14.00   15.10
  -2  -3 -33   13.10   13.30
  -2  -3 -33    6.60   12.90
   2   3 -33   -6.50   14.50
   2  -3 -33   -0.30   11.50
  -2   3 -33   10.50   13.70
  -3  -3 -33   16.50   17.60
   3   3 -33    9.90   18.50
  -3  -3 -33   -8.40   14.40
   3  -3 -33    7.90   16.00
   0  -4 -33  203.38   34.90
   0   4 -33  182.78   30.90
  -1  -4 -33   20.00   16.60
   1   4 -33   -0.50   15.50
   1  -4 -33    7.50   14.40
  -1   4 -33    0.00   13.90
   2   4 -33   77.39   24.00
  -2  -4 -33   89.19   22.40
  -2  -4 -33  115.29   25.70
   2  -4 -33  110.19   28.60
  -2   4 -33  112.39   25.20
   0  -5 -33    2.80   14.20
   0   5 -33   10.70   16.40
   1   5 -33    3.10   17.00
  -1  -5 -33   -1.00   16.30
   1  -5 -33   -7.20   14.30
  -1   5 -33    1.50   14.20
   0   0 -34  114.09   26.30
  -1   0 -34   17.00   15.40
  -1   0 -34    6.40   12.30
   1   0 -34   12.80   14.80
  -2   0 -34   20.40   13.00
  -2   0 -34   47.50   19.30
   2   0 -34   30.00   16.80
  -3   0 -34    9.70   22.20
  -3   0 -34   -0.70   13.30
   3   0 -34   -4.00   16.30
   0   1 -34  144.79   28.90
   0  -1 -34  218.98   34.70
   1   1 -34   15.40   16.20
  -1  -1 -34   14.10   14.70
  -1  -1 -34   24.10   15.50
  -1   1 -34   14.60   14.60
   1  -1 -34   27.00   17.30
  -2  -1 -34   59.09   18.20
  -2  -1 -34   44.50   17.90
   2   1 -34   45.30   21.50
   2  -1 -34   62.49   20.00
  -2   1 -34   50.69   17.20
  -2   1 -34   44.30   18.40
  -3  -1 -34   23.70   16.80
  -3  -1 -34    8.80   16.10
   3   1 -34    8.10   17.70
   3  -1 -34   32.30   19.40
  -3   1 -34   11.20   15.80
   0  -2 -34   -1.00   13.00
   0   2 -34   37.30   18.20
  -1  -2 -34    7.50   12.90
   1   2 -34    4.30   14.20
  -1   2 -34   27.90   17.80
   1  -2 -34   18.90   15.10
  -2  -2 -34    8.50   15.10
   2   2 -34   -7.50   14.80
  -2  -2 -34   15.60   14.80
  -2   2 -34   -8.30   13.50
   2  -2 -34   19.20   17.00
  -3  -2 -34   -9.40   14.20
   3   2 -34   37.50   20.80
   3  -2 -34   10.10   17.90
   0   3 -34    5.80   14.00
   0  -3 -34    1.90   14.20
   1   3 -34   62.09   21.70
  -1  -3 -34  113.09   27.90
  -1   3 -34  103.29   26.10
   1  -3 -34   97.39   26.60
   2   3 -34   30.40   20.20
  -2  -3 -34   26.80   16.00
  -2  -3 -34   -2.80   14.60
  -2   3 -34   35.70   18.00
   2  -3 -34   15.80   16.50
   0  -4 -34   11.40   15.60
   0   4 -34   13.70   15.50
   1   4 -34   43.10   21.50
  -1  -4 -34   29.40   16.50
   1  -4 -34   54.59   21.40
  -1   4 -34   22.20   19.80
   0   0 -35   -3.30   12.50
  -1   0 -35   11.70   14.80
   1   0 -35    8.70   17.50
  -1   0 -35   25.10   16.80
   2   0 -35   -4.10   14.20
  -2   0 -35  -18.30   13.60
  -2   0 -35   19.10   16.40
   0   1 -35   -3.20   14.50
   0  -1 -35   20.10   14.80
   1   1 -35   72.89   23.40
  -1  -1 -35  119.89   26.50
   1  -1 -35   80.39   25.20
  -1   1 -35   92.39   25.40
   2   1 -35  -10.50   16.20
  -2  -1 -35   -4.10   15.00
  -2  -1 -35    4.50   14.40
  -2   1 -35  -10.30   13.20
  -2   1 -35    4.00   12.80
   2  -1 -35   15.20   16.30
   0   2 -35   19.70   15.70
   0  -2 -35   38.50   17.20
   1   2 -35    6.50   16.60
  -1  -2 -35   15.40   15.70
  -1   2 -35    8.30   15.90
   1  -2 -35   31.10   18.60
  -2  -2 -35   45.50   20.70
  -2  -2 -35   31.80   18.90
   2   2 -35   21.80   17.80
  -2   2 -35   18.00   16.90
   2  -2 -35   76.79   24.00
   0   3 -35  196.58   33.60
   0  -3 -35  238.68   37.50
   1   3 -35   65.29   22.80
  -1  -3 -35   23.20   16.00
   1  -3 -35   38.90   19.70
  -1   3 -35   -3.50   15.40
   0   0 -36   64.29   23.30
  -1   0 -36   22.60   25.30
   1   0 -36   13.40   15.30
  -1   0 -36   14.00   17.30
   0  -1 -36   -1.80   12.50
   0   1 -36    3.80   15.50
   1   1 -36   20.80   19.10
  -1  -1 -36   21.70   17.80
  -1   1 -36    1.30   14.90
   1  -1 -36   13.50   15.00
   0   2 -36   13.00   15.50
   0  -2 -36    6.20   16.70
   1   2 -36   47.70   21.50
  -1  -2 -36   83.89   24.10
   1  -2 -36  140.19   31.20
  -1   2 -36   88.59   24.70
   0   0   0    0.00    0.00
_computing_structure_solution     'SHELXT 2018/2 (Sheldrick, 2018)'
;
_shelx_hkl_checksum     80773
_shelx_res_file
;
TITL mo_21km_fm2_0m_a.res in P2(1)2(1)2(1)
    shelx.res
    created by SHELXL-2019/3 at 21:48:51 on 15-Jul-2024
CELL  0.71073   6.5669   9.4144  27.5702   90.000   90.000   90.000
ZERR     4.00   0.0018   0.0031   0.0086    0.000    0.000    0.000
LATT  -1
SYMM  1/2 + X, 1/2 - Y, - Z
SYMM  - X, 1/2 + Y, 1/2 - Z
SYMM  1/2 - X, - Y, 1/2 + Z
SFAC  C    H    N    O    CL   RU
UNIT  72 80 4 8 4 4
MERG   2
OMIT    -4.00 180.00
OMIT     0   0   2
FREE  Ru1 C13
FREE  Ru1 C14
FREE  Ru1 C15
FREE  Ru1 C16
FREE  Ru1 C17
FREE  Ru1 C18
HTAB C8 O2
EQIV $1 1+x, y, z
HTAB C17 Cl1_$1
HTAB C18 O1_$1
FMAP   2
PLAN   20
SIZE     0.150   0.180   0.470
ACTA
BOND   $H
CONF
L.S.   4
TEMP    20.00
WGHT    0.026400
FVAR       0.43507
C1    1    0.258947    1.285445    0.818759    11.00000    0.04435    0.05742 =
         0.04047    0.00084    0.01210   -0.01487
AFIX  23
H1A   2    0.379457    1.320678    0.835165    11.00000   -1.20000
H1B   2    0.267789    1.309492    0.784613    11.00000   -1.20000
AFIX   0
C2    1    0.237474    1.126071    0.825562    11.00000    0.02720    0.05445 =
         0.02709   -0.00024    0.00816    0.00062
AFIX  13
H2    2    0.364617    1.086811    0.838471    11.00000   -1.20000
AFIX   0
C3    1    0.176148    1.045425    0.779114    11.00000    0.04038    0.04659 =
         0.03568   -0.00281    0.00962    0.00642
AFIX  13
H3    2    0.137753    0.948622    0.788452    11.00000   -1.20000
AFIX   0
C4    1   -0.004789    1.112249    0.753139    11.00000    0.05232    0.06094 =
         0.03926   -0.00065   -0.01255   -0.00548
AFIX 137
H4A   2    0.030043    1.206761    0.743036    11.00000   -1.50000
H4B   2   -0.119213    1.115928    0.774774    11.00000   -1.50000
H4C   2   -0.039225    1.056171    0.725238    11.00000   -1.50000
AFIX   0
C5    1    0.362908    1.035543    0.745445    11.00000    0.06053    0.10596 =
         0.04376   -0.00402    0.01165    0.03038
AFIX 137
H5A   2    0.333602    0.971968    0.719131    11.00000   -1.50000
H5B   2    0.477509    1.000471    0.763443    11.00000   -1.50000
H5C   2    0.393965    1.128034    0.732786    11.00000   -1.50000
AFIX   0
C6    1   -0.008919    1.240260    0.866390    11.00000    0.04117    0.02778 =
         0.02480   -0.00113   -0.00055   -0.01037
C7    1   -0.187389    1.278628    0.894962    11.00000    0.02705    0.03736 =
         0.03047   -0.01204    0.00034   -0.00025
C8    1   -0.272079    1.415261    0.888452    11.00000    0.04481    0.03794 =
         0.03551   -0.00423   -0.00810    0.00269
AFIX  43
H8    2   -0.212165    1.477639    0.866531    11.00000   -1.20000
AFIX   0
C9    1   -0.440018    1.457319    0.913717    11.00000    0.05393    0.04751 =
         0.05780   -0.02087   -0.01545    0.01664
AFIX  43
H9    2   -0.498466    1.545825    0.908180    11.00000   -1.20000
AFIX   0
C10   1   -0.521886    1.365458    0.947831    11.00000    0.04550    0.06603 =
         0.05509   -0.02623    0.00750    0.01081
AFIX  43
H10   2   -0.632514    1.395362    0.966250    11.00000   -1.20000
AFIX   0
C11   1   -0.445589    1.233253    0.955179    11.00000    0.04260    0.04869 =
         0.05081   -0.01659    0.01395    0.00153
AFIX  43
H11   2   -0.506447    1.174317    0.978042    11.00000   -1.20000
AFIX   0
C12   1   -0.275461    1.183263    0.928789    11.00000    0.02855    0.03843 =
         0.02860   -0.01347    0.00301   -0.00136
C13   1    0.204393    0.912805    0.964074    11.00000    0.03998    0.04708 =
         0.04016    0.00833   -0.01375   -0.00224
AFIX  43
H13   2    0.238607    0.979015    0.987744    11.00000   -1.20000
AFIX   0
C14   1    0.035025    0.823399    0.970548    11.00000    0.05032    0.04095 =
         0.03496    0.01153    0.00729   -0.00349
AFIX  43
H14   2   -0.041486    0.830265    0.998837    11.00000   -1.20000
AFIX   0
C15   1   -0.020043    0.724531    0.935190    11.00000    0.04582    0.03517 =
         0.05586    0.01254    0.00837   -0.00974
AFIX  43
H15   2   -0.130235    0.664262    0.940233    11.00000   -1.20000
AFIX   0
C16   1    0.093252    0.716730    0.891562    11.00000    0.05185    0.03451 =
         0.05583   -0.00345    0.00078    0.00066
AFIX  43
H16   2    0.052812    0.654450    0.867215    11.00000   -1.20000
AFIX   0
C17   1    0.266723    0.802520    0.884728    11.00000    0.02910    0.04472 =
         0.05921    0.00110    0.00859    0.00788
AFIX  43
H17   2    0.343741    0.794385    0.856557    11.00000   -1.20000
AFIX   0
C18   1    0.322878    0.901345    0.921153    11.00000    0.02681    0.04396 =
         0.05940    0.00993   -0.00445    0.00127
AFIX  43
H18   2    0.437009    0.958522    0.916953    11.00000   -1.20000
AFIX   0
N1    3    0.074692    1.117522    0.863120    11.00000    0.01860    0.04708 =
         0.02762    0.00140    0.00454   -0.00848
O1    4   -0.213404    1.055757    0.937578    11.00000    0.03925    0.03657 =
         0.03855   -0.00223    0.01717    0.00090
O2    4    0.075592    1.344362    0.840217    11.00000    0.04862    0.04252 =
         0.04574    0.00755    0.01154   -0.00652
CL1   5   -0.259422    0.895250    0.841982    11.00000    0.02760    0.07717 =
         0.04745   -0.01059   -0.00330   -0.00963
RU1   6    0.002240    0.934800    0.902167    11.00000    0.02372    0.03249 =
         0.02953   -0.00082    0.00339   -0.00197
HKLF 4
REM  mo_21km_fm2_0m_a.res in P2(1)2(1)2(1)
REM wR2 = 0.0888, GooF = S = 0.975, Restrained GooF = 0.975 for all data
REM R1 = 0.0447 for 2937 Fo > 4sig(Fo) and 0.0712 for all 4074 data
REM 210 parameters refined using 0 restraints
END
WGHT      0.0264      0.0000
REM Highest difference peak  0.662,  deepest hole -0.406,  1-sigma level  0.093
Q1    1   0.0003  1.0550  0.9018  11.00000  0.05    0.66
Q2    1   0.0024  0.9980  0.9327  11.00000  0.05    0.52
Q3    1  -0.0103  0.8020  0.9082  11.00000  0.05    0.47
Q4    1   0.0069  1.1373  0.8466  11.00000  0.05    0.41
Q5    1   0.0455  0.8580  0.8725  11.00000  0.05    0.40
Q6    1  -0.0087  0.9873  0.8456  11.00000  0.05    0.40
Q7    1  -0.2642  1.4357  0.9263  11.00000  0.05    0.37
Q8    1   0.0008  1.1307  0.8801  11.00000  0.05    0.37
Q9    1  -0.0556  0.8581  0.8730  11.00000  0.05    0.35
Q10   1  -0.4909  1.2785  0.9223  11.00000  0.05    0.35
Q11   1   0.0140  0.7992  0.9401  11.00000  0.05    0.34
Q12   1  -0.0991  1.0574  0.7760  11.00000  0.05    0.33
Q13   1  -0.3095  0.7640  0.8853  11.00000  0.05    0.33
Q14   1  -0.0059  0.8340  0.8291  11.00000  0.05    0.33
Q15   1  -0.0028  0.7396  0.9596  11.00000  0.05    0.33
Q16   1   0.2729  0.9572  0.8988  11.00000  0.05    0.32
Q17   1   0.1449  1.1182  0.9512  11.00000  0.05    0.32
Q18   1   0.2533  1.0567  0.7574  11.00000  0.05    0.32
Q19   1   0.0001  0.8740  1.0020  11.00000  0.05    0.32
Q20   1   0.0080  1.2839  0.8013  11.00000  0.05    0.32
;
_shelx_res_checksum     21980
