# Supplementary material for: (η6-Benzene)­chlorido­[(S)-2-(4-isopropyl-4,5-di­hydro­oxazol-2-yl)phenolato]ruthenium(II)
Source: IUCrdata. 2024 Jul 26;9(Pt 7):x240720. doi: 10.1107/S241431462400720X (PMC11299655; doi:10.1107/S241431462400720X)
Supplement: Supplementary file 2 [file x-09-x240720-Isup4.hkl]

data_I                                                                          
_shelx_title ' mo_21km_fm2_0m_a.res in P2(1)2(1)2(1)'                           
_shelx_refln_list_code          4                                               
_shelx_F_calc_maximum      230.07                                               
_exptl_crystal_F_000       848.00                                               
_reflns_d_resolution_high  0.7491                                               
                                                                                
loop_                                                                           
 _space_group_symop_operation_xyz                                               
 'x, y, z'                                                                      
 'x+1/2, -y+1/2, -z'                                                            
 '-x, y+1/2, -z+1/2'                                                            
 '-x+1/2, -y, z+1/2'                                                            
                                                                                
_cell_length_a     6.5669                                                       
_cell_length_b     9.4144                                                       
_cell_length_c    27.5702                                                       
_cell_angle_alpha  90.000                                                       
_cell_angle_beta   90.000                                                       
_cell_angle_gamma  90.000                                                       
                                                                                
_shelx_F_squared_multiplier     1.000                                           
                                                                                
loop_                                                                           
 _refln_index_h                                                                 
 _refln_index_k                                                                 
 _refln_index_l                                                                 
 _refln_F_squared_calc                                                          
 _refln_F_squared_meas                                                          
 _refln_F_squared_sigma                                                         
 _refln_observed_status                                                         
   2   0   0       6640.22       6859.76       282.06 o                         
   4   0   0      32540.43      34842.41       951.70 o                         
   6   0   0       1152.74       1322.16       124.68 o                         
   1   1   0       1411.82       1355.39        46.37 o                         
   2   1   0         36.79         39.18         6.23 o                         
   3   1   0       1260.95       1216.22        43.18 o                         
   4   1   0        176.57        180.26        20.91 o                         
   5   1   0        285.59        349.95        40.90 o                         
   6   1   0          0.11          4.76        25.72 o                         
   0   2   0       4201.99       3902.68       175.39 o                         
   1   2   0       3125.69       3069.91       103.05 o                         
   2   2   0       1313.27       1245.32        52.87 o                         
   3   2   0       7270.69       7465.76       186.29 o                         
   4   2   0       2105.80       2170.56        73.46 o                         
   5   2   0       1118.76       1093.64        91.69 o                         
   6   2   0       1744.19       1448.43       142.11 o                         
   7   2   0       1677.53       1524.50       156.90 o                         
   1   3   0       1085.60       1100.30        54.51 o                         
   2   3   0         73.34        107.01        23.16 o                         
   3   3   0        170.49        180.16        31.37 o                         
   4   3   0          5.64         -2.31        10.48 o                         
   5   3   0         62.34         39.14        27.01 o                         
   6   3   0        110.08         79.77        57.58 o                         
   7   3   0         40.53         81.89        62.34 o                         
   0   4   0       2251.95       2076.59        86.14 o                         
   1   4   0       7242.70       6606.49       215.46 o                         
   2   4   0        339.63        337.73        85.29 o                         
   3   4   0      10690.20       9388.07       300.40 o                         
   4   4   0        690.41        720.51        67.39 o                         
   5   4   0       2287.43       2318.84       117.76 o                         
   6   4   0        231.80        213.96        68.68 o                         
   7   4   0       2889.45       2664.99       236.15 o                         
   1   5   0          4.53        -36.25        26.15 o                         
   2   5   0        304.97        339.08        47.55 o                         
   3   5   0        331.54        386.51        53.17 o                         
   4   5   0        117.56        117.11        50.45 o                         
   5   5   0          8.00        -23.90        30.39 o                         
   6   5   0         27.51         50.74        43.09 o                         
   7   5   0         28.71         61.28        73.96 o                         
   0   6   0      10583.73       9937.91       319.87 o                         
   1   6   0       2868.27       2910.17       130.07 o                         
   2   6   0       1588.10       1482.34       102.63 o                         
   3   6   0       2002.43       1933.58       107.62 o                         
   4   6   0       3896.91       3699.85       237.20 o                         
   5   6   0       1140.13       1190.22       106.51 o                         
   6   6   0       1093.18       1080.12       107.47 o                         
   7   6   0        429.07        484.39       119.92 o                         
   1   7   0         11.97        -33.40        30.16 o                         
   2   7   0          1.41        -11.75        28.04 o                         
   3   7   0         30.59         17.95        41.47 o                         
   4   7   0         33.55          1.39        62.60 o                         
   5   7   0          2.37        -26.35        35.77 o                         
   6   7   0         17.16         42.25        48.60 o                         
   7   7   0         90.90        195.47        95.62 o                         
   0   8   0       3442.75       3365.14       153.10 o                         
   1   8   0         40.39         11.02        23.14 o                         
   2   8   0       1537.23       1410.72        87.93 o                         
   3   8   0          2.35        -11.28        34.06 o                         
   4   8   0       1674.46       1807.77       190.95 o                         
   5   8   0         16.17          6.56        40.32 o                         
   6   8   0       1012.76        865.02       159.78 o                         
   1   9   0         10.41         48.40        32.30 o                         
   2   9   0         44.99         -4.62        28.22 o                         
   3   9   0          3.29         20.41        33.68 o                         
   4   9   0         72.01         63.63        45.30 o                         
   5   9   0         17.65         14.89        52.83 o                         
   6   9   0         16.88         31.76        60.02 o                         
   0  10   0        371.05        336.47        85.58 o                         
   1  10   0       2063.99       2190.43       239.14 o                         
   2  10   0       1301.80       1344.52        96.91 o                         
   3  10   0       1333.03       1235.80        96.96 o                         
   4  10   0        176.76        291.32        78.58 o                         
   5  10   0        466.04        389.96        84.79 o                         
   1  11   0          2.24         36.76        44.36 o                         
   2  11   0          1.66         61.30        63.14 o                         
   3  11   0          4.59         34.25        45.47 o                         
   4  11   0          0.01         35.97        60.70 o                         
   0  12   0          3.04        -40.68        66.57 o                         
   1  12   0        539.53        387.00       100.38 o                         
   2  12   0         40.54        -32.01        51.62 o                         
   1   0   1      25415.65      27881.27       752.27 o                         
   2   0   1        976.24       1140.53        49.13 o                         
   3   0   1       8612.06       9662.63       282.54 o                         
   4   0   1       1267.66       1360.42        64.40 o                         
   5   0   1       1759.90       1818.40        92.16 o                         
   6   0   1        110.66        142.38        36.05 o                         
  -7   1   1       1218.75       1371.30       167.47 o                         
  -6   1   1        462.53        503.67        65.16 o                         
  -5   1   1       4129.51       4528.87       161.09 o                         
  -4   1   1        929.76        998.65        43.61 o                         
  -3   1   1       8406.70       8875.57       213.37 o                         
  -2   1   1       1507.44       1582.81        35.13 o                         
  -1   1   1      24010.54      22786.16      1214.97 o                         
   0   1   1        413.71        389.38        17.83 o                         
   1   1   1      24090.49      25333.82       539.50 o                         
   2   1   1       1452.24       1453.82        46.45 o                         
   3   1   1       8439.82       8970.67       213.85 o                         
   4   1   1        902.58        899.93        44.68 o                         
   5   1   1       4203.75       4635.44       162.87 o                         
   6   1   1        470.08        446.10        52.85 o                         
  -7   2   1        520.01        507.11        99.32 o                         
  -6   2   1        142.62        257.28        66.57 o                         
  -5   2   1       1006.27       1099.46        59.39 o                         
  -4   2   1       3399.80       3598.43       165.24 o                         
  -3   2   1       1097.08       1094.20        36.60 o                         
  -2   2   1         15.51         -7.27         9.48 o                         
  -1   2   1        467.42        500.96        35.67 o                         
   0   2   1       7637.07       7730.51       239.75 o                         
   1   2   1        572.06        601.82        35.66 o                         
   2   2   1         26.55         29.02         9.45 o                         
   3   2   1       1100.78       1058.46        43.35 o                         
   4   2   1       3447.76       3501.62       104.26 o                         
   5   2   1       1001.66       1093.71       140.52 o                         
   6   2   1        134.80         87.59        35.40 o                         
  -7   3   1        179.48        218.19        80.83 o                         
  -6   3   1       2183.20       2098.18       187.54 o                         
  -5   3   1        649.69        609.04        72.46 o                         
  -4   3   1       4952.47       5020.90       155.02 o                         
  -3   3   1         86.02         59.47        43.58 o                         
  -2   3   1       3911.17       3418.19       129.15 o                         
  -1   3   1       3998.36       3727.21       133.30 o                         
   0   3   1      10043.67       9276.46       310.40 o                         
   1   3   1       4068.71       4049.61       107.84 o                         
   2   3   1       3905.48       3836.25       164.27 o                         
   3   3   1         74.41         45.75        20.71 o                         
   4   3   1       4973.38       5254.91       154.14 o                         
   5   3   1        662.32        752.89        88.55 o                         
   6   3   1       2161.54       2241.87       163.77 o                         
   7   3   1        162.23        105.13        70.79 o                         
  -7   4   1         90.06        191.77        86.11 o                         
  -6   4   1        719.88        770.73       117.81 o                         
  -5   4   1        387.00        275.96        49.31 o                         
  -4   4   1       2910.81       2735.57       124.02 o                         
  -3   4   1        136.13         90.61        51.77 o                         
  -2   4   1       3686.83       3820.41       276.80 o                         
  -1   4   1        450.52        488.04        46.57 o                         
   0   4   1       2684.63       2411.20       169.90 o                         
   1   4   1        449.69        469.06        61.52 o                         
   2   4   1       3706.14       3884.44       293.44 o                         
   3   4   1        144.87        100.59        35.40 o                         
   4   4   1       2876.75       2907.67       124.98 o                         
   5   4   1        386.86        442.81        76.07 o                         
   6   4   1        749.64        792.39       117.81 o                         
   7   4   1         84.40        -39.62        66.04 o                         
  -7   5   1         59.87        137.89        75.02 o                         
  -6   5   1       1033.19       1170.87       112.76 o                         
  -5   5   1        881.82        877.47        86.80 o                         
  -4   5   1       1889.88       1886.94       103.61 o                         
  -3   5   1        713.47        721.79        67.99 o                         
  -2   5   1       5877.07       5106.03       488.12 o                         
  -1   5   1       3385.38       3391.80       163.22 o                         
   0   5   1       3489.76       3166.54        88.90 o                         
   1   5   1       3440.30       3669.05       135.04 o                         
   2   5   1       5847.86       5734.62       197.71 o                         
   3   5   1        742.52        660.07        76.87 o                         
   4   5   1       1840.54       1874.82       111.62 o                         
   5   5   1        918.34        937.77       254.35 o                         
   6   5   1       1039.76       1388.97       124.09 o                         
   7   5   1         55.69         32.75        69.73 o                         
  -7   6   1        436.21        442.66       114.11 o                         
  -6   6   1        180.47        116.96        54.57 o                         
  -5   6   1        919.01        815.44       101.14 o                         
  -4   6   1        511.20        496.76        64.61 o                         
  -3   6   1       1602.77       1385.40       103.40 o                         
  -2   6   1       1066.45       1049.06        89.02 o                         
  -1   6   1       1989.78       1994.69       100.99 o                         
   0   6   1        514.52        471.47        37.52 o                         
   1   6   1       1927.09       1853.11        66.10 o                         
   2   6   1       1047.40       1193.53       152.12 o                         
   3   6   1       1669.54       1598.98       111.00 o                         
   4   6   1        511.33        577.22        70.81 o                         
   5   6   1        881.05        960.66        96.34 o                         
   6   6   1        179.99        168.41        57.52 o                         
   7   6   1        454.60        173.28        82.94 o                         
  -7   7   1        634.75        781.30       143.17 o                         
  -6   7   1        157.71        170.95        62.05 o                         
  -5   7   1       1374.29       1463.18       124.77 o                         
  -4   7   1         79.02         96.01        41.37 o                         
  -3   7   1       1991.59       1896.76       129.94 o                         
  -2   7   1       1337.51       1253.38       168.76 o                         
  -1   7   1       2128.49       2132.03        94.67 o                         
   0   7   1         57.30         52.11        19.99 o                         
   1   7   1       2167.83       2227.01        91.46 o                         
   2   7   1       1336.29       1282.24       193.07 o                         
   3   7   1       1937.53       2006.40       133.55 o                         
   4   7   1         81.29        117.59        41.09 o                         
   5   7   1       1435.68       1365.38       119.10 o                         
   6   7   1        155.26        115.16        60.49 o                         
   7   7   1        607.35        674.05       137.89 o                         
  -6   8   1         19.15        -19.66        48.28 o                         
  -5   8   1        427.84        382.59        72.09 o                         
  -4   8   1        131.43        188.43        55.31 o                         
  -3   8   1        526.51        488.28       121.77 o                         
  -2   8   1        655.36        564.41        74.62 o                         
  -1   8   1        728.69        801.09        66.43 o                         
   0   8   1        138.96        167.25        33.67 o                         
   1   8   1        709.21        692.50        60.10 o                         
   2   8   1        651.25        598.39       113.90 o                         
   3   8   1        527.45        456.74        69.85 o                         
   4   8   1        131.85        198.57        75.52 o                         
   5   8   1        422.04        350.60        71.08 o                         
   6   8   1         19.19         66.92        58.58 o                         
  -6   9   1        155.10        122.81        73.78 o                         
  -5   9   1        764.83        660.83       115.17 o                         
  -4   9   1        343.93        266.77       104.84 o                         
  -3   9   1        759.80        654.26        90.12 o                         
  -2   9   1        660.68        682.00        76.32 o                         
  -1   9   1       1906.20       1868.90       107.69 o                         
   0   9   1       1293.71       1257.58        86.44 o                         
   1   9   1       1860.02       1856.72       171.81 o                         
   2   9   1        650.67        671.15        64.96 o                         
   3   9   1        772.12        848.80       114.19 o                         
   4   9   1        335.23        289.33        70.93 o                         
   5   9   1        760.52        634.62        94.12 o                         
   6   9   1        148.55        130.53        70.79 o                         
  -5  10   1        202.43        213.68       134.95 o                         
  -4  10   1        218.46        249.17        73.01 o                         
  -3  10   1         56.35        153.73        46.30 o                         
  -2  10   1        587.95        628.78        69.35 o                         
  -1  10   1        313.93        369.24        54.92 o                         
   0  10   1        687.96        633.47        91.66 o                         
   1  10   1        331.30        387.54        81.36 o                         
   2  10   1        588.76        558.57        65.02 o                         
   3  10   1         56.34        100.68        42.93 o                         
   4  10   1        214.94        272.81        75.18 o                         
   5  10   1        201.82        194.93        70.95 o                         
  -4  11   1        302.58        238.41        81.61 o                         
  -3  11   1         14.98        -12.54        46.02 o                         
  -2  11   1        668.89        712.48       105.55 o                         
  -1  11   1         17.95         15.28        46.53 o                         
   0  11   1        369.48        273.24        67.62 o                         
   1  11   1         16.17         53.39        48.90 o                         
   2  11   1        674.56        660.54       157.67 o                         
   3  11   1         17.26          7.02        54.41 o                         
   4  11   1        290.68        308.60        95.33 o                         
  -2  12   1        237.24        290.14        91.63 o                         
  -1  12   1          6.14        -11.41        54.61 o                         
   0  12   1        131.96        201.51        68.17 o                         
   1  12   1          6.93         -2.97        48.32 o                         
   2  12   1        236.96        237.27        81.39 o                         
   1   0   2        239.90        313.26        13.80 o                         
   2   0   2       5756.92       6357.69       127.51 o                         
   3   0   2       4841.23       5364.80       111.88 o                         
   4   0   2       1646.81       1696.84        45.95 o                         
   5   0   2        103.72        134.97        29.17 o                         
   6   0   2        861.72        961.51        74.44 o                         
  -7   1   2        559.84        425.75        88.75 o                         
  -6   1   2       1536.78       1765.40       154.79 o                         
  -5   1   2        680.49        657.51        55.64 o                         
  -4   1   2      11094.00      11718.78       280.02 o                         
  -3   1   2       3879.96       3981.97       106.03 o                         
  -2   1   2       1707.26       1670.47        41.36 o                         
  -1   1   2       3180.07       3434.84       104.78 o                         
   0   1   2      43141.86      41986.47      1130.46 o                         
   1   1   2       3265.29       3322.35        70.51 o                         
   2   1   2       1718.40       1691.02        50.41 o                         
   3   1   2       3869.55       4082.56       107.53 o                         
   4   1   2      11082.80      11693.94       280.94 o                         
   5   1   2        645.15        663.52       122.56 o                         
   6   1   2       1542.51       1530.59        97.31 o                         
  -7   2   2        298.94        358.13        85.06 o                         
  -6   2   2        118.51        185.96        60.75 o                         
  -5   2   2       1037.81       1108.08        55.61 o                         
  -4   2   2        547.80        585.43        49.03 o                         
  -3   2   2       1221.88       1273.73        49.47 o                         
  -2   2   2         36.75         22.39        12.51 o                         
  -1   2   2       3395.88       3263.66       108.66 o                         
   0   2   2        211.04        212.86        21.05 o                         
   1   2   2       3296.23       3217.38        85.65 o                         
   2   2   2         57.49         91.86        19.16 o                         
   3   2   2       1239.31       1281.09        78.70 o                         
   4   2   2        543.55        612.93        51.01 o                         
   5   2   2       1002.89       1022.29        75.55 o                         
   6   2   2        112.94        151.72        38.76 o                         
  -7   3   2       2492.23       2171.61       200.22 o                         
  -6   3   2        958.27       1287.88       137.89 o                         
  -5   3   2       4105.78       4161.51       281.03 o                         
  -4   3   2         49.39         36.68        15.69 o                         
  -3   3   2      10076.51       9920.54       318.54 o                         
  -2   3   2       4168.38       3997.36       144.52 o                         
  -1   3   2       9589.37       8732.61       270.33 o                         
   0   3   2        819.90        832.52        37.62 o                         
   1   3   2       9872.76       9098.73       219.07 o                         
   2   3   2       4198.34       4265.52       144.56 o                         
   3   3   2      10088.90      10196.81       309.38 o                         
   4   3   2         41.23         41.77        17.62 o                         
   5   3   2       4070.09       4108.52       127.70 o                         
   6   3   2        989.83       1024.35       104.07 o                         
  -7   4   2        572.06        599.03       110.41 o                         
  -6   4   2        511.62        588.47       100.90 o                         
  -5   4   2        449.87        439.93        58.37 o                         
  -4   4   2        283.58        325.87        47.58 o                         
  -3   4   2       2750.19       2915.87       174.87 o                         
  -2   4   2        370.16        387.68        56.79 o                         
  -1   4   2        808.50        870.67       157.14 o                         
   0   4   2        264.63        262.28        30.30 o                         
   1   4   2        771.19        697.27        70.09 o                         
   2   4   2        388.53        407.80        45.96 o                         
   3   4   2       2655.20       2653.31       126.26 o                         
   4   4   2        289.27        300.32        45.43 o                         
   5   4   2        439.00        494.98        61.43 o                         
   6   4   2        510.94        690.96       106.72 o                         
   7   4   2        548.20        558.36       113.58 o                         
  -8   5   2        153.65        425.22       126.79 o                         
  -7   5   2        645.30        596.39       129.43 o                         
  -6   5   2         83.68         89.19        50.19 o                         
  -5   5   2       1007.48        988.99        92.98 o                         
  -4   5   2       1396.29       1219.23        96.57 o                         
  -3   5   2       5407.24       5411.87       200.88 o                         
  -2   5   2        413.78        371.40        49.63 o                         
  -1   5   2       8900.79       9196.94       288.52 o                         
   0   5   2       8584.80       8439.75       221.38 o                         
   1   5   2       8975.37       8701.77       198.10 o                         
   2   5   2        432.10        432.44        51.02 o                         
   3   5   2       5366.06       5307.87       273.63 o                         
   4   5   2       1503.01       1477.58       101.78 o                         
   5   5   2        992.38        995.86       104.34 o                         
   6   5   2         85.59         18.25        44.24 o                         
   7   5   2        650.08        704.69       129.43 o                         
  -7   6   2         76.88        162.71        88.75 o                         
  -6   6   2        191.43        114.82        55.69 o                         
  -5   6   2        284.78        406.79        68.33 o                         
  -4   6   2        140.61        114.51        40.03 o                         
  -3   6   2        228.39        192.35        43.61 o                         
  -2   6   2        290.74        287.36        50.21 o                         
  -1   6   2        570.40        477.44       175.66 o                         
   0   6   2        672.23        691.85        54.74 o                         
   1   6   2        596.89        605.40       101.57 o                         
   2   6   2        284.43        259.80       127.56 o                         
   3   6   2        225.20        123.43        36.15 o                         
   4   6   2        156.50        143.60        42.59 o                         
   5   6   2        304.65        233.23        55.31 o                         
   6   6   2        193.46        183.68        57.36 o                         
   7   6   2         77.67         70.26        79.77 o                         
  -7   7   2         40.28         81.89        92.98 o                         
  -6   7   2       1251.05       1244.42       165.33 o                         
  -5   7   2        186.83        254.89        64.08 o                         
  -4   7   2       2204.75       2239.04       274.16 o                         
  -3   7   2        350.25        350.86        57.84 o                         
  -2   7   2       3709.47       3494.34       158.67 o                         
  -1   7   2        688.00        723.00        75.52 o                         
   0   7   2       4158.19       4193.07       137.58 o                         
   1   7   2        694.04        731.72        49.30 o                         
   2   7   2       3671.24       3469.74       123.60 o                         
   3   7   2        336.64        292.33        84.24 o                         
   4   7   2       2194.90       1856.98       265.71 o                         
   5   7   2        189.99        157.86        55.82 o                         
   6   7   2       1230.44        991.51       110.29 o                         
   7   7   2         41.13         27.47        81.89 o                         
  -6   8   2         67.68         54.65        81.62 o                         
  -5   8   2          7.64         49.47        44.87 o                         
  -4   8   2        549.78        543.08        80.48 o                         
  -3   8   2          2.32         -1.84        36.04 o                         
  -2   8   2        271.12        285.63        54.13 o                         
  -1   8   2         47.78         79.67        43.68 o                         
   0   8   2       1000.91        961.72        70.40 o                         
   1   8   2         44.19         56.58        27.54 o                         
   2   8   2        302.02        234.88        42.19 o                         
   3   8   2          2.67         52.78        28.94 o                         
   4   8   2        562.58        445.02        76.34 o                         
   5   8   2          7.34        -24.28        43.97 o                         
   6   8   2         66.34         68.15        60.66 o                         
  -6   9   2        784.47        796.03       117.30 o                         
  -5   9   2        269.49        247.18        70.25 o                         
  -4   9   2        763.74        801.03       103.35 o                         
  -3   9   2        692.23        789.10        96.96 o                         
  -2   9   2       1171.40       1311.54        92.34 o                         
  -1   9   2        864.77        954.22        76.56 o                         
   0   9   2       1240.02       1173.97        84.64 o                         
   1   9   2        893.61        886.17        72.76 o                         
   2   9   2       1176.69       1437.13       108.77 o                         
   3   9   2        660.04        708.32        70.55 o                         
   4   9   2        778.01        919.56       110.42 o                         
   5   9   2        265.07        301.07        76.46 o                         
   6   9   2        783.79        937.19       122.97 o                         
  -5  10   2         75.59         94.59        63.32 o                         
  -4  10   2        100.94         92.73        60.60 o                         
  -3  10   2        150.57        131.61        47.86 o                         
  -2  10   2        158.52        172.08        45.93 o                         
  -1  10   2        174.49        195.18        45.25 o                         
   0  10   2         68.32        117.58        37.71 o                         
   1  10   2        168.07        200.00        54.10 o                         
   2  10   2        151.90        286.01        53.58 o                         
   3  10   2        148.58        199.35        46.53 o                         
   4  10   2        102.13        143.39        60.54 o                         
   5  10   2         73.53        100.54        65.26 o                         
  -4  11   2         24.12        -38.73        58.22 o                         
  -3  11   2        513.69        478.81        68.35 o                         
  -2  11   2         47.92        139.41        49.08 o                         
  -1  11   2        708.43        657.98        76.12 o                         
   0  11   2          2.31        -11.61        45.53 o                         
   1  11   2        733.69        639.01        86.72 o                         
   2  11   2         49.29         75.59        48.70 o                         
   3  11   2        511.83        305.30       112.53 o                         
   4  11   2         23.06         32.43        64.26 o                         
  -2  12   2          1.58         49.85        54.14 o                         
  -1  12   2         32.51         82.91        63.34 o                         
   0  12   2         25.64         48.95        52.83 o                         
   1  12   2         36.57         14.66        54.91 o                         
   2  12   2          1.98         -2.70        50.12 o                         
   1   0   3      21948.79      22899.88       438.28 o                         
   2   0   3       1311.20       1456.57        35.97 o                         
   3   0   3      10070.18      10428.23       209.38 o                         
   4   0   3        102.54        162.70        29.81 o                         
   5   0   3       3836.60       3749.19       138.13 o                         
   6   0   3         27.88         16.91        36.98 o                         
   7   0   3       2266.29       2816.61       190.71 o                         
  -7   1   3        279.93        289.98        78.19 o                         
  -6   1   3          3.07         -0.53        40.68 o                         
  -5   1   3        136.27        212.74        60.49 o                         
  -4   1   3        585.98        615.36        37.01 o                         
  -3   1   3       1400.61       1527.24        58.63 o                         
  -2   1   3        253.04        290.91        18.60 o                         
  -1   1   3      10317.99      10185.24       532.47 o                         
   0   1   3       1296.54       1291.10        45.41 o                         
   1   1   3      10625.62      10609.28       206.64 o                         
   2   1   3        247.70        241.76        25.72 o                         
   3   1   3       1316.80       1458.85        50.72 o                         
   4   1   3        550.71        573.96        37.03 o                         
   5   1   3        151.78        104.75        28.16 o                         
   6   1   3          2.25         61.53        30.09 o                         
  -7   2   3        762.66       1021.62       135.24 o                         
  -6   2   3       2561.54       2356.51       170.11 o                         
  -5   2   3       2741.70       2881.89        94.42 o                         
  -4   2   3       5672.99       5791.51       155.51 o                         
  -3   2   3       5153.43       5238.90       114.71 o                         
  -2   2   3       7765.48       7656.31       234.56 o                         
  -1   2   3      10399.29      10362.79       375.06 o                         
   0   2   3      33832.83      34179.27      1272.53 o                         
   1   2   3      11045.70      10377.70       514.87 o                         
   2   2   3       7891.66       7698.19       188.43 o                         
   3   2   3       4934.92       4968.26       135.71 o                         
   4   2   3       5597.77       5974.53       158.67 o                         
   5   2   3       2857.99       2865.63        96.18 o                         
   6   2   3       2610.77       2373.41       111.50 o                         
  -7   3   3        114.83        125.73        65.51 o                         
  -6   3   3        280.66        239.32        73.43 o                         
  -5   3   3         36.25         51.38        30.84 o                         
  -4   3   3       2442.00       2447.92        81.21 o                         
  -3   3   3        298.96        357.96        86.11 o                         
  -2   3   3        309.65        388.82        39.41 o                         
  -1   3   3       1890.52       1794.57       174.84 o                         
   0   3   3       2162.02       2043.75       142.90 o                         
   1   3   3       1918.88       1922.93        74.80 o                         
   2   3   3        326.47        387.11        39.41 o                         
   3   3   3        278.63        328.82        29.94 o                         
   4   3   3       2456.47       2418.08        84.46 o                         
   5   3   3         31.02         19.99        19.75 o                         
   6   3   3        293.04        293.43        47.69 o                         
  -8   4   3       1000.92       1369.18       202.87 o                         
  -7   4   3         95.61         79.24        72.38 o                         
  -6   4   3       2632.69       2782.27       196.00 o                         
  -5   4   3        326.36        267.64        48.92 o                         
  -4   4   3       5404.34       5716.48       253.08 o                         
  -3   4   3        758.00        857.97        96.39 o                         
  -2   4   3      11357.38      10049.87       312.36 o                         
  -1   4   3       3027.76       2884.44       134.69 o                         
   0   4   3      23933.09      22834.63       645.94 o                         
   1   4   3       2974.28       2876.73        77.20 o                         
   2   4   3      11155.89       9861.37       310.08 o                         
   3   4   3        772.70        741.83       111.97 o                         
   4   4   3       5309.79       5080.62       195.95 o                         
   5   4   3        313.63        325.13        51.62 o                         
   6   4   3       2569.01       2345.95       176.98 o                         
   7   4   3        101.63         76.60        76.60 o                         
  -8   5   3         10.37        132.07        97.21 o                         
  -7   5   3         53.57         32.23        70.79 o                         
  -6   5   3         17.34         20.40        41.55 o                         
  -5   5   3         67.51         57.54        39.11 o                         
  -4   5   3        298.52        383.63        81.62 o                         
  -3   5   3        198.52         92.10        42.79 o                         
  -2   5   3       1120.79       1006.02        78.01 o                         
  -1   5   3       1773.40       1985.57        93.86 o                         
   0   5   3       1045.32       1045.52        71.97 o                         
   1   5   3       1730.35       1808.48        61.44 o                         
   2   5   3       1109.12       1050.08        79.33 o                         
   3   5   3        189.48        111.41        33.88 o                         
   4   5   3        328.18        390.97        81.62 o                         
   5   5   3         61.33         94.30        40.87 o                         
   6   5   3         10.73         45.82        48.70 o                         
   7   5   3         48.12         99.85        75.02 o                         
  -7   6   3        650.34        643.94       129.96 o                         
  -6   6   3        595.73        614.57       110.68 o                         
  -5   6   3       1761.00       1696.89       131.16 o                         
  -4   6   3        494.34        482.43        80.57 o                         
  -3   6   3       2944.47       3051.80       141.79 o                         
  -2   6   3       1876.34       1815.56       102.89 o                         
  -1   6   3       4019.18       3746.85       272.31 o                         
   0   6   3       1164.83       1119.89        81.99 o                         
   1   6   3       4099.84       4164.33       111.68 o                         
   2   6   3       1904.93       2033.55        81.67 o                         
   3   6   3       2844.05       2887.03       155.82 o                         
   4   6   3        523.40        428.04        63.66 o                         
   5   6   3       1816.94       1877.98       248.80 o                         
   6   6   3        593.28        665.68        90.08 o                         
   7   6   3        608.87        431.04       113.58 o                         
  -7   7   3        162.04        153.73        99.32 o                         
  -6   7   3         70.91        -16.01        46.64 o                         
  -5   7   3        132.14         45.48       103.28 o                         
  -4   7   3         14.00         40.12        36.66 o                         
  -3   7   3        711.80        901.07       203.10 o                         
  -2   7   3        105.92         64.30        34.01 o                         
  -1   7   3        792.29        866.66       194.39 o                         
   0   7   3          0.76         11.85        20.89 o                         
   1   7   3        767.92        758.73        78.91 o                         
   2   7   3         97.57        100.28        29.07 o                         
   3   7   3        707.51        608.80        98.79 o                         
   4   7   3         12.82         30.41        32.69 o                         
   5   7   3        121.19        191.39        58.13 o                         
   6   7   3         68.67         64.31        53.92 o                         
   7   7   3        164.79         41.74        94.56 o                         
  -6   8   3         33.37        111.98        80.30 o                         
  -5   8   3       1269.00       1379.01       130.37 o                         
  -4   8   3        132.60        149.87        49.82 o                         
  -3   8   3       2391.79       2185.77       153.72 o                         
  -2   8   3        206.09        243.46        53.23 o                         
  -1   8   3       3157.75       3204.12       155.34 o                         
   0   8   3         38.83         64.32        28.04 o                         
   1   8   3       3218.68       3273.10       106.47 o                         
   2   8   3        205.20        138.79        75.91 o                         
   3   8   3       2428.04       2622.89       114.75 o                         
   4   8   3        129.32        114.76        49.06 o                         
   5   8   3       1286.81       1486.97       134.26 o                         
   6   8   3         32.11         42.12        57.99 o                         
  -6   9   3         21.58         19.91        56.95 o                         
  -5   9   3        114.92        244.13       137.86 o                         
  -4   9   3         63.11         26.86        43.10 o                         
  -3   9   3         39.74         39.05        42.37 o                         
  -2   9   3         58.85        109.10        45.62 o                         
  -1   9   3        102.89        111.27        33.52 o                         
   0   9   3        163.69        173.04        39.24 o                         
   1   9   3        120.12        116.17        43.16 o                         
   2   9   3         62.35        108.78        40.48 o                         
   3   9   3         31.21         12.94        32.74 o                         
   4   9   3         62.69        122.49        90.87 o                         
   5   9   3        121.44         46.72        58.46 o                         
   6   9   3         24.39        145.56        74.01 o                         
  -5  10   3        404.53        205.38       157.41 o                         
  -4  10   3        626.22        470.14        83.48 o                         
  -3  10   3        288.96        206.22        64.97 o                         
  -2  10   3       1339.30       1243.84       120.73 o                         
  -1  10   3        452.56        491.56        62.32 o                         
   0  10   3       1141.59       1230.84       127.25 o                         
   1  10   3        446.91        481.06        72.64 o                         
   2  10   3       1351.48       1318.48       122.80 o                         
   3  10   3        274.84        387.08        78.25 o                         
   4  10   3        620.30        706.23       260.16 o                         
   5  10   3        401.26        384.29        88.42 o                         
  -4  11   3         16.30         70.42        61.83 o                         
  -3  11   3         11.38         25.62        42.16 o                         
  -2  11   3         49.41         29.85        44.60 o                         
  -1  11   3         35.58         74.62        42.55 o                         
   0  11   3         14.21         40.18        46.70 o                         
   1  11   3         34.51         18.91        50.04 o                         
   2  11   3         51.00         99.12        81.62 o                         
   3  11   3         10.96        -70.26        63.92 o                         
   4  11   3         16.56          0.00        79.24 o                         
  -2  12   3        419.31        329.37       123.96 o                         
  -1  12   3         34.85         25.72        52.15 o                         
   0  12   3        318.03        334.24       167.44 o                         
   1  12   3         35.18         36.92        57.23 o                         
   2  12   3        426.61        405.39        96.96 o                         
   0   0   4      52933.66      52673.37      1416.58 o                         
   1   0   4       2360.72       2230.59        59.44 o                         
   2   0   4       2065.96       1968.84        67.89 o                         
   3   0   4         72.86         60.51         8.95 o                         
   4   0   4       9728.45      10260.38       211.70 o                         
   5   0   4         16.90         52.18        27.21 o                         
   6   0   4        215.04        296.32        70.26 o                         
   7   0   4          0.29        -14.79        50.19 o                         
  -7   1   4         82.91         90.34        59.70 o                         
  -6   1   4       1977.75       2104.52       153.73 o                         
  -5   1   4        505.54        600.14        50.99 o                         
  -4   1   4       1591.50       1623.50        46.07 o                         
  -3   1   4       3761.12       4106.20       108.98 o                         
  -2   1   4       4599.25       4566.85        98.81 o                         
  -1   1   4      16887.72      17384.91       510.87 o                         
   0   1   4       5158.78       4601.80       378.50 o                         
   1   1   4      16944.00      17079.14       383.38 o                         
   2   1   4       4692.27       4741.02       128.02 o                         
   3   1   4       3728.87       4182.94       111.17 o                         
   4   1   4       1627.59       1736.53        48.66 o                         
   5   1   4        525.64        474.70        52.57 o                         
   6   1   4       2003.67       2047.78       113.69 o                         
  -7   2   4       1456.81       1257.77       148.98 o                         
  -6   2   4        494.12        510.28        88.75 o                         
  -5   2   4       1672.44       1768.65       136.54 o                         
  -4   2   4       2719.21       2656.09        84.26 o                         
  -3   2   4       5415.55       5323.50       140.55 o                         
  -2   2   4       6136.42       6262.01       161.08 o                         
  -1   2   4       4281.93       4436.11       138.69 o                         
   0   2   4        214.64        178.89        20.23 o                         
   1   2   4       4120.00       4079.95       126.85 o                         
   2   2   4       6102.44       6372.57       159.43 o                         
   3   2   4       5458.10       5368.50       142.20 o                         
   4   2   4       2682.79       2795.73        94.31 o                         
   5   2   4       1640.02       1713.20        69.73 o                         
   6   2   4        504.25        501.28        58.74 o                         
  -7   3   4        397.58        359.19        93.51 o                         
  -6   3   4        139.73        188.60        67.09 o                         
  -5   3   4       1923.24       1907.50       101.38 o                         
  -4   3   4        728.37        740.18        42.58 o                         
  -3   3   4       2449.04       2259.15        99.67 o                         
  -2   3   4       1522.28       1543.61        75.22 o                         
  -1   3   4       4463.62       4272.32       142.01 o                         
   0   3   4        285.29        291.96        29.57 o                         
   1   3   4       4339.47       4014.57       121.66 o                         
   2   3   4       1596.54       1716.66        75.45 o                         
   3   3   4       2528.01       2258.56        77.19 o                         
   4   3   4        752.32        686.86        47.28 o                         
   5   3   4       1959.38       1927.34        78.49 o                         
   6   3   4        149.24         98.90        42.26 o                         
  -8   4   4          6.88          6.87        87.70 o                         
  -7   4   4       1369.03       1450.01       176.98 o                         
  -6   4   4        364.88        257.28        75.02 o                         
  -5   4   4       2354.49       2281.05       123.07 o                         
  -4   4   4         12.64          4.30        15.22 o                         
  -3   4   4       7190.86       6577.51       232.48 o                         
  -2   4   4       1112.51       1270.59        82.89 o                         
  -1   4   4       9291.13       8695.37       629.38 o                         
   0   4   4        462.41        446.52        51.77 o                         
   1   4   4       9473.31       8910.24       191.54 o                         
   2   4   4       1118.55       1201.36        73.22 o                         
   3   4   4       7155.46       7083.87       450.08 o                         
   4   4   4         16.75         11.53        22.86 o                         
   5   4   4       2381.14       2431.69       137.07 o                         
   6   4   4        364.00        264.62        72.90 o                         
  -7   5   4        639.53        670.88       129.96 o                         
  -6   5   4       1136.39       1050.64       103.92 o                         
  -5   5   4        771.38        568.99        71.13 o                         
  -4   5   4         58.61         66.45        30.78 o                         
  -3   5   4       3325.67       3382.23       230.57 o                         
  -2   5   4       2410.74       2363.45       110.42 o                         
  -1   5   4       2428.89       2281.16       108.27 o                         
   0   5   4         13.62         29.56        19.04 o                         
   1   5   4       2432.76       2300.23        70.87 o                         
   2   5   4       2470.08       2394.21       125.80 o                         
   3   5   4       3230.34       3260.28       141.08 o                         
   4   5   4         70.64         34.34        26.47 o                         
   5   5   4        782.71        954.90        88.60 o                         
   6   5   4       1150.95       1018.60       103.79 o                         
   7   5   4        641.01        589.00       116.22 o                         
  -7   6   4        168.00        202.34        98.79 o                         
  -6   6   4        645.04        537.62        81.75 o                         
  -5   6   4        802.12        621.88        79.68 o                         
  -4   6   4       2079.10       1822.74       128.76 o                         
  -3   6   4        474.32        413.35        58.45 o                         
  -2   6   4       1730.84       1645.06       160.60 o                         
  -1   6   4        920.73        939.02       112.79 o                         
   0   6   4       4810.78       4695.88       177.10 o                         
   1   6   4        969.89       1069.53        55.34 o                         
   2   6   4       1692.81       1743.25        78.27 o                         
   3   6   4        446.82        470.07        82.15 o                         
   4   6   4       2081.14       2062.14       115.40 o                         
   5   6   4        790.11        763.25        84.28 o                         
   6   6   4        631.73        649.99        89.15 o                         
   7   6   4        156.35        172.75        86.64 o                         
  -7   7   4         55.10        100.38        89.28 o                         
  -6   7   4        358.42        624.24       105.13 o                         
  -5   7   4         42.40         13.47        40.59 o                         
  -4   7   4       1431.71       1335.69       170.88 o                         
  -3   7   4         35.80         -3.99        51.24 o                         
  -2   7   4        596.03        608.36       141.58 o                         
  -1   7   4        189.85        147.04        41.75 o                         
   0   7   4       2376.57       2565.66        99.79 o                         
   1   7   4        181.49        154.20        29.81 o                         
   2   7   4        583.43        766.28        60.37 o                         
   3   7   4         42.27          0.17        23.99 o                         
   4   7   4       1411.94       1381.75       116.20 o                         
   5   7   4         40.39         55.88        77.66 o                         
   6   7   4        348.99        395.29        81.68 o                         
   7   7   4         54.09         22.72       104.07 o                         
  -6   8   4        619.55        514.11        90.66 o                         
  -5   8   4         10.22         70.07       135.51 o                         
  -4   8   4       1104.96        925.70        99.49 o                         
  -3   8   4        214.08        193.27        49.79 o                         
  -2   8   4       1508.09       1207.02       106.93 o                         
  -1   8   4        107.66        101.15        39.20 o                         
   0   8   4       1302.04       1454.15       133.83 o                         
   1   8   4        115.92        107.87        29.34 o                         
   2   8   4       1478.99       1526.66       117.03 o                         
   3   8   4        208.49        228.39        40.88 o                         
   4   8   4       1125.67       1151.46       131.02 o                         
   5   8   4         10.24         69.18       108.83 o                         
   6   8   4        618.38        659.12       162.95 o                         
  -6   9   4        106.37        144.55        72.60 o                         
  -5   9   4        173.47        180.13        63.40 o                         
  -4   9   4        837.91        650.15        92.36 o                         
  -3   9   4        126.67        126.99        52.95 o                         
  -2   9   4        442.19        381.38        67.63 o                         
  -1   9   4        109.79         94.72        33.64 o                         
   0   9   4       1829.71       2126.65       128.13 o                         
   1   9   4         98.47        192.53        38.90 o                         
   2   9   4        442.80        454.23        71.58 o                         
   3   9   4        118.98        112.14        41.37 o                         
   4   9   4        820.03       1125.74       118.51 o                         
   5   9   4        172.51        219.94        67.77 o                         
   6   9   4        111.85        102.34        71.65 o                         
  -5  10   4        119.80        178.99        69.40 o                         
  -4  10   4        175.17        193.76        62.57 o                         
  -3  10   4        604.01        634.87       141.05 o                         
  -2  10   4        805.71        668.97        71.99 o                         
  -1  10   4        859.28        808.37       140.28 o                         
   0  10   4        127.89        152.96        40.95 o                         
   1  10   4        893.46       1017.99       155.05 o                         
   2  10   4        805.19        824.57        91.64 o                         
   3  10   4        607.20        637.60       130.49 o                         
   4  10   4        175.57        230.63        69.05 o                         
   5  10   4        126.69        151.27        75.76 o                         
  -4  11   4          7.05         51.95        62.20 o                         
  -3  11   4        323.56        202.10        55.31 o                         
  -2  11   4          1.40         26.97        37.40 o                         
  -1  11   4        426.78        342.33        60.44 o                         
   0  11   4         21.57        -10.76        36.01 o                         
   1  11   4        424.71        382.05        73.37 o                         
   2  11   4          1.32        -43.45        43.84 o                         
   3  11   4        326.73        197.05        90.34 o                         
   4  11   4          6.04         20.08        81.36 o                         
  -2  12   4         17.09         35.34        46.62 o                         
  -1  12   4        371.35        400.57        80.39 o                         
   0  12   4          4.31         37.34        54.91 o                         
   1  12   4        383.45        260.00        78.52 o                         
   2  12   4         17.09         42.79        71.85 o                         
   1   0   5       1955.36       1932.29        66.84 o                         
   2   0   5        327.91        353.55        12.46 o                         
   3   0   5        165.53        166.49        16.94 o                         
   4   0   5       1144.67       1205.85        40.44 o                         
   5   0   5       1119.23       1092.29        65.86 o                         
   6   0   5         40.08         44.38        47.02 o                         
   7   0   5          4.22        -34.87        50.72 o                         
  -7   1   5       1587.77       1611.14       171.70 o                         
  -6   1   5        315.89        372.92        77.66 o                         
  -5   1   5       4214.68       4355.90       134.90 o                         
  -4   1   5       1050.21       1104.99        84.03 o                         
  -3   1   5      15473.96      16249.55       379.72 o                         
  -2   1   5       2512.40       2485.98        73.05 o                         
  -1   1   5      23372.13      23033.80       602.26 o                         
   0   1   5       5211.04       5236.24       127.90 o                         
   1   1   5      24113.64      24333.56       523.75 o                         
   2   1   5       2586.44       2683.27        88.94 o                         
   3   1   5      15437.97      16656.92       291.99 o                         
   4   1   5       1025.73       1119.36        51.39 o                         
   5   1   5       4416.92       4695.27       162.21 o                         
   6   1   5        320.39        363.94        75.02 o                         
   7   1   5       1548.13       1802.39       168.00 o                         
  -7   2   5         41.99         42.79        63.40 o                         
  -6   2   5        405.42        338.06        76.60 o                         
  -5   2   5        199.45        194.20        38.93 o                         
  -4   2   5        646.05        622.37        36.31 o                         
  -3   2   5        831.38        946.16        50.70 o                         
  -2   2   5       3126.35       3153.06        91.13 o                         
  -1   2   5        523.29        506.35        41.74 o                         
   0   2   5       3104.78       3255.80       107.84 o                         
   1   2   5        526.60        555.83        27.74 o                         
   2   2   5       3108.23       3057.90        88.61 o                         
   3   2   5        841.34        910.74        47.41 o                         
   4   2   5        640.05        775.44        47.32 o                         
   5   2   5        209.97        202.17        28.75 o                         
   6   2   5        410.80        344.81       114.61 o                         
  -8   3   5        692.27        629.68       132.60 o                         
  -7   3   5        136.95        208.68        80.83 o                         
  -6   3   5       4874.10       4642.71       272.02 o                         
  -5   3   5       1518.28       1461.54       102.50 o                         
  -4   3   5       4066.00       4243.08       123.14 o                         
  -3   3   5       1675.54       1598.12        61.83 o                         
  -2   3   5      13739.53      13769.51       537.22 o                         
  -1   3   5       8157.60       7606.96       644.71 o                         
   0   3   5       7301.84       6714.19       321.71 o                         
   1   3   5       8309.67       8039.61       231.99 o                         
   2   3   5      14046.59      13077.58       359.48 o                         
   3   3   5       1614.92       1440.88        68.08 o                         
   4   3   5       4139.65       4033.35       124.64 o                         
   5   3   5       1550.47       1551.46       138.82 o                         
   6   3   5       4931.37       4656.58       377.15 o                         
  -8   4   5         14.39        -47.55        86.64 o                         
  -7   4   5         67.72         47.55        69.21 o                         
  -6   4   5         13.55         20.08        61.28 o                         
  -5   4   5         69.16         58.85        30.61 o                         
  -4   4   5         13.22         21.72        17.79 o                         
  -3   4   5         81.12         48.60        26.90 o                         
  -2   4   5        331.90        310.98        40.84 o                         
  -1   4   5        158.26        191.02        30.61 o                         
   0   4   5         38.51         44.34        17.51 o                         
   1   4   5        161.07        205.78        40.15 o                         
   2   4   5        332.30        370.84        51.84 o                         
   3   4   5         79.82        108.93        39.09 o                         
   4   4   5         12.31         18.38        21.31 o                         
   5   4   5         62.82         87.43        34.11 o                         
   6   4   5         11.36         68.68        54.41 o                         
  -7   5   5        146.78        107.24        75.02 o                         
  -6   5   5       1749.74       1674.54       130.44 o                         
  -5   5   5        856.79        969.72       103.28 o                         
  -4   5   5       2815.39       2738.45       268.88 o                         
  -3   5   5       1029.71        896.98       173.78 o                         
  -2   5   5       7269.08       7074.76       239.79 o                         
  -1   5   5       3122.54       3201.80       131.67 o                         
   0   5   5       5326.08       5167.86       215.52 o                         
   1   5   5       3152.99       3188.34       101.06 o                         
   2   5   5       7141.88       6734.11       158.55 o                         
   3   5   5       1072.65       1144.88        88.76 o                         
   4   5   5       2759.65       2802.89       131.46 o                         
   5   5   5        867.24        774.14        81.39 o                         
   6   5   5       1707.48       1881.76       145.58 o                         
  -7   6   5         38.35         11.09        81.36 o                         
  -6   6   5          6.45        -23.76        36.56 o                         
  -5   6   5        116.56         83.84        44.00 o                         
  -4   6   5        148.36        156.69        45.33 o                         
  -3   6   5         67.52         50.23        30.82 o                         
  -2   6   5         92.94         97.67        32.75 o                         
  -1   6   5        115.41        167.83        48.07 o                         
   0   6   5        382.97        451.61        52.28 o                         
   1   6   5        111.25        120.24        26.00 o                         
   2   6   5         95.57        118.86        21.76 o                         
   3   6   5         69.05        105.85        25.86 o                         
   4   6   5        138.74         66.26        34.93 o                         
   5   6   5        115.80        150.46        47.40 o                         
   6   6   5          6.02        -26.01        39.64 o                         
   7   6   5         39.72         22.19        77.66 o                         
  -7   7   5        903.48       1041.69       169.05 o                         
  -6   7   5         87.62         30.64        48.56 o                         
  -5   7   5       1738.67       1747.96       138.96 o                         
  -4   7   5        260.63        168.13        66.57 o                         
  -3   7   5       3867.66       4159.12       182.95 o                         
  -2   7   5        167.04        140.26        39.31 o                         
  -1   7   5       3515.29       3268.10       151.73 o                         
   0   7   5        429.62        418.26        54.88 o                         
   1   7   5       3598.15       3658.69       121.57 o                         
   2   7   5        164.52        116.05        29.90 o                         
   3   7   5       3838.70       3911.38       136.31 o                         
   4   7   5        261.56        244.51        58.35 o                         
   5   7   5       1729.47       1725.55       151.59 o                         
   6   7   5         87.71         63.60        76.34 o                         
   7   7   5        890.71        884.79       157.43 o                         
  -6   8   5         22.17          1.88        48.32 o                         
  -5   8   5         67.64         70.84        58.58 o                         
  -4   8   5        192.36        137.49        52.36 o                         
  -3   8   5         44.06         70.42        41.01 o                         
  -2   8   5          1.52         -8.19        27.64 o                         
  -1   8   5        300.42        303.49        55.12 o                         
   0   8   5          5.11          8.32        23.32 o                         
   1   8   5        308.75        321.19        42.29 o                         
   2   8   5          1.04         36.30        31.94 o                         
   3   8   5         41.97         29.18        30.51 o                         
   4   8   5        195.92        257.18        61.25 o                         
   5   8   5         69.32         99.24        50.23 o                         
   6   8   5         21.64         37.48        71.58 o                         
  -6   9   5        203.06        239.81       108.01 o                         
  -5   9   5        800.15       1090.10       197.85 o                         
  -4   9   5        270.50        143.51        59.91 o                         
  -3   9   5        970.45       1142.05       113.41 o                         
  -2   9   5        869.25        883.24       239.03 o                         
  -1   9   5       1932.22       1920.45       110.91 o                         
   0   9   5        552.43        571.83        59.11 o                         
   1   9   5       1952.11       1890.07       105.83 o                         
   2   9   5        857.08       1078.23        95.99 o                         
   3   9   5        955.63        927.05       146.87 o                         
   4   9   5        270.97        273.34        68.20 o                         
   5   9   5        790.27        763.15       134.16 o                         
   6   9   5        201.42         91.40       108.83 o                         
  -5  10   5          2.88         -6.29        58.59 o                         
  -4  10   5         10.12        -24.45        50.98 o                         
  -3  10   5         54.01         37.99        47.00 o                         
  -2  10   5         24.49         -7.14        33.54 o                         
  -1  10   5         47.64        128.24        39.18 o                         
   0  10   5          7.34         23.88        32.21 o                         
   1  10   5         46.32        106.70        46.71 o                         
   2  10   5         24.25         50.69        44.38 o                         
   3  10   5         51.10        132.07        80.30 o                         
   4  10   5          9.75        -37.51        80.30 o                         
   5  10   5          2.87        -28.53        89.81 o                         
  -4  11   5        430.27        282.63        81.66 o                         
  -3  11   5         86.34         84.24        47.55 o                         
  -2  11   5        938.64        890.00        87.82 o                         
  -1  11   5         53.27         96.10        44.28 o                         
   0  11   5        640.64        590.18        69.38 o                         
   1  11   5         53.61         80.19        49.72 o                         
   2  11   5        940.50       1160.88       246.42 o                         
   3  11   5         86.28        100.38        94.04 o                         
   4  11   5        418.91        503.94       133.13 o                         
  -2  12   5          0.98         11.28        48.49 o                         
  -1  12   5         13.30        -30.80        42.46 o                         
   0  12   5          0.26         -0.94        48.06 o                         
   1  12   5         12.94         -4.25        75.28 o                         
   2  12   5          0.95         35.92        84.00 o                         
   0   0   6      29799.70      29849.37       813.52 o                         
   1   0   6        850.25        882.00        33.23 o                         
   2   0   6      21063.29      21449.14       417.32 o                         
   3   0   6       2058.99       2174.83        65.03 o                         
   4   0   6       3181.73       3243.64        93.77 o                         
   5   0   6          9.90         -4.40        18.28 o                         
   6   0   6       6869.94       6272.87       323.26 o                         
   7   0   6         14.27        141.58        68.15 o                         
  -7   1   6        194.27         83.47        61.81 o                         
  -6   1   6        488.78        396.70        81.89 o                         
  -5   1   6        141.25        111.21        29.32 o                         
  -4   1   6       1869.30       1834.29        63.54 o                         
  -3   1   6         17.26         19.45         5.83 o                         
  -2   1   6       8941.79       9464.70       227.44 o                         
  -1   1   6       5274.74       5446.15       133.48 o                         
   0   1   6        734.43        748.91        29.16 o                         
   1   1   6       5049.78       5126.13       110.25 o                         
   2   1   6       8996.42       9458.18       191.34 o                         
   3   1   6          9.19         17.76         9.69 o                         
   4   1   6       1942.46       2046.44        71.30 o                         
   5   1   6        118.17        156.13        29.50 o                         
   6   1   6        464.80        732.69       103.55 o                         
   7   1   6        192.94         92.98        64.45 o                         
  -8   2   6        369.63        445.30       111.47 o                         
  -7   2   6        477.39        403.04        98.79 o                         
  -6   2   6       1232.83       1320.10       145.81 o                         
  -5   2   6       1624.61       1683.89        96.23 o                         
  -4   2   6       1839.30       1847.31        89.79 o                         
  -3   2   6       2519.53       2474.31        78.64 o                         
  -2   2   6       6826.34       6778.09       172.67 o                         
  -1   2   6       1547.45       1569.30       139.47 o                         
   0   2   6      12795.78      13122.39       911.73 o                         
   1   2   6       1359.83       1284.16        43.13 o                         
   2   2   6       6937.28       6676.58       138.37 o                         
   3   2   6       2473.44       2377.61        96.61 o                         
   4   2   6       1864.92       1890.85        90.45 o                         
   5   2   6       1590.13       1680.82        73.37 o                         
   6   2   6       1248.32       1012.64       119.92 o                         
   7   2   6        489.89        464.32        96.68 o                         
  -8   3   6         35.43         71.85        84.00 o                         
  -7   3   6        559.39        636.01       121.51 o                         
  -6   3   6        141.64        125.73        63.40 o                         
  -5   3   6       2473.18       2419.05       126.50 o                         
  -4   3   6        390.43        463.77        42.21 o                         
  -3   3   6       2256.08       2216.86        78.68 o                         
  -2   3   6       1273.96       1325.63        68.46 o                         
  -1   3   6       5978.10       5824.44       209.73 o                         
   0   3   6          0.23         -7.33         9.85 o                         
   1   3   6       5988.29       5704.10       177.55 o                         
   2   3   6       1257.21       1246.00        42.66 o                         
   3   3   6       2215.89       2191.55       151.25 o                         
   4   3   6        416.73        424.85        73.06 o                         
   5   3   6       2471.16       2488.63       109.21 o                         
   6   3   6        141.98         63.66        37.90 o                         
  -8   4   6         10.80         10.57        72.90 o                         
  -7   4   6       1207.21       1419.90       179.09 o                         
  -6   4   6        524.26        498.66        95.09 o                         
  -5   4   6       1543.94       1754.45       118.99 o                         
  -4   4   6         37.87         16.85        17.32 o                         
  -3   4   6       7882.89       7807.39       332.27 o                         
  -2   4   6        633.90        617.18        58.43 o                         
  -1   4   6       9572.89       9558.45       294.32 o                         
   0   4   6       2466.32       3007.75       168.50 o                         
   1   4   6       9650.60       9167.34       281.61 o                         
   2   4   6        647.64        691.36        34.16 o                         
   3   4   6       7815.84       8446.56       269.30 o                         
   4   4   6         38.06         22.95        27.47 o                         
   5   4   6       1601.61       1615.68        87.05 o                         
   6   4   6        521.70        476.27        62.84 o                         
  -7   5   6        176.93        237.73        94.04 o                         
  -6   5   6         52.11        109.85        47.71 o                         
  -5   5   6        681.47        737.10        82.84 o                         
  -4   5   6        146.35        174.44        31.97 o                         
  -3   5   6        938.88        769.25        87.93 o                         
  -2   5   6       1615.84       1577.19        96.00 o                         
  -1   5   6       2501.80       2601.84       114.75 o                         
   0   5   6        931.70        941.51        85.58 o                         
   1   5   6       2507.96       2483.51       103.56 o                         
   2   5   6       1636.01       1632.61        63.44 o                         
   3   5   6        888.40        906.41        61.38 o                         
   4   5   6        176.00        204.82        63.13 o                         
   5   5   6        686.61        610.26        96.41 o                         
   6   5   6         59.08         97.18        49.88 o                         
  -7   6   6        534.68        433.68       114.11 o                         
  -6   6   6       1141.96       1017.94       115.43 o                         
  -5   6   6        858.40        916.77        95.36 o                         
  -4   6   6        969.20        760.93        83.03 o                         
  -3   6   6       1565.05       1512.73       111.02 o                         
  -2   6   6       4557.49       4608.35       257.25 o                         
  -1   6   6       1726.05       1879.43       100.11 o                         
   0   6   6       4098.92       4211.27       163.95 o                         
   1   6   6       1795.73       1845.48       122.71 o                         
   2   6   6       4536.81       4509.08       135.34 o                         
   3   6   6       1480.57       1549.30       188.01 o                         
   4   6   6        994.31       1051.57        94.01 o                         
   5   6   6        854.07        839.98        89.79 o                         
   6   6   6       1126.14       1045.90       107.71 o                         
  -7   7   6         32.66          1.58        74.49 o                         
  -6   7   6        310.96        419.85        79.88 o                         
  -5   7   6        136.49        201.23        57.06 o                         
  -4   7   6        764.97        683.95       104.34 o                         
  -3   7   6        109.88        228.92        72.09 o                         
  -2   7   6       1380.98       1247.71       167.18 o                         
  -1   7   6        496.77        525.52        64.10 o                         
   0   7   6        336.44        307.20        50.43 o                         
   1   7   6        502.40        502.65        47.24 o                         
   2   7   6       1374.88       1435.86        73.20 o                         
   3   7   6        100.63        157.19        33.91 o                         
   4   7   6        780.92        976.06        95.80 o                         
   5   7   6        139.21        197.10        57.06 o                         
   6   7   6        315.15        431.87        79.57 o                         
   7   7   6         34.12         24.30        86.11 o                         
  -6   8   6        312.18        238.48        78.75 o                         
  -5   8   6         13.25         25.53        47.03 o                         
  -4   8   6       2011.44       2121.86       154.53 o                         
  -3   8   6        142.83        119.22        47.71 o                         
  -2   8   6        897.51        958.38        95.00 o                         
  -1   8   6        108.20        113.82        41.92 o                         
   0   8   6       4078.86       4241.66       224.47 o                         
   1   8   6        110.56         89.85        29.56 o                         
   2   8   6        943.43        946.92        83.49 o                         
   3   8   6        135.64         59.17        55.47 o                         
   4   8   6       2007.03       1983.87       148.10 o                         
   5   8   6         13.66         89.16        47.78 o                         
   6   8   6        311.12        211.85        96.15 o                         
  -5   9   6         49.10         60.11        60.17 o                         
  -4   9   6        118.14         85.90       101.70 o                         
  -3   9   6        625.09        461.80        80.00 o                         
  -2   9   6        424.57        425.29       148.72 o                         
  -1   9   6        421.82        301.16        59.58 o                         
   0   9   6         85.51         89.59        33.80 o                         
   1   9   6        433.17        357.98        49.38 o                         
   2   9   6        412.31        491.70        67.99 o                         
   3   9   6        607.11        541.45       114.64 o                         
   4   9   6        133.28        133.66        78.19 o                         
   5   9   6         50.63         22.19        83.47 o                         
  -5  10   6        283.41        252.18        84.85 o                         
  -4  10   6        286.85        362.86        86.43 o                         
  -3  10   6        747.98        815.12       105.16 o                         
  -2  10   6        150.31         52.10        48.59 o                         
  -1  10   6        750.67        907.07       116.19 o                         
   0  10   6        386.98        497.17        62.12 o                         
   1  10   6        760.95        869.71       159.93 o                         
   2  10   6        146.36        108.04        53.09 o                         
   3  10   6        736.72        821.92       143.70 o                         
   4  10   6        286.26        257.81       111.47 o                         
   5  10   6        284.80        186.49       114.11 o                         
  -3  11   6        119.27         82.73        77.92 o                         
  -2  11   6         54.69         81.33        46.72 o                         
  -1  11   6        162.61        156.91        76.69 o                         
   0  11   6         31.83         45.35        37.70 o                         
   1  11   6        164.19        150.76        56.55 o                         
   2  11   6         54.33         65.51        79.77 o                         
   3  11   6        112.97        218.71       103.02 o                         
  -2  12   6          0.51        -14.29        46.91 o                         
  -1  12   6        371.37        429.36        68.84 o                         
   0  12   6          0.06         30.74        56.82 o                         
   1  12   6        380.17        448.54       147.92 o                         
   2  12   6          0.45         21.13        98.26 o                         
   1   0   7      20117.00      19236.82       437.66 o                         
   2   0   7        491.31        491.79        22.88 o                         
   3   0   7      14016.81      13949.79       324.94 o                         
   4   0   7         16.42          8.66        12.06 o                         
   5   0   7       4183.17       3756.87       213.43 o                         
   6   0   7         43.73          9.51        38.57 o                         
   7   0   7       2192.16       2280.97       207.62 o                         
  -8   1   7         35.71         -6.34        92.98 o                         
  -7   1   7        229.77        135.24        66.04 o                         
  -6   1   7        442.13        437.38        87.70 o                         
  -5   1   7       1700.70       1777.10       122.01 o                         
  -4   1   7        140.37        158.78        32.07 o                         
  -3   1   7       1469.50       1526.06        41.82 o                         
  -2   1   7       6978.61       7068.65       177.91 o                         
  -1   1   7      11409.48      11518.57       266.85 o                         
   0   1   7         81.49         79.50        10.14 o                         
   1   1   7      11099.46      11098.27       226.09 o                         
   2   1   7       6895.36       7141.90       149.22 o                         
   3   1   7       1569.88       1678.95        54.90 o                         
   4   1   7        152.32        207.48        22.33 o                         
   5   1   7       1658.88       1632.67        81.50 o                         
   6   1   7        426.55        445.30        81.36 o                         
   7   1   7        248.73        282.06        81.89 o                         
  -8   2   7        405.38        246.71        99.32 o                         
  -7   2   7        995.61       1249.31       150.04 o                         
  -6   2   7       1743.84       1907.46       178.56 o                         
  -5   2   7       2252.02       2424.35       113.10 o                         
  -4   2   7       2322.26       2345.79        74.16 o                         
  -3   2   7       6961.43       7100.76       181.91 o                         
  -2   2   7       2198.35       2192.19        73.85 o                         
  -1   2   7       6890.83       7074.22       236.43 o                         
   0   2   7        714.51        640.12        62.87 o                         
   1   2   7       7366.12       7321.77       174.56 o                         
   2   2   7       2130.98       1933.41        61.65 o                         
   3   2   7       6842.66       6735.40       217.73 o                         
   4   2   7       2261.91       2420.34        81.90 o                         
   5   2   7       2340.55       2394.27        87.77 o                         
   6   2   7       1773.49       1826.16       165.36 o                         
   7   2   7        980.40        925.47       127.85 o                         
  -8   3   7         10.70        -79.24        71.32 o                         
  -7   3   7         11.57         42.79        69.73 o                         
  -6   3   7        416.01        459.04        91.92 o                         
  -5   3   7        769.36        600.51        66.12 o                         
  -4   3   7          9.41         16.68        15.63 o                         
  -3   3   7         20.74         15.46        14.45 o                         
  -2   3   7       2468.18       2407.90       101.24 o                         
  -1   3   7        836.01       1054.83        61.63 o                         
   0   3   7         97.82         85.89        19.02 o                         
   1   3   7        872.69        939.52        46.58 o                         
   2   3   7       2467.08       2327.40        67.83 o                         
   3   3   7         25.14         11.98        13.27 o                         
   4   3   7          3.41         -8.72        13.65 o                         
   5   3   7        767.64        778.25        56.02 o                         
   6   3   7        441.45        457.09       109.89 o                         
  -8   4   7        692.90        650.28       145.81 o                         
  -7   4   7         89.02         57.58        71.32 o                         
  -6   4   7       1828.94       1626.99       176.45 o                         
  -5   4   7         47.31         -3.53        27.68 o                         
  -4   4   7       3938.67       3807.70       125.26 o                         
  -3   4   7        378.47        414.07        59.01 o                         
  -2   4   7      12520.93      12903.19       399.89 o                         
  -1   4   7        443.02        520.84        67.62 o                         
   0   4   7      10602.76      10918.72       331.73 o                         
   1   4   7        430.14        497.91        42.26 o                         
   2   4   7      12250.04      12119.46       294.52 o                         
   3   4   7        377.67        347.15        29.36 o                         
   4   4   7       3873.81       3922.26       155.34 o                         
   5   4   7         44.38         62.88        26.34 o                         
   6   4   7       1783.69       2010.06       126.98 o                         
  -7   5   7         45.03        -51.77        62.34 o                         
  -6   5   7        407.11        456.34        73.49 o                         
  -5   5   7        475.94        446.32        64.97 o                         
  -4   5   7       1520.22       1485.68       108.40 o                         
  -3   5   7        515.41        343.86        51.22 o                         
  -2   5   7       1578.26       1538.25        94.65 o                         
  -1   5   7        522.61        434.48        49.99 o                         
   0   5   7        395.94        392.96        74.75 o                         
   1   5   7        506.54        595.26        50.68 o                         
   2   5   7       1572.95       1541.92        60.69 o                         
   3   5   7        510.39        546.11        89.51 o                         
   4   5   7       1471.40       1653.17       111.43 o                         
   5   5   7        473.18        414.33        60.56 o                         
   6   5   7        418.56        390.30        71.73 o                         
  -7   6   7        440.73        548.85       120.98 o                         
  -6   6   7        545.44        560.81       146.34 o                         
  -5   6   7       1088.00       1266.10       112.45 o                         
  -4   6   7       2166.97       2180.42       135.21 o                         
  -3   6   7       2668.52       2649.18       134.80 o                         
  -2   6   7       2028.42       2078.86       198.64 o                         
  -1   6   7       5341.89       5650.50       209.58 o                         
   0   6   7       3767.83       3591.94       162.69 o                         
   1   6   7       5376.09       5662.22       163.74 o                         
   2   6   7       2012.89       2002.06        77.17 o                         
   3   6   7       2704.66       2563.23       111.69 o                         
   4   6   7       2229.18       2346.90       125.65 o                         
   5   6   7       1100.01       1097.43       112.00 o                         
   6   6   7        532.53        680.68        90.32 o                         
  -7   7   7         40.88         58.11        95.09 o                         
  -6   7   7          1.39         53.28        51.73 o                         
  -5   7   7        270.74        295.46        66.49 o                         
  -4   7   7         39.59         58.22        41.64 o                         
  -3   7   7        278.79        293.19        56.23 o                         
  -2   7   7         36.75         30.44        30.01 o                         
  -1   7   7        506.45        544.15       110.41 o                         
   0   7   7        106.80        118.96        37.71 o                         
   1   7   7        472.67        549.54        56.94 o                         
   2   7   7         37.96         10.71        31.16 o                         
   3   7   7        306.08        333.40        51.67 o                         
   4   7   7         47.11         78.35        59.17 o                         
   5   7   7        270.74        296.72        65.09 o                         
   6   7   7          1.01        -21.13        63.40 o                         
  -6   8   7        101.38         43.68        59.02 o                         
  -5   8   7        842.21        759.48       101.64 o                         
  -4   8   7         16.62         98.55        45.50 o                         
  -3   8   7       1480.84       1444.29       153.97 o                         
  -2   8   7        179.77        183.29        48.46 o                         
  -1   8   7       1577.33       1610.80       119.74 o                         
   0   8   7         48.52         29.47        33.00 o                         
   1   8   7       1651.32       1796.37        97.40 o                         
   2   8   7        172.83        223.25        37.86 o                         
   3   8   7       1515.20       1696.73       183.85 o                         
   4   8   7         15.38          6.34        56.53 o                         
   5   8   7        861.79        854.15       143.70 o                         
   6   8   7        100.30        366.58       109.36 o                         
  -5   9   7        159.22        122.60        57.57 o                         
  -4   9   7          4.95        -30.61        41.76 o                         
  -3   9   7        190.66        167.67        52.83 o                         
  -2   9   7         98.42         78.77        41.45 o                         
  -1   9   7        785.01       1052.71       103.08 o                         
   0   9   7         23.58         40.43        29.26 o                         
   1   9   7        778.26        824.55        91.37 o                         
   2   9   7        104.18        232.52        77.63 o                         
   3   9   7        202.09        250.41        91.92 o                         
   4   9   7          5.90         65.51        73.96 o                         
   5   9   7        161.56        190.19        91.92 o                         
  -5  10   7        288.88        184.48        76.11 o                         
  -4  10   7        489.15        622.60       104.15 o                         
  -3  10   7        285.36        102.52        68.68 o                         
  -2  10   7        665.52        616.01        87.98 o                         
  -1  10   7        313.30        324.99        53.24 o                         
   0  10   7        712.29        757.48       106.94 o                         
   1  10   7        318.36        431.88        92.08 o                         
   2  10   7        656.46        594.30       136.83 o                         
   3  10   7        268.92        212.90        98.26 o                         
   4  10   7        488.17        739.56       145.28 o                         
   5  10   7        280.66        109.36        98.26 o                         
  -3  11   7         47.75         84.87        55.08 o                         
  -2  11   7        126.78         96.77        47.19 o                         
  -1  11   7         40.30         52.56        41.67 o                         
   0  11   7        182.56        148.38        45.81 o                         
   1  11   7         42.34        101.83        51.73 o                         
   2  11   7        129.19        227.70        82.41 o                         
   3  11   7         44.28        -30.11        75.55 o                         
  -2  12   7        413.40        793.39       174.34 o                         
  -1  12   7          8.65         25.88        48.55 o                         
   0  12   7        599.97        624.59        80.98 o                         
   1  12   7         10.74        -46.92        46.87 o                         
   0   0   8        313.91        332.46        58.09 o                         
   1   0   8          0.82          8.38         7.61 o                         
   2   0   8       4075.87       4318.40        96.81 o                         
   3   0   8       1255.80       1205.46        54.90 o                         
   4   0   8         31.18         31.02        12.96 o                         
   5   0   8         31.49         39.09        40.15 o                         
   6   0   8        236.20        286.28        78.72 o                         
   7   0   8         45.69          0.53        60.23 o                         
  -8   1   8        610.61        432.09       115.17 o                         
  -7   1   8        170.60        266.74        87.17 o                         
  -6   1   8       4951.33       4905.28       281.00 o                         
  -5   1   8        261.09        304.72        44.55 o                         
  -4   1   8       2307.29       2274.01        71.32 o                         
  -3   1   8       2197.33       2253.45        71.65 o                         
  -2   1   8      19089.42      19253.62       433.96 o                         
  -1   1   8       4519.54       4527.45       122.49 o                         
   0   1   8       4122.77       4050.43       105.67 o                         
   1   1   8       4744.31       4681.99       109.42 o                         
   2   1   8      18888.51      18265.75       369.24 o                         
   3   1   8       2163.30       2233.56       147.39 o                         
   4   1   8       2281.86       2306.57        75.17 o                         
   5   1   8        291.22        419.43        87.96 o                         
   6   1   8       4922.85       5061.07       277.83 o                         
   7   1   8        162.06        259.39        83.47 o                         
  -8   2   8        102.02        245.66        98.79 o                         
  -7   2   8        162.99        139.47        77.66 o                         
  -6   2   8         59.66         64.98        56.00 o                         
  -5   2   8        259.75        296.18        47.98 o                         
  -4   2   8        520.51        476.23        31.52 o                         
  -3   2   8        137.50        106.75        47.68 o                         
  -2   2   8        992.56       1111.90        47.00 o                         
  -1   2   8        493.17        493.22        33.35 o                         
   0   2   8        367.55        371.50        51.59 o                         
   1   2   8        469.53        452.14        25.02 o                         
   2   2   8        951.10        977.05        92.47 o                         
   3   2   8        154.83        176.38        27.08 o                         
   4   2   8        538.98        618.83        40.53 o                         
   5   2   8        272.36        246.24        38.28 o                         
   6   2   8         52.86        -11.09        37.51 o                         
   7   2   8        158.92        324.32        88.75 o                         
  -8   3   8        184.98        124.68        91.92 o                         
  -7   3   8        669.82        774.43       132.60 o                         
  -6   3   8        317.80        298.96        86.64 o                         
  -5   3   8       3540.48       3405.53       149.24 o                         
  -4   3   8       1324.92       1333.31        64.82 o                         
  -3   3   8       7741.80       7476.93       204.25 o                         
  -2   3   8        668.18        733.51        62.07 o                         
  -1   3   8      11789.93      11635.70       352.06 o                         
   0   3   8       2805.54       2867.86       107.15 o                         
   1   3   8      11731.82      11765.09       407.03 o                         
   2   3   8        714.69        731.25        29.05 o                         
   3   3   8       7749.31       8000.81       245.84 o                         
   4   3   8       1347.43       1387.38        97.44 o                         
   5   3   8       3440.28       3290.43       137.15 o                         
   6   3   8        337.49        572.62        94.04 o                         
   7   3   8        671.24        658.20       112.53 o                         
  -8   4   8         16.10         35.92        85.06 o                         
  -7   4   8         26.88         36.98        58.11 o                         
  -6   4   8         30.41         34.87        49.13 o                         
  -5   4   8        252.92        167.56        44.91 o                         
  -4   4   8        464.46        468.73        43.14 o                         
  -3   4   8       1040.48       1069.09        92.91 o                         
  -2   4   8        350.91        428.00        91.92 o                         
  -1   4   8        911.14        953.56        68.62 o                         
   0   4   8         23.09          1.41        13.26 o                         
   1   4   8        885.33        802.47        55.50 o                         
   2   4   8        352.32        399.92        29.95 o                         
   3   4   8        981.92        984.16        52.24 o                         
   4   4   8        464.72        487.04        75.02 o                         
   5   4   8        236.62        292.42        69.71 o                         
   6   4   8         28.48         -0.53        35.92 o                         
  -7   5   8       1178.25        999.96       159.55 o                         
  -6   5   8       1440.80       1359.77       156.61 o                         
  -5   5   8       2241.89       2221.14       151.36 o                         
  -4   5   8        284.79        252.69        37.47 o                         
  -3   5   8       6295.99       6503.19       230.04 o                         
  -2   5   8       5824.08       5976.41       212.91 o                         
  -1   5   8       6005.23       6125.46       341.25 o                         
   0   5   8        394.61        338.04        42.19 o                         
   1   5   8       6185.94       5776.17       198.19 o                         
   2   5   8       5866.29       5611.15       156.16 o                         
   3   5   8       6134.28       5778.37       461.94 o                         
   4   5   8        329.42        384.02        75.02 o                         
   5   5   8       2249.52       2452.61       170.64 o                         
   6   5   8       1437.00       1668.73       169.05 o                         
  -7   6   8         10.63         62.34        80.30 o                         
  -6   6   8         24.55         27.45        48.57 o                         
  -5   6   8        262.97        319.47       122.27 o                         
  -4   6   8        146.13        111.86        33.16 o                         
  -3   6   8        135.19        182.46        43.33 o                         
  -2   6   8        312.48        276.48        48.36 o                         
  -1   6   8        487.98        423.18        54.71 o                         
   0   6   8        126.10         37.06        66.04 o                         
   1   6   8        486.06        498.76        82.68 o                         
   2   6   8        323.27        287.47        33.13 o                         
   3   6   8        147.44        169.39        52.57 o                         
   4   6   8        138.43        181.21        67.09 o                         
   5   6   8        268.80        273.08        78.19 o                         
   6   6   8         25.61        132.60        79.77 o                         
  -7   7   8         86.32        142.11       107.77 o                         
  -6   7   8       1007.44       1039.78       155.32 o                         
  -5   7   8         79.78        100.63        51.41 o                         
  -4   7   8       2113.38       2101.08       149.33 o                         
  -3   7   8        507.27        504.77        93.24 o                         
  -2   7   8       2419.38       2356.27       195.44 o                         
  -1   7   8        564.79        444.62       108.83 o                         
   0   7   8       1864.02       1952.91       119.63 o                         
   1   7   8        530.02        541.97        49.97 o                         
   2   7   8       2426.12       2395.54        92.71 o                         
   3   7   8        549.54        703.11       107.24 o                         
   4   7   8       2132.04       2147.31       197.58 o                         
   5   7   8         73.41         60.23        61.28 o                         
   6   7   8        992.86       1209.69       160.60 o                         
  -6   8   8         31.11         -4.82        53.73 o                         
  -5   8   8         22.51          2.91        44.07 o                         
  -4   8   8        133.29        182.42        55.31 o                         
  -3   8   8         22.56         23.66        38.07 o                         
  -2   8   8         82.82         92.68        39.48 o                         
  -1   8   8         29.51          9.72        29.01 o                         
   0   8   8          9.32         -3.79        28.17 o                         
   1   8   8         31.29         51.04        26.68 o                         
   2   8   8         81.27         65.94        28.51 o                         
   3   8   8         21.20          2.64        52.30 o                         
   4   8   8        143.34         12.68        59.17 o                         
   5   8   8         23.20         11.09        68.15 o                         
   6   8   8         29.67         16.91        73.43 o                         
  -5   9   8        274.58        310.78        80.11 o                         
  -4   9   8       1015.15        881.87       127.03 o                         
  -3   9   8        314.00        270.49        65.48 o                         
  -2   9   8        767.88        749.32        93.58 o                         
  -1   9   8        370.01        393.82        65.55 o                         
   0   9   8       3032.19       3177.07       128.75 o                         
   1   9   8        386.82        386.58        51.81 o                         
   2   9   8        771.97        919.62        72.08 o                         
   3   9   8        305.37        353.38        97.73 o                         
   4   9   8       1020.37       1125.16       160.60 o                         
   5   9   8        274.94        313.75       120.45 o                         
  -4  10   8         15.77        -27.15        50.39 o                         
  -3  10   8         66.55         37.68        53.21 o                         
  -2  10   8         34.72         10.44        43.70 o                         
  -1  10   8         66.86         80.73        39.20 o                         
   0  10   8          0.04         34.96        59.04 o                         
   1  10   8         66.55         28.41        41.87 o                         
   2  10   8         32.75         34.87        59.70 o                         
   3  10   8         69.54         64.98        75.02 o                         
   4  10   8         13.06         28.53        84.00 o                         
  -3  11   8        604.88        557.56       116.75 o                         
  -2  11   8         10.28         -2.47        40.76 o                         
  -1  11   8        810.30        769.69        81.48 o                         
   0  11   8         32.75         68.30        40.58 o                         
   1  11   8        807.10        930.32        87.14 o                         
   2  11   8         10.47        -38.04        73.96 o                         
   3  11   8        607.28        629.68       138.94 o                         
  -1  12   8         45.58         91.89        48.93 o                         
   0  12   8          1.98          1.63        44.35 o                         
   1  12   8         43.40        -12.68        77.66 o                         
   1   0   9       1040.14        969.12        56.98 o                         
   2   0   9        161.48        199.82        20.89 o                         
   3   0   9       2162.99       2094.89        54.09 o                         
   4   0   9          2.82         17.71        12.75 o                         
   5   0   9       1742.36       1872.07       143.17 o                         
   6   0   9         48.44         24.30        49.13 o                         
   7   0   9       1042.24       1115.65       148.45 o                         
   8   0   9         67.83        133.66        78.72 o                         
  -8   1   9        115.57        131.55        92.98 o                         
  -7   1   9        769.56        982.00       138.94 o                         
  -6   1   9         82.47         60.23        51.77 o                         
  -5   1   9       1875.50       1877.05       112.50 o                         
  -4   1   9        298.60        349.35        44.11 o                         
  -3   1   9       3193.44       3186.15        95.76 o                         
  -2   1   9       2835.25       2780.11        86.31 o                         
  -1   1   9      10262.23       9919.00       303.34 o                         
   0   1   9       4332.81       4185.60       110.38 o                         
   1   1   9      10341.58       9918.71       204.58 o                         
   2   1   9       2911.78       2845.97        83.97 o                         
   3   1   9       3222.10       3185.06        92.91 o                         
   4   1   9        305.11        273.88        27.82 o                         
   5   1   9       1842.18       1834.08       138.94 o                         
   6   1   9        108.29        273.60        70.26 o                         
   7   1   9        757.62        670.35       112.00 o                         
  -8   2   9         76.71        153.21        88.23 o                         
  -7   2   9        659.35        877.39       140.00 o                         
  -6   2   9       1376.41       1225.54       148.98 o                         
  -5   2   9       1358.18       1483.89       114.11 o                         
  -4   2   9        567.73        550.32        35.87 o                         
  -3   2   9       2797.16       2854.29        92.57 o                         
  -2   2   9       9783.13      10010.94       250.14 o                         
  -1   2   9       2891.83       2838.28       110.81 o                         
   0   2   9       2814.73       2712.47        82.51 o                         
   1   2   9       3021.45       2886.34       115.82 o                         
   2   2   9       9947.46      10033.61       244.63 o                         
   3   2   9       2890.13       2807.15        87.47 o                         
   4   2   9        505.45        614.17        41.75 o                         
   5   2   9       1358.50       1518.10        86.72 o                         
   6   2   9       1420.35       1500.20       153.73 o                         
   7   2   9        689.73        694.13       117.81 o                         
  -8   3   9        293.25        374.51       116.75 o                         
  -7   3   9        153.08        147.39        82.94 o                         
  -6   3   9       2945.08       3032.63       208.68 o                         
  -5   3   9        745.29        757.88        75.99 o                         
  -4   3   9       1574.57       1526.51       106.74 o                         
  -3   3   9        376.18        400.11        64.93 o                         
  -2   3   9      11283.12      11745.69       289.16 o                         
  -1   3   9       1722.57       1736.24       244.57 o                         
   0   3   9       2184.82       2064.36        85.97 o                         
   1   3   9       1796.26       1797.97        72.48 o                         
   2   3   9      11252.00      11390.58       237.68 o                         
   3   3   9        416.74        488.55        45.73 o                         
   4   3   9       1546.93       1399.82        81.24 o                         
   5   3   9        763.77        761.79        67.90 o                         
   6   3   9       2957.65       2703.02       188.60 o                         
   7   3   9        151.74         50.19        61.81 o                         
  -8   4   9        409.46        407.26       121.51 o                         
  -7   4   9         19.55         51.24        67.62 o                         
  -6   4   9       1127.58       1211.80       151.09 o                         
  -5   4   9        117.13        125.34        56.53 o                         
  -4   4   9       1526.85       1396.39        94.42 o                         
  -3   4   9        368.16        368.88        52.87 o                         
  -2   4   9       7177.72       6717.07       247.74 o                         
  -1   4   9        283.10        387.40        81.89 o                         
   0   4   9       7488.42       7277.13       235.46 o                         
   1   4   9        296.92        362.63        36.80 o                         
   2   4   9       7233.30       6791.09       173.37 o                         
   3   4   9        378.37        380.25        32.03 o                         
   4   4   9       1527.93       1588.49        89.87 o                         
   5   4   9        118.53        150.48        39.78 o                         
   6   4   9       1128.00        945.01       126.26 o                         
  -7   5   9         47.77        183.32        84.53 o                         
  -6   5   9        592.62        651.65        86.85 o                         
  -5   5   9        358.25        399.64        64.63 o                         
  -4   5   9       1527.23       1447.07        81.15 o                         
  -3   5   9        143.34        177.93        47.84 o                         
  -2   5   9       2314.87       2236.87       235.59 o                         
  -1   5   9        754.02        744.95        65.82 o                         
   0   5   9       1447.24       1398.62        75.59 o                         
   1   5   9        754.89        705.28        57.20 o                         
   2   5   9       2235.41       2181.70        99.62 o                         
   3   5   9        137.64        177.84        70.00 o                         
   4   5   9       1603.55       1747.97       151.62 o                         
   5   5   9        370.13        387.72        81.36 o                         
   6   5   9        573.45        512.39       100.38 o                         
  -7   6   9        140.14         73.43        84.53 o                         
  -6   6   9        168.68         62.15        52.30 o                         
  -5   6   9        466.78        436.50        70.07 o                         
  -4   6   9        633.83        638.03        61.06 o                         
  -3   6   9       1262.57       1301.51       104.57 o                         
  -2   6   9        565.18        595.44        68.25 o                         
  -1   6   9       2457.91       2489.45       126.24 o                         
   0   6   9       1198.48       1055.91       175.39 o                         
   1   6   9       2325.03       2099.28       102.36 o                         
   2   6   9        541.16        606.38        47.76 o                         
   3   6   9       1303.30       1294.22       138.41 o                         
   4   6   9        640.56        741.67       110.41 o                         
   5   6   9        445.41        425.22        91.92 o                         
   6   6   9        164.02         76.60        70.79 o                         
  -6   7   9          2.56         82.41        56.17 o                         
  -5   7   9       1110.19       1167.34       115.43 o                         
  -4   7   9        574.75        488.58        58.40 o                         
  -3   7   9       2069.38       2343.99       140.40 o                         
  -2   7   9         42.65         34.43        32.47 o                         
  -1   7   9       1787.52       2005.64       119.91 o                         
   0   7   9       1390.82       1421.33       103.05 o                         
   1   7   9       1780.77       1808.90        84.69 o                         
   2   7   9         41.56         24.97        24.44 o                         
   3   7   9       2073.00       1843.59       182.26 o                         
   4   7   9        573.25        466.96        99.85 o                         
   5   7   9       1099.53       1097.16       154.79 o                         
   6   7   9          3.97        -16.38        57.58 o                         
  -6   8   9         31.04        107.61        66.13 o                         
  -5   8   9        537.71        563.23        90.79 o                         
  -4   8   9         28.70          2.92        43.85 o                         
  -3   8   9       1150.24       1276.13       115.66 o                         
  -2   8   9        102.49        137.89        47.05 o                         
  -1   8   9       1558.33       1499.42       188.60 o                         
   0   8   9        129.57        159.84        52.30 o                         
   1   8   9       1569.23       1585.24        91.00 o                         
   2   8   9        105.44        129.05        33.91 o                         
   3   8   9       1148.03       1101.92       146.34 o                         
   4   8   9         27.24         45.43        69.21 o                         
   5   8   9        530.22        714.20       129.43 o                         
   6   8   9         31.17          5.81        69.73 o                         
  -5   9   9        263.47        293.49        77.46 o                         
  -4   9   9         82.32         69.36        54.65 o                         
  -3   9   9        333.48        327.47        68.43 o                         
  -2   9   9        303.50        326.56        67.24 o                         
  -1   9   9        857.17        954.96        97.18 o                         
   0   9   9        118.88        105.74        35.63 o                         
   1   9   9        853.44        912.09        87.69 o                         
   2   9   9        295.83        364.30        51.55 o                         
   3   9   9        323.76        319.04        95.62 o                         
   4   9   9         82.27        121.51        76.07 o                         
   5   9   9        260.48        191.77       112.53 o                         
  -4  10   9        249.11        263.31        75.82 o                         
  -3  10   9        133.21        115.23        55.08 o                         
  -2  10   9        265.94        190.91        57.89 o                         
  -1  10   9        158.13         76.73        44.93 o                         
   0  10   9         82.10        110.63        46.40 o                         
   1  10   9        162.48        201.57        44.14 o                         
   2  10   9        268.84        354.43       106.19 o                         
   3  10   9        116.35        -22.19        66.57 o                         
   4  10   9        230.88        235.09        95.62 o                         
  -3  11   9         93.14         56.35        62.43 o                         
  -2  11   9        434.54        453.96        84.26 o                         
  -1  11   9         33.82         17.42        39.90 o                         
   0  11   9        589.56        534.15        92.12 o                         
   1  11   9         32.75         53.64        44.05 o                         
   2  11   9        428.76        424.70       120.45 o                         
   3  11   9         89.40         66.04        84.53 o                         
  -1  12   9         35.14         51.98        52.54 o                         
   0  12   9        317.71        267.44        64.13 o                         
   1  12   9         31.87        -66.57        62.34 o                         
   0   0  10        387.37        305.58        29.28 o                         
   1   0  10       1158.26       1177.08        46.92 o                         
   2   0  10       8151.95       7654.17       194.22 o                         
   3   0  10        123.63        138.61        13.73 o                         
   4   0  10       2485.61       2405.23        90.93 o                         
   5   0  10        184.68        159.55        54.94 o                         
   6   0  10       4112.27       4030.47       246.71 o                         
   7   0  10         47.09         -0.53        63.40 o                         
   8   0  10        602.34        657.67       126.79 o                         
  -8   1  10        152.73        148.98        90.87 o                         
  -7   1  10         24.18         16.38        65.51 o                         
  -6   1  10          2.62         38.57        47.02 o                         
  -5   1  10        666.95        793.03       199.41 o                         
  -4   1  10       1040.21        858.74        90.31 o                         
  -3   1  10        788.88        907.05        52.41 o                         
  -2   1  10       1969.29       2112.10        71.63 o                         
  -1   1  10       2419.12       2506.89       100.26 o                         
   0   1  10        550.73        507.32        28.29 o                         
   1   1  10       2433.22       2508.29        64.79 o                         
   2   1  10       1955.40       2029.05        69.16 o                         
   3   1  10        781.86        797.28        27.60 o                         
   4   1  10       1016.75       1026.11        97.31 o                         
   5   1  10        662.56        879.51       108.30 o                         
   6   1  10          3.24        -52.83        49.66 o                         
   7   1  10         24.08         26.94        62.34 o                         
  -8   2  10        450.12        405.68       116.22 o                         
  -7   2  10        934.33       1001.01       143.17 o                         
  -6   2  10       1457.02       1548.28       166.94 o                         
  -5   2  10       3322.30       3461.39       146.92 o                         
  -4   2  10       3191.74       3238.44       101.22 o                         
  -3   2  10       6370.93       6278.94       172.29 o                         
  -2   2  10      13711.82      13924.34       333.72 o                         
  -1   2  10       9352.48       9512.55       234.85 o                         
   0   2  10       5029.88       4868.73       132.70 o                         
   1   2  10       9450.03       9213.07       197.37 o                         
   2   2  10      13784.42      13491.49       327.20 o                         
   3   2  10       6362.23       6325.84       166.87 o                         
   4   2  10       3287.62       3089.07        99.09 o                         
   5   2  10       3323.87       3178.94       133.59 o                         
   6   2  10       1436.79       1739.52       172.75 o                         
   7   2  10        942.42       1057.54       153.73 o                         
  -8   3  10         60.24         54.41        77.66 o                         
  -7   3  10         89.86        222.41        91.40 o                         
  -6   3  10        103.95         97.73        74.49 o                         
  -5   3  10        299.28        215.68        44.83 o                         
  -4   3  10        410.13        471.25        42.01 o                         
  -3   3  10        554.90        585.24        45.60 o                         
  -2   3  10       1703.09       1810.28        72.86 o                         
  -1   3  10        353.40        344.83        37.12 o                         
   0   3  10        364.77        323.29        34.88 o                         
   1   3  10        336.88        283.09        35.90 o                         
   2   3  10       1726.61       1823.68        58.79 o                         
   3   3  10        552.59        522.13        32.70 o                         
   4   3  10        411.10        501.30        43.91 o                         
   5   3  10        287.16        364.35        49.22 o                         
   6   3  10        109.23         16.91        54.41 o                         
   7   3  10         89.00         41.74        64.45 o                         
  -7   4  10        936.95        825.62       141.58 o                         
  -6   4  10        330.00        415.19        98.26 o                         
  -5   4  10       2975.09       2874.91       144.38 o                         
  -4   4  10         95.87         68.81        24.09 o                         
  -3   4  10       6086.88       6150.88       175.49 o                         
  -2   4  10        367.82        380.86        39.02 o                         
  -1   4  10       9434.07       9123.32       289.86 o                         
   0   4  10       1764.05       1769.21        84.47 o                         
   1   4  10       9507.79       8866.66       276.26 o                         
   2   4  10        366.13        436.24        35.34 o                         
   3   4  10       6075.27       5580.63       184.25 o                         
   4   4  10         93.94        113.51        31.85 o                         
   5   4  10       2961.08       3154.61       136.54 o                         
   6   4  10        331.53        297.38        78.72 o                         
   7   4  10        948.05       1058.07       139.47 o                         
  -7   5  10        103.93        -26.41        59.70 o                         
  -6   5  10          6.96         29.98        42.46 o                         
  -5   5  10        199.58        157.19        49.37 o                         
  -4   5  10        502.90        492.57        80.00 o                         
  -3   5  10        520.57        592.21        54.64 o                         
  -2   5  10        146.45        259.13        43.54 o                         
  -1   5  10        926.51       1109.51        83.32 o                         
   0   5  10       1266.56       1343.48       111.44 o                         
   1   5  10        941.94       1016.88        69.29 o                         
   2   5  10        147.27        151.14        23.71 o                         
   3   5  10        520.50        549.93        89.55 o                         
   4   5  10        500.54        426.28        74.49 o                         
   5   5  10        202.08        151.62        61.81 o                         
  -7   6  10        441.84        320.62       113.58 o                         
  -6   6  10       1018.55        954.44       108.24 o                         
  -5   6  10       1166.01       1120.00       141.05 o                         
  -4   6  10        915.25       1059.23        78.16 o                         
  -3   6  10        856.24        962.14       124.15 o                         
  -2   6  10       3051.11       3070.28       145.17 o                         
  -1   6  10        988.73        859.47        78.34 o                         
   0   6  10       2191.61       2245.27       121.48 o                         
   1   6  10        995.42       1028.04        75.59 o                         
   2   6  10       2975.86       3115.01       104.76 o                         
   3   6  10        843.73        821.92       110.94 o                         
   4   6  10        954.31        868.41       120.45 o                         
   5   6  10       1168.74       1204.41       145.81 o                         
   6   6  10        994.52       1104.03       143.70 o                         
  -6   7  10          8.42         -9.34        71.06 o                         
  -5   7  10         33.19         47.02        46.70 o                         
  -4   7  10         46.53         54.52        31.44 o                         
  -3   7  10        311.47        280.90        59.95 o                         
  -2   7  10         84.88         61.66        40.94 o                         
  -1   7  10         84.33        141.70        81.09 o                         
   0   7  10         61.46         49.13        41.74 o                         
   1   7  10         81.77         86.76        31.66 o                         
   2   7  10         78.67         66.42        24.70 o                         
   3   7  10        308.29        252.00        78.19 o                         
   4   7  10         39.58        -61.28        40.68 o                         
   5   7  10         35.50          8.45        61.81 o                         
   6   7  10          7.32         19.02        67.09 o                         
  -6   8  10        618.68        715.63       108.11 o                         
  -5   8  10         56.10         69.03        53.09 o                         
  -4   8  10       2295.07       2650.86       181.51 o                         
  -3   8  10        105.17         56.27        41.59 o                         
  -2   8  10       2979.95       3032.41       237.97 o                         
  -1   8  10        310.82        269.41        55.10 o                         
   0   8  10       4362.54       4342.07       185.63 o                         
   1   8  10        325.90        380.97        46.79 o                         
   2   8  10       2953.25       3008.12       114.54 o                         
   3   8  10         99.50         64.45        62.34 o                         
   4   8  10       2339.90       2551.40       235.09 o                         
   5   8  10         61.45        198.11        81.89 o                         
   6   8  10        611.52        567.34       136.83 o                         
  -5   9  10          1.19          4.62        60.99 o                         
  -4   9  10         72.41         37.16        54.13 o                         
  -3   9  10         73.10         98.05        50.43 o                         
  -2   9  10         45.93         66.33        53.09 o                         
  -1   9  10         11.24         46.15        41.71 o                         
   0   9  10         11.28        -24.54        34.69 o                         
   1   9  10          9.81         12.23        29.54 o                         
   2   9  10         47.65         42.53        42.02 o                         
   3   9  10         75.72        -16.91        67.09 o                         
   4   9  10         73.99        127.32        82.94 o                         
   5   9  10          1.53        -49.66        82.41 o                         
  -4  10  10        301.81        434.45        90.63 o                         
  -3  10  10        529.72        471.50        85.01 o                         
  -2  10  10        327.53        329.37        67.76 o                         
  -1  10  10        620.96        642.76       101.70 o                         
   0  10  10        254.30        360.63        55.99 o                         
   1  10  10        628.33        655.43        76.66 o                         
   2  10  10        312.40        351.26       105.13 o                         
   3  10  10        524.23        394.58       118.87 o                         
   4  10  10        294.53        264.62       106.72 o                         
  -3  11  10         20.66        -11.48        56.82 o                         
  -2  11  10          1.07         16.96        53.39 o                         
  -1  11  10          3.12         -8.45        40.15 o                         
   0  11  10         33.59        -45.54        47.67 o                         
   1  11  10          3.52        -19.26        39.39 o                         
   2  11  10          0.92        129.43        91.40 o                         
   3  11  10         21.43         24.83        83.47 o                         
  -1  12  10        527.09        610.66       153.21 o                         
   0  12  10          1.93         -8.11        47.15 o                         
   1   0  11       4033.72       4087.86       149.58 o                         
   2   0  11        415.79        489.90        35.74 o                         
   3   0  11        242.98        213.89        22.72 o                         
   4   0  11        117.11        171.89        42.53 o                         
   5   0  11       1349.79       1387.15       142.64 o                         
   6   0  11          6.45         52.83        51.24 o                         
   7   0  11        289.78        291.04        95.62 o                         
   8   0  11         23.72         60.75        90.34 o                         
  -8   1  11         78.86         48.60        82.94 o                         
  -7   1  11       1193.42       1144.18       151.62 o                         
  -6   1  11        564.22        520.32        97.73 o                         
  -5   1  11       2652.21       2871.98       241.67 o                         
  -4   1  11        372.16        341.54        46.39 o                         
  -3   1  11       8222.79       8545.59       216.62 o                         
  -2   1  11       7254.85       7446.08       259.61 o                         
  -1   1  11       8561.83       8507.97       264.10 o                         
   0   1  11       2453.28       2487.74        67.12 o                         
   1   1  11       8137.68       7744.22       172.27 o                         
   2   1  11       7379.35       7392.36       190.75 o                         
   3   1  11       8108.94       8250.79       179.31 o                         
   4   1  11        361.10        382.32        32.26 o                         
   5   1  11       2525.31       2697.21       184.90 o                         
   6   1  11        567.86        610.13       107.24 o                         
   7   1  11       1210.32       1324.28       166.94 o                         
   8   1  11         87.34        122.56        91.40 o                         
  -8   2  11         70.96        -34.87        86.64 o                         
  -7   2  11        263.62        133.13        79.24 o                         
  -6   2  11        924.81        914.90       127.85 o                         
  -5   2  11        302.43        289.62        77.63 o                         
  -4   2  11        893.70        886.44        58.75 o                         
  -3   2  11       1070.39       1060.70        69.49 o                         
  -2   2  11       1125.82       1074.15        55.79 o                         
  -1   2  11       1856.40       1656.75        63.84 o                         
   0   2  11       2012.70       2083.58        71.02 o                         
   1   2  11       1819.74       1692.93        51.21 o                         
   2   2  11       1119.72       1102.20        64.07 o                         
   3   2  11       1092.01       1037.02        49.62 o                         
   4   2  11        888.12        962.26        69.15 o                         
   5   2  11        290.78        488.62        85.06 o                         
   6   2  11        907.69        933.39       122.56 o                         
   7   2  11        261.08        139.47        79.77 o                         
  -8   3  11        503.52        625.98       143.17 o                         
  -7   3  11        304.84         79.24        66.04 o                         
  -6   3  11       1889.04       1748.50       183.32 o                         
  -5   3  11        491.56        429.78        61.76 o                         
  -4   3  11       3092.53       2921.61       103.10 o                         
  -3   3  11       2036.49       1891.77       134.12 o                         
  -2   3  11       4349.31       4263.90       220.86 o                         
  -1   3  11       2781.19       2767.66       150.33 o                         
   0   3  11       9469.98       9797.41       247.82 o                         
   1   3  11       2801.20       2880.50       104.90 o                         
   2   3  11       4384.13       4223.10       115.11 o                         
   3   3  11       2054.94       1994.59        59.14 o                         
   4   3  11       2992.59       2916.01        99.22 o                         
   5   3  11        471.91        592.80        87.70 o                         
   6   3  11       1907.64       1920.14       181.73 o                         
   7   3  11        325.49        379.26        99.85 o                         
  -7   4  11         55.90        174.87        91.92 o                         
  -6   4  11        408.35        364.47        92.98 o                         
  -5   4  11         42.33         57.75        35.66 o                         
  -4   4  11        176.36        135.77        29.21 o                         
  -3   4  11        173.26        179.20        30.90 o                         
  -2   4  11       2442.58       2509.87        95.15 o                         
  -1   4  11         84.96        110.79        26.85 o                         
   0   4  11       1413.81       1203.04        66.86 o                         
   1   4  11         84.74         68.73        20.23 o                         
   2   4  11       2417.67       2618.43       180.15 o                         
   3   4  11        173.56        173.91        26.89 o                         
   4   4  11        159.08        189.24        38.22 o                         
   5   4  11         46.65         69.71        63.92 o                         
   6   4  11        414.66        316.92        85.06 o                         
   7   4  11         56.04         12.15        69.73 o                         
  -7   5  11        235.77        225.05        96.68 o                         
  -6   5  11       1156.34       1023.43       108.32 o                         
  -5   5  11        615.72        658.98        84.47 o                         
  -4   5  11       2556.34       2424.71       109.33 o                         
  -3   5  11        747.76        685.67        64.86 o                         
  -2   5  11       2928.64       2643.98       130.76 o                         
  -1   5  11        620.10        668.84       156.88 o                         
   0   5  11       5229.78       5553.95       223.71 o                         
   1   5  11        597.62        509.82        50.25 o                         
   2   5  11       2906.23       3069.22        95.89 o                         
   3   5  11        741.60        850.32       153.44 o                         
   4   5  11       2571.11       2444.69       165.88 o                         
   5   5  11        595.44        546.20        94.56 o                         
  -7   6  11         58.67         -6.87        88.23 o                         
  -6   6  11         35.22         33.38        68.68 o                         
  -5   6  11        202.15        207.27        56.75 o                         
  -4   6  11        953.23        764.56        67.85 o                         
  -3   6  11        329.80        332.71        48.04 o                         
  -2   6  11         40.11         -4.20        42.53 o                         
  -1   6  11        784.87        784.90        87.67 o                         
   0   6  11       2542.29       2581.00       120.12 o                         
   1   6  11        781.57        853.19        80.80 o                         
   2   6  11         30.51         29.18        20.32 o                         
   3   6  11        368.72        530.36        90.34 o                         
   4   6  11        957.25       1081.32       131.02 o                         
   5   6  11        203.93        161.13        69.73 o                         
  -6   7  11         84.50         56.22        56.21 o                         
  -5   7  11       1020.06       1199.85       160.84 o                         
  -4   7  11        163.40        197.93        43.15 o                         
  -3   7  11       3225.32       3128.65       203.39 o                         
  -2   7  11         38.53         15.18        31.15 o                         
  -1   7  11       3183.66       2899.72       142.98 o                         
   0   7  11         20.96          8.74        24.35 o                         
   1   7  11       3099.35       3096.35       147.92 o                         
   2   7  11         42.33         70.34        26.37 o                         
   3   7  11       3311.31       3661.25       227.70 o                         
   4   7  11        177.42        260.45        88.75 o                         
   5   7  11        977.26        796.56       135.24 o                         
   6   7  11         83.30         71.32        86.11 o                         
  -6   8  11         41.74         85.48        63.41 o                         
  -5   8  11        230.21        321.12       108.01 o                         
  -4   8  11         15.76         -0.81        33.40 o                         
  -3   8  11        540.92        566.65        81.61 o                         
  -2   8  11        110.57        119.39        42.21 o                         
  -1   8  11        762.00        765.98        84.64 o                         
   0   8  11         12.96         32.99        35.93 o                         
   1   8  11        759.57        681.20        61.64 o                         
   2   8  11        107.79        165.59        47.40 o                         
   3   8  11        543.51        471.19        99.32 o                         
   4   8  11         16.92         40.15        69.73 o                         
   5   8  11        235.91        253.58        91.92 o                         
   6   8  11         41.97         42.26       100.38 o                         
  -5   9  11        390.31        395.47        87.75 o                         
  -4   9  11        142.37        167.80        49.75 o                         
  -3   9  11        878.50        886.48       108.54 o                         
  -2   9  11        239.40        371.16        71.61 o                         
  -1   9  11       1248.98       1476.67       122.22 o                         
   0   9  11        140.84        172.03        55.74 o                         
   1   9  11       1233.29       1307.62        90.68 o                         
   2   9  11        255.21        379.37        68.08 o                         
   3   9  11        896.75        575.26       123.62 o                         
   4   9  11        158.71        295.79        94.04 o                         
   5   9  11        384.25        352.85       121.51 o                         
  -4  10  11        166.52        236.89        75.56 o                         
  -3  10  11        190.75        231.39        86.09 o                         
  -2  10  11         63.69         28.81        46.30 o                         
  -1  10  11         62.40          3.99        70.53 o                         
   0  10  11        340.06        289.12        53.39 o                         
   1  10  11         62.43         99.03        43.03 o                         
   2  10  11         59.84         40.15        76.07 o                         
   3  10  11        190.56        185.43        89.81 o                         
   4  10  11        163.01         63.92        96.15 o                         
  -3  11  11         51.50        -16.45        56.35 o                         
  -2  11  11        454.63        473.68       120.45 o                         
  -1  11  11         45.76         71.45        43.74 o                         
   0  11  11        764.91        814.39        82.87 o                         
   1  11  11         48.46         78.11       140.00 o                         
   2  11  11        458.08        407.26       129.43 o                         
   3  11  11         48.85        117.28        92.98 o                         
   0   0  12       7868.30       7959.24       245.63 o                         
   1   0  12       2445.74       2594.48        70.07 o                         
   2   0  12        302.56        298.06        29.03 o                         
   3   0  12       1401.44       1422.82        45.12 o                         
   4   0  12       2295.93       2415.24       218.16 o                         
   5   0  12        793.32        659.79       100.90 o                         
   6   0  12         93.46        285.75        74.49 o                         
   7   0  12        102.75        128.90        66.04 o                         
   8   0  12        590.42        768.62       146.34 o                         
  -8   1  12        692.14        816.64       142.11 o                         
  -7   1  12        296.74        214.49        84.53 o                         
  -6   1  12       2617.60       2631.70       198.64 o                         
  -5   1  12        344.47        277.70        48.19 o                         
  -4   1  12       2461.92       2511.07        91.03 o                         
  -3   1  12       1756.75       1704.38        74.77 o                         
  -2   1  12      14626.05      13927.54       339.63 o                         
  -1   1  12       4198.98       4040.59       120.59 o                         
   0   1  12       2447.04       2427.33        67.59 o                         
   1   1  12       4248.00       4284.05       101.46 o                         
   2   1  12      14519.05      14022.05       347.29 o                         
   3   1  12       1701.36       1657.43        52.06 o                         
   4   1  12       2457.45       2666.14        87.04 o                         
   5   1  12        385.16        413.60        82.41 o                         
   6   1  12       2586.41       2568.84       224.53 o                         
   7   1  12        282.05        257.81        90.34 o                         
   8   1  12        682.40        628.09       134.19 o                         
  -8   2  12        206.04        176.45        94.04 o                         
  -7   2  12        167.86        227.17        82.41 o                         
  -6   2  12        203.41        203.39        78.19 o                         
  -5   2  12        116.69        132.50        40.16 o                         
  -4   2  12        985.58       1002.18        56.74 o                         
  -3   2  12       1068.31       1092.78        66.78 o                         
  -2   2  12       2546.52       2627.41        91.38 o                         
  -1   2  12       1804.06       1779.27        72.05 o                         
   0   2  12       4253.52       4296.21       123.30 o                         
   1   2  12       1777.57       1833.56        80.36 o                         
   2   2  12       2535.02       2662.19        69.18 o                         
   3   2  12       1037.94       1065.62        54.56 o                         
   4   2  12        970.57       1038.39        58.76 o                         
   5   2  12         92.67         44.38        44.38 o                         
   6   2  12        199.25        150.56        65.51 o                         
   7   2  12        174.26        470.13       103.55 o                         
  -8   3  12        107.96        303.72       121.51 o                         
  -7   3  12        453.47        466.43       117.28 o                         
  -6   3  12         74.22        109.89        60.23 o                         
  -5   3  12       4173.10       3820.60       171.39 o                         
  -4   3  12        471.04        474.48        45.41 o                         
  -3   3  12       2034.32       2042.67        80.37 o                         
  -2   3  12         79.61         43.80        17.57 o                         
  -1   3  12      10333.16      10631.88       270.56 o                         
   0   3  12        598.21        628.51        91.00 o                         
   1   3  12      10181.00      10552.93       311.60 o                         
   2   3  12         75.03         68.42        14.64 o                         
   3   3  12       1980.41       1886.88        98.05 o                         
   4   3  12        480.55        498.22        43.98 o                         
   5   3  12       4115.20       4198.47       243.02 o                         
   6   3  12         68.57         64.45        53.89 o                         
   7   3  12        470.77        519.26       112.53 o                         
  -7   4  12        504.37        513.98       124.15 o                         
  -6   4  12         15.91         43.32        69.73 o                         
  -5   4  12        332.94        347.61        61.05 o                         
  -4   4  12        401.38        328.31        43.15 o                         
  -3   4  12       1578.68       1630.21       113.55 o                         
  -2   4  12        208.50        175.25        38.26 o                         
  -1   4  12       1063.83        994.95        62.86 o                         
   0   4  12       1243.45       1304.15        75.30 o                         
   1   4  12       1060.36        996.76        92.45 o                         
   2   4  12        201.04        225.09        53.89 o                         
   3   4  12       1648.50       1737.06        84.53 o                         
   4   4  12        394.09        428.41        64.19 o                         
   5   4  12        351.54        328.16        51.73 o                         
   6   4  12         17.23         -5.28        48.07 o                         
   7   4  12        506.94        465.38       108.30 o                         
  -7   5  12        594.77        723.71       151.09 o                         
  -6   5  12        513.29        522.28        82.64 o                         
  -5   5  12       2258.68       2266.57       154.39 o                         
  -4   5  12        197.87        267.29        53.65 o                         
  -3   5  12       1457.19       1483.69        83.27 o                         
  -2   5  12       1144.20       1247.13       155.87 o                         
  -1   5  12       3637.00       3435.00       148.33 o                         
   0   5  12        410.89        334.75        93.75 o                         
   1   5  12       3641.38       3670.82       139.23 o                         
   2   5  12       1110.13       1165.01        65.75 o                         
   3   5  12       1441.82       1598.07        87.04 o                         
   4   5  12        199.30        117.28        54.94 o                         
   5   5  12       2237.56       2209.12       166.94 o                         
  -7   6  12        121.15         74.49        92.98 o                         
  -6   6  12        195.78         92.80        56.61 o                         
  -5   6  12        413.51        401.99        71.28 o                         
  -4   6  12        551.80        542.62        58.84 o                         
  -3   6  12         73.40         21.13        26.15 o                         
  -2   6  12        261.37        236.05        48.29 o                         
  -1   6  12        166.26        201.52        41.75 o                         
   0   6  12        425.09        424.76        53.78 o                         
   1   6  12        170.13        168.89        35.27 o                         
   2   6  12        245.68        275.47        33.45 o                         
   3   6  12         59.30        105.13        54.41 o                         
   4   6  12        548.21        641.30       107.77 o                         
   5   6  12        414.67        357.60        89.81 o                         
  -6   7  12        768.46        879.06       158.99 o                         
  -5   7  12         71.15         -9.60        45.76 o                         
  -4   7  12       1332.60       1380.85       158.74 o                         
  -3   7  12        583.13        522.70        89.81 o                         
  -2   7  12       3303.89       3240.09       163.38 o                         
  -1   7  12        373.44        408.55        59.95 o                         
   0   7  12        899.02       1022.19        89.20 o                         
   1   7  12        356.71        308.17        49.57 o                         
   2   7  12       3324.91       3497.95       154.41 o                         
   3   7  12        615.27        629.15       105.66 o                         
   4   7  12       1398.57       1641.26       177.51 o                         
   5   7  12         68.80         50.19        72.38 o                         
  -6   8  12        164.39        190.53        71.06 o                         
  -5   8  12         18.21         -7.56        44.45 o                         
  -4   8  12        183.90        115.88        55.99 o                         
  -3   8  12         73.15         96.49        44.66 o                         
  -2   8  12       1114.31       1096.99       105.52 o                         
  -1   8  12         27.83         22.87        34.52 o                         
   0   8  12        428.19        527.74        85.06 o                         
   1   8  12         29.10          3.70        37.77 o                         
   2   8  12       1131.38       1230.52       103.48 o                         
   3   8  12         71.40        117.81        69.21 o                         
   4   8  12        183.20        220.83        90.34 o                         
   5   8  12         18.88         60.23        78.72 o                         
   6   8  12        169.55         95.09       100.38 o                         
  -5   9  12        196.05        152.17        65.86 o                         
  -4   9  12        521.50        540.03        73.17 o                         
  -3   9  12        235.91        384.86       140.50 o                         
  -2   9  12        991.34       1046.90       110.65 o                         
  -1   9  12        327.05        367.76        72.46 o                         
   0   9  12       1519.38       1574.19       171.43 o                         
   1   9  12        332.15        430.33        56.99 o                         
   2   9  12        980.58       1119.99       106.23 o                         
   3   9  12        241.20        224.53        86.11 o                         
   4   9  12        537.18        598.51       133.13 o                         
   5   9  12        193.62        131.55        89.81 o                         
  -4  10  12          7.24         -2.03        45.17 o                         
  -3  10  12        112.03        175.40        85.29 o                         
  -2  10  12        118.25        179.44       162.69 o                         
  -1  10  12        146.26        161.31        59.96 o                         
   0  10  12         25.15         12.64        35.42 o                         
   1  10  12        144.38        113.25        42.47 o                         
   2  10  12        112.61         16.91        75.55 o                         
   3  10  12        112.23        160.60        97.73 o                         
   4  10  12          9.35        129.43        96.15 o                         
  -3  11  12        429.45        587.00       102.69 o                         
  -2  11  12         28.00         11.46        48.48 o                         
  -1  11  12        645.93        604.51        76.52 o                         
   0  11  12          5.89         56.53        45.65 o                         
   1  11  12        626.33        794.17       103.47 o                         
   2  11  12         27.19        -21.13        83.47 o                         
   3  11  12        431.12        379.79       134.19 o                         
   1   0  13       8834.43       8465.08       185.09 o                         
   2   0  13         26.41         13.42        21.99 o                         
   3   0  13      10102.76      10068.67       214.97 o                         
   4   0  13         11.59          8.00        23.15 o                         
   5   0  13       3715.49       3808.04       234.80 o                         
   6   0  13         20.50         45.96        52.30 o                         
   7   0  13       1792.42       1678.76       187.54 o                         
   8   0  13         11.87         48.60        88.23 o                         
  -8   1  13          2.98         42.79        88.75 o                         
  -7   1  13        132.83        -10.57        56.53 o                         
  -6   1  13         54.44        104.60        70.79 o                         
  -5   1  13        350.13        263.57        47.31 o                         
  -4   1  13        183.15        183.94        25.44 o                         
  -3   1  13        597.39        624.35        45.87 o                         
  -2   1  13        696.32        745.83        93.27 o                         
  -1   1  13        549.92        550.89        40.21 o                         
   0   1  13          1.85          5.58         9.32 o                         
   1   1  13        534.68        601.94        33.01 o                         
   2   1  13        731.14        732.70        47.35 o                         
   3   1  13        620.44        652.45        34.95 o                         
   4   1  13        175.68        179.71        25.89 o                         
   5   1  13        340.20        397.75        79.24 o                         
   6   1  13         48.40         17.96        54.41 o                         
   7   1  13        139.50        109.36        73.43 o                         
   8   1  13          2.44          3.70        80.83 o                         
  -8   2  13        301.09        230.87       105.13 o                         
  -7   2  13       1243.96       1507.07       180.68 o                         
  -6   2  13        677.92        706.28       123.62 o                         
  -5   2  13       1917.30       1820.58       114.81 o                         
  -4   2  13       3166.26       3123.97       104.37 o                         
  -3   2  13       6760.49       6605.69       186.28 o                         
  -2   2  13       2910.08       2781.29        96.42 o                         
  -1   2  13       2973.29       2788.59        94.17 o                         
   0   2  13      12347.91      12166.86       299.39 o                         
   1   2  13       2962.28       2844.52        77.06 o                         
   2   2  13       2861.05       2765.93        72.72 o                         
   3   2  13       6787.00       6646.37       152.28 o                         
   4   2  13       3044.12       2863.82       111.85 o                         
   5   2  13       1871.59       2205.42       160.07 o                         
   6   2  13        692.36        788.69       122.04 o                         
   7   2  13       1247.96        816.64       138.94 o                         
   8   2  13        279.40        474.88       126.79 o                         
  -7   3  13        101.95         57.58        80.83 o                         
  -6   3  13        310.85        276.77        85.06 o                         
  -5   3  13         16.99         16.75        31.89 o                         
  -4   3  13         62.69         45.50        21.99 o                         
  -3   3  13        471.80        479.85        45.52 o                         
  -2   3  13       1644.50       1672.36        71.86 o                         
  -1   3  13        364.31        436.97        38.22 o                         
   0   3  13          2.56          0.43        12.30 o                         
   1   3  13        352.24        314.10        29.41 o                         
   2   3  13       1643.63       1633.73        52.25 o                         
   3   3  13        479.71        545.32        35.22 o                         
   4   3  13         62.30         37.53        26.27 o                         
   5   3  13         18.86         30.64        52.83 o                         
   6   3  13        305.11        171.70        66.04 o                         
   7   3  13        102.82         29.58        76.07 o                         
  -7   4  13         70.11        155.85        91.92 o                         
  -6   4  13       1437.55       1503.90       176.98 o                         
  -5   4  13        285.56        323.21        58.80 o                         
  -4   4  13       3725.79       3853.32       133.37 o                         
  -3   4  13        315.11        339.91        54.85 o                         
  -2   4  13       3713.93       3666.97       132.72 o                         
  -1   4  13        656.16        674.43        51.50 o                         
   0   4  13       7676.05       6981.33       193.19 o                         
   1   4  13        650.24        668.59        52.98 o                         
   2   4  13       3723.22       3820.39       160.84 o                         
   3   4  13        329.46        390.05        42.07 o                         
   4   4  13       3878.28       3749.06       126.59 o                         
   5   4  13        282.54        251.12        49.74 o                         
   6   4  13       1428.04       1278.37       153.73 o                         
   7   4  13         73.94        -47.55        66.57 o                         
  -7   5  13         25.26         72.38        87.17 o                         
  -6   5  13         41.54         35.93        45.53 o                         
  -5   5  13        111.32         87.07        44.82 o                         
  -4   5  13         69.09        125.55        92.71 o                         
  -3   5  13        228.33        172.41        35.70 o                         
  -2   5  13          2.39         13.90        18.68 o                         
  -1   5  13         60.75        123.77        50.98 o                         
   0   5  13          6.80        -17.71        20.24 o                         
   1   5  13         60.70         15.33        20.61 o                         
   2   5  13          3.32          8.39        18.53 o                         
   3   5  13        223.36        152.49        32.79 o                         
   4   5  13         65.52         64.98        50.19 o                         
   5   5  13        114.98        134.19        63.92 o                         
  -7   6  13        623.07        764.39       150.04 o                         
  -6   6  13        809.35        733.58       100.11 o                         
  -5   6  13        777.62        931.12       103.85 o                         
  -4   6  13       2181.84       2180.75       112.47 o                         
  -3   6  13       1551.58       1511.78        95.26 o                         
  -2   6  13       1269.52       1353.28       105.65 o                         
  -1   6  13       1636.68       1647.79       115.23 o                         
   0   6  13       3946.67       4009.06       165.40 o                         
   1   6  13       1612.68       1850.81       157.93 o                         
   2   6  13       1209.74       1382.25        70.18 o                         
   3   6  13       1588.68       1701.48       161.13 o                         
   4   6  13       2195.17       2142.03       193.36 o                         
   5   6  13        775.37        449.53       101.43 o                         
  -6   7  13         87.87        103.42        59.91 o                         
  -5   7  13        102.00         63.02        48.08 o                         
  -4   7  13        208.53        189.81        60.29 o                         
  -3   7  13         25.54         64.15        34.00 o                         
  -2   7  13        190.02        283.16        59.39 o                         
  -1   7  13          4.62        -22.72        29.50 o                         
   0   7  13       1100.95       1080.66        95.62 o                         
   1   7  13          7.01         25.57        34.08 o                         
   2   7  13        191.32        250.43        54.08 o                         
   3   7  13         26.68         33.28        50.72 o                         
   4   7  13        201.94        227.17        81.89 o                         
   5   7  13        100.12        250.41        94.56 o                         
  -6   8  13         27.74         63.68        66.57 o                         
  -5   8  13        785.44        915.80       114.06 o                         
  -4   8  13         89.54        105.35        39.54 o                         
  -3   8  13       2033.32       1989.67       150.95 o                         
  -2   8  13         13.20          7.42        39.72 o                         
  -1   8  13       2371.70       2522.42       136.48 o                         
   0   8  13        119.29        103.44        41.14 o                         
   1   8  13       2366.71       2260.70       124.07 o                         
   2   8  13         11.07          7.50        32.65 o                         
   3   8  13       2056.78       2775.40       242.49 o                         
   4   8  13         92.04         65.51        71.85 o                         
   5   8  13        756.56        768.62       147.92 o                         
  -5   9  13          1.56        -45.28        52.44 o                         
  -4   9  13         45.67         62.40        43.57 o                         
  -3   9  13         54.39         15.07        48.13 o                         
  -2   9  13         13.09         -2.80        42.71 o                         
  -1   9  13         71.39         95.41        47.46 o                         
   0   9  13         10.00        -11.26        40.15 o                         
   1   9  13         71.43         99.41        36.71 o                         
   2   9  13         12.34         54.53        45.67 o                         
   3   9  13         53.05        133.13        86.11 o                         
   4   9  13         44.97        128.90        85.58 o                         
   5   9  13          2.42         -7.40        89.81 o                         
  -4  10  13        495.72        504.58        83.28 o                         
  -3  10  13        289.40        390.93        85.26 o                         
  -2  10  13        492.36        664.64        97.27 o                         
  -1  10  13        247.19        237.83        67.03 o                         
   0  10  13        737.80        781.42        97.27 o                         
   1  10  13        254.34        360.90        77.40 o                         
   2  10  13        471.52        535.64       131.02 o                         
   3  10  13        279.37        235.09       102.49 o                         
   4  10  13        489.75        599.56       145.28 o                         
  -2  11  13          4.85          3.39        57.32 o                         
  -1  11  13         14.17         76.63       103.81 o                         
   0  11  13         48.46         77.95        48.23 o                         
   1  11  13         14.25         -5.20        53.81 o                         
   2  11  13          5.44         20.60        78.19 o                         
   0   0  14       7720.10       7591.14       259.63 o                         
   1   0  14        101.14         81.98        22.72 o                         
   2   0  14       3526.25       3480.55       110.46 o                         
   3   0  14        729.69        685.72        46.51 o                         
   4   0  14       2706.20       2615.50       162.71 o                         
   5   0  14        139.43        149.42        41.51 o                         
   6   0  14        998.46        865.77       128.90 o                         
   7   0  14        381.55        296.85        94.56 o                         
   8   0  14        591.46        415.72       127.32 o                         
  -8   1  14        843.45       1073.92       170.64 o                         
  -7   1  14        214.13        222.94        89.28 o                         
  -6   1  14        881.07        681.98       120.45 o                         
  -5   1  14        333.42        440.47        62.01 o                         
  -4   1  14       4524.71       4798.14       189.16 o                         
  -3   1  14       1323.64       1287.14        63.83 o                         
  -2   1  14       2111.24       2245.32        80.09 o                         
  -1   1  14        987.06        962.78        56.30 o                         
   0   1  14       7530.22       7279.80       165.29 o                         
   1   1  14       1070.13       1126.66        72.52 o                         
   2   1  14       1965.95       1915.44        75.85 o                         
   3   1  14       1250.16       1203.45        63.51 o                         
   4   1  14       4532.86       4488.72       178.11 o                         
   5   1  14        351.36        282.59        72.90 o                         
   6   1  14        862.70        773.90       122.04 o                         
   7   1  14        200.54        320.09        97.21 o                         
   8   1  14        842.29        874.75       159.55 o                         
  -7   2  14        248.38         69.73        80.83 o                         
  -6   2  14        817.72        693.07       119.39 o                         
  -5   2  14        911.62        719.53        78.72 o                         
  -4   2  14       1502.81       1555.51       107.55 o                         
  -3   2  14       1162.71       1046.15        79.62 o                         
  -2   2  14       3263.81       3349.36       110.41 o                         
  -1   2  14       4190.99       4113.60       126.12 o                         
   0   2  14        502.83        434.29        36.14 o                         
   1   2  14       4137.13       4079.84       107.51 o                         
   2   2  14       3308.00       3288.69        85.43 o                         
   3   2  14       1250.98       1188.85        46.91 o                         
   4   2  14       1589.19       1488.90        70.34 o                         
   5   2  14        939.30        944.49       124.15 o                         
   6   2  14        831.96        686.20       119.92 o                         
   7   2  14        250.28        357.60        99.85 o                         
  -7   3  14        533.27        793.92       143.70 o                         
  -6   3  14        119.52        112.53        73.43 o                         
  -5   3  14        827.65        873.25        88.62 o                         
  -4   3  14         86.14         95.01        25.28 o                         
  -3   3  14       3121.84       2939.15       109.04 o                         
  -2   3  14        733.05        773.84        90.87 o                         
  -1   3  14       3856.59       3865.88       151.07 o                         
   0   3  14         90.69        137.37        23.94 o                         
   1   3  14       3772.31       3701.76       114.54 o                         
   2   3  14        716.65        739.54        35.60 o                         
   3   3  14       3233.18       3154.05        88.45 o                         
   4   3  14         73.18         98.03        25.32 o                         
   5   3  14        808.52        977.77       124.68 o                         
   6   3  14        126.54        311.64        87.70 o                         
   7   3  14        534.36        265.68        94.04 o                         
  -7   4  14        272.91        335.94       109.36 o                         
  -6   4  14        103.50         35.92        63.40 o                         
  -5   4  14       1508.38       1329.27       226.08 o                         
  -4   4  14        259.56        247.96        73.40 o                         
  -3   4  14        825.82        785.11        64.01 o                         
  -2   4  14        149.46        124.45        49.75 o                         
  -1   4  14       3505.11       3446.41       133.43 o                         
   0   4  14          2.55          3.09        14.62 o                         
   1   4  14       3500.76       3298.26       108.56 o                         
   2   4  14        159.03        177.33        24.39 o                         
   3   4  14        855.12        877.02        55.61 o                         
   4   4  14        264.64        245.34        36.40 o                         
   5   4  14       1470.45       1419.90       155.85 o                         
   6   4  14        111.48        118.87        66.04 o                         
   7   4  14        278.64        365.53       103.55 o                         
  -7   5  14        371.00        388.24       115.17 o                         
  -6   5  14         40.78         32.09        48.49 o                         
  -5   5  14        949.60       1166.71       241.93 o                         
  -4   5  14       1202.82       1178.66        80.60 o                         
  -3   5  14       1927.77       1946.60        99.41 o                         
  -2   5  14         30.73         34.50        20.75 o                         
  -1   5  14       3087.36       3222.47       126.33 o                         
   0   5  14       2651.53       2636.23       119.52 o                         
   1   5  14       3067.72       3124.90       129.21 o                         
   2   5  14         39.12         33.28        23.77 o                         
   3   5  14       1954.95       1945.41        96.60 o                         
   4   5  14       1174.56       1155.15       132.07 o                         
   5   5  14        925.29       1030.60       131.02 o                         
  -6   6  14        178.07        188.59        68.86 o                         
  -5   6  14        718.32        494.42        77.09 o                         
  -4   6  14        607.37        646.32        65.68 o                         
  -3   6  14        704.95        799.59        71.14 o                         
  -2   6  14        345.92        387.89        49.39 o                         
  -1   6  14       1396.39       1358.88       102.11 o                         
   0   6  14       1168.97       1293.61        98.24 o                         
   1   6  14       1395.89       1495.76        91.05 o                         
   2   6  14        368.44        535.11        85.58 o                         
   3   6  14        699.16        687.79       108.30 o                         
   4   6  14        599.57        740.09       114.11 o                         
   5   6  14        710.30        615.41       113.58 o                         
  -6   7  14        350.08        236.70        75.98 o                         
  -5   7  14        186.55        142.90        60.74 o                         
  -4   7  14        624.79        591.04        68.39 o                         
  -3   7  14        105.25         95.55        64.52 o                         
  -2   7  14       1207.45       1568.27       132.87 o                         
  -1   7  14        230.58        309.43        57.82 o                         
   0   7  14       1490.53       1365.90       103.34 o                         
   1   7  14        225.55        220.75        43.29 o                         
   2   7  14       1209.34       1344.90       134.42 o                         
   3   7  14        115.18        268.85        82.94 o                         
   4   7  14        627.98        580.54       112.00 o                         
   5   7  14        188.34        218.19        93.51 o                         
  -5   8  14         55.73         42.76        53.11 o                         
  -4   8  14        581.84        613.28        72.68 o                         
  -3   8  14         10.57         16.46        33.79 o                         
  -2   8  14       1360.13       1154.14       164.04 o                         
  -1   8  14        102.14         80.63        59.17 o                         
   0   8  14       1086.07       1153.00       161.90 o                         
   1   8  14        100.95         38.94        35.79 o                         
   2   8  14       1343.95       1352.72       111.86 o                         
   3   8  14         11.42        -32.75        57.06 o                         
   4   8  14        565.02        798.68       141.58 o                         
   5   8  14         58.98        -66.04        64.45 o                         
  -5   9  14         99.34         16.41        56.76 o                         
  -4   9  14        187.76        160.65        52.63 o                         
  -3   9  14        206.38        187.54        50.40 o                         
  -2   9  14        855.27        819.27       103.27 o                         
  -1   9  14        287.82        324.97       120.42 o                         
   0   9  14        203.88        303.09        77.37 o                         
   1   9  14        295.18        372.04        69.63 o                         
   2   9  14        849.93        957.24       112.00 o                         
   3   9  14        218.23        378.73       109.89 o                         
   4   9  14        188.35         73.43        89.81 o                         
   5   9  14        107.21        123.62       108.30 o                         
  -4  10  14         45.64         76.98        47.83 o                         
  -3  10  14        266.04        199.40        70.50 o                         
  -2  10  14        210.64        269.66        71.68 o                         
  -1  10  14        314.92        307.55        74.46 o                         
   0  10  14         23.65        -13.30        45.41 o                         
   1  10  14        297.03        289.44        68.86 o                         
   2  10  14        209.69        212.37        88.75 o                         
   3  10  14        270.21        328.02       108.30 o                         
   4  10  14         42.54         67.09        99.85 o                         
  -2  11  14         19.91         25.57        60.51 o                         
  -1  11  14        348.00        415.23        83.01 o                         
   0  11  14          2.92         16.23        63.97 o                         
   1  11  14        334.81        429.41        85.39 o                         
   2  11  14         22.08         52.83        98.79 o                         
   1   0  15        600.10        636.34        36.96 o                         
   2   0  15        581.96        613.96        65.47 o                         
   3   0  15        497.51        544.94        31.70 o                         
   4   0  15         10.20         16.18        25.61 o                         
   5   0  15          0.17         14.13        29.40 o                         
   6   0  15        170.80         68.68        55.47 o                         
   7   0  15        108.73        -58.11        55.47 o                         
  -7   1  15       1574.62       1523.45       187.54 o                         
  -6   1  15        150.58         84.53        68.68 o                         
  -5   1  15       3240.60       3030.98       145.95 o                         
  -4   1  15       1575.62       1584.19       106.47 o                         
  -3   1  15       4351.80       4356.42       134.98 o                         
  -2   1  15        890.25       1076.01        63.12 o                         
  -1   1  15       7427.10       6986.31       191.13 o                         
   0   1  15       2864.01       2806.85        80.10 o                         
   1   1  15       7316.99       7009.87       161.10 o                         
   2   1  15        873.06        884.74        57.15 o                         
   3   1  15       4324.96       4259.00       108.93 o                         
   4   1  15       1622.68       1754.19       102.18 o                         
   5   1  15       3205.98       3382.89       218.71 o                         
   6   1  15        145.11        177.51        69.21 o                         
   7   1  15       1584.28       1685.10       196.53 o                         
  -7   2  15        239.58        258.86        97.73 o                         
  -6   2  15         62.33         60.23        64.45 o                         
  -5   2  15         49.21         56.26        36.24 o                         
  -4   2  15        870.49        877.48        59.77 o                         
  -3   2  15       1957.66       1948.14        85.44 o                         
  -2   2  15        122.48         96.33        22.42 o                         
  -1   2  15        779.15        712.38        51.29 o                         
   0   2  15       1838.63       1691.23       114.25 o                         
   1   2  15        809.58        827.28        40.28 o                         
   2   2  15        123.31        123.62        15.92 o                         
   3   2  15       1895.46       1932.30        63.82 o                         
   4   2  15        811.73        738.55        54.62 o                         
   5   2  15         51.55         86.11        60.23 o                         
   6   2  15         64.53         -3.70        48.60 o                         
   7   2  15        238.40        176.45        79.24 o                         
  -7   3  15        217.81        350.74       110.94 o                         
  -6   3  15        945.29        690.96       129.96 o                         
  -5   3  15         84.34         81.65        39.25 o                         
  -4   3  15       4361.71       4360.61       145.85 o                         
  -3   3  15       1289.46       1250.69        72.59 o                         
  -2   3  15       2917.02       3165.12       107.99 o                         
  -1   3  15       1594.68       1531.06        69.85 o                         
   0   3  15      11532.90      10938.86       280.39 o                         
   1   3  15       1573.58       1573.79        63.67 o                         
   2   3  15       2842.21       2752.61        97.21 o                         
   3   3  15       1350.22       1359.67        56.55 o                         
   4   3  15       4420.82       4489.05       140.19 o                         
   5   3  15         70.79         25.36        47.02 o                         
   6   3  15        950.56        833.02       129.43 o                         
   7   3  15        228.51        190.71        85.06 o                         
  -7   4  15         12.71         31.70        70.79 o                         
  -6   4  15         60.09          0.53        55.47 o                         
  -5   4  15         95.51        136.33        45.50 o                         
  -4   4  15        578.72        623.39        58.07 o                         
  -3   4  15        115.90        109.52        28.32 o                         
  -2   4  15          7.54          2.40        16.54 o                         
  -1   4  15        135.24        112.25        32.31 o                         
   0   4  15       1036.30       1146.87        69.37 o                         
   1   4  15        135.87        156.75        25.10 o                         
   2   4  15         11.85         14.33        14.77 o                         
   3   4  15        109.92        118.24        24.54 o                         
   4   4  15        605.29        532.33        50.63 o                         
   5   4  15         96.04        159.55        59.17 o                         
   6   4  15         57.15         12.15        51.24 o                         
   7   4  15         13.10        -11.62        72.38 o                         
  -7   5  15        219.71        163.77        92.45 o                         
  -6   5  15        989.78        923.82       108.51 o                         
  -5   5  15        463.55        485.15        84.26 o                         
  -4   5  15       2352.89       2500.60       159.27 o                         
  -3   5  15        432.41        410.85        49.43 o                         
  -2   5  15       3054.47       3031.06       117.56 o                         
  -1   5  15        760.66        734.24        59.25 o                         
   0   5  15       4640.02       4517.89       146.07 o                         
   1   5  15        781.87        777.85        65.50 o                         
   2   5  15       3029.48       2921.68       188.07 o                         
   3   5  15        407.63        362.39        44.19 o                         
   4   5  15       2375.50       2466.70       126.01 o                         
  -6   6  15        154.15        142.11        63.72 o                         
  -5   6  15         12.41         47.96        50.19 o                         
  -4   6  15        123.19         96.16        35.24 o                         
  -3   6  15        176.26        150.08        39.61 o                         
  -2   6  15        977.08       1051.79        78.63 o                         
  -1   6  15         35.11          8.99        21.61 o                         
   0   6  15         32.47         48.58        41.21 o                         
   1   6  15         27.56         25.52        27.47 o                         
   2   6  15        981.17       1038.52       120.45 o                         
   3   6  15        168.18        305.83        75.55 o                         
   4   6  15        124.20        134.19        65.51 o                         
   5   6  15         13.82         67.62        65.51 o                         
  -6   7  15        147.51         45.88        71.23 o                         
  -5   7  15       1053.08        882.72       119.63 o                         
  -4   7  15        131.43        101.10        39.75 o                         
  -3   7  15       2142.92       2302.49       121.00 o                         
  -2   7  15         89.82         87.83        37.89 o                         
  -1   7  15       2522.40       2387.30       186.46 o                         
   0   7  15        119.79        125.44        39.25 o                         
   1   7  15       2513.61       2714.95       163.77 o                         
   2   7  15        102.40        267.72        96.65 o                         
   3   7  15       2114.23       2017.35       197.05 o                         
   4   7  15        129.69        170.11        70.26 o                         
   5   7  15       1011.84        947.66       146.87 o                         
  -5   8  15         49.03         21.62        55.51 o                         
  -4   8  15          1.59        -21.45        36.68 o                         
  -3   8  15         32.29         51.25        36.60 o                         
  -2   8  15         56.56         59.60        40.74 o                         
  -1   8  15         62.85         75.56        45.01 o                         
   0   8  15          0.03        -18.62        31.56 o                         
   1   8  15         68.34         45.65        37.98 o                         
   2   8  15         55.37         15.88        34.93 o                         
   3   8  15         32.27         56.00        60.23 o                         
   4   8  15          1.76         -1.58        61.28 o                         
   5   8  15         49.85        -49.66        71.85 o                         
  -4   9  15        282.06        310.30        60.46 o                         
  -3   9  15        781.25        805.47        84.20 o                         
  -2   9  15        165.13        168.88        57.50 o                         
  -1   9  15       1297.99       1384.18       123.55 o                         
   0   9  15        641.73        586.32        81.96 o                         
   1   9  15       1282.76       1251.22       116.55 o                         
   2   9  15        159.99        138.41        77.13 o                         
   3   9  15        796.23       1029.54       162.19 o                         
   4   9  15        301.45        249.36       115.70 o                         
  -3  10  15         12.09        -19.64        47.34 o                         
  -2  10  15         52.52         92.33        54.99 o                         
  -1  10  15         57.78         63.68        51.66 o                         
   0  10  15          1.21         23.93        50.98 o                         
   1  10  15         57.45        -48.24        41.12 o                         
   2  10  15         55.04         12.15        83.47 o                         
   3  10  15         10.69        -13.21        87.17 o                         
  -2  11  15        530.89        407.64       116.49 o                         
  -1  11  15          0.64         -7.98        50.77 o                         
   0  11  15        649.58        573.71        99.49 o                         
   1  11  15          0.75        -10.45        55.36 o                         
   2  11  15        532.63        734.28       155.32 o                         
   0   0  16       9746.26       9343.53       294.09 o                         
   1   0  16          0.83          3.29        10.72 o                         
   2   0  16       3975.55       3679.63       130.38 o                         
   3   0  16        109.16        126.83        20.60 o                         
   4   0  16       3053.98       3197.91       145.31 o                         
   5   0  16         62.55         30.50        30.60 o                         
   6   0  16       1002.83        831.43       132.07 o                         
   7   0  16         76.22         58.64        64.45 o                         
  -7   1  16        342.12        273.60        95.09 o                         
  -6   1  16        300.01        132.07        79.77 o                         
  -5   1  16         41.12         19.29        35.66 o                         
  -4   1  16        904.64        976.29        59.13 o                         
  -3   1  16        533.38        519.22        50.56 o                         
  -2   1  16        720.56        836.47        55.89 o                         
  -1   1  16       1025.05        898.24        57.59 o                         
   0   1  16        413.06        371.19        29.49 o                         
   1   1  16        994.58       1043.87        47.10 o                         
   2   1  16        723.77        728.94        52.72 o                         
   3   1  16        555.94        463.05        45.28 o                         
   4   1  16        884.66        907.68        81.04 o                         
   5   1  16         46.89         64.45        52.83 o                         
   6   1  16        314.41        384.02        96.15 o                         
   7   1  16        334.69        544.09       116.75 o                         
  -7   2  16        560.19        746.96       141.58 o                         
  -6   2  16        684.37        731.64       125.73 o                         
  -5   2  16       1499.24       1261.70       105.88 o                         
  -4   2  16       2744.74       2645.56       125.66 o                         
  -3   2  16       3821.56       3561.63       124.98 o                         
  -2   2  16       2364.31       2227.06        87.88 o                         
  -1   2  16       7479.05       7313.83       255.32 o                         
   0   2  16       4877.80       4714.61       141.74 o                         
   1   2  16       7391.59       7027.53       166.20 o                         
   2   2  16       2326.50       2235.82        87.84 o                         
   3   2  16       3865.02       3905.95       103.54 o                         
   4   2  16       2750.75       2789.39       130.00 o                         
   5   2  16       1480.61       1478.01       164.30 o                         
   6   2  16        673.64        818.75       132.07 o                         
   7   2  16        583.58        576.32       117.81 o                         
  -7   3  16         74.39         81.89        81.36 o                         
  -6   3  16         66.25         39.09        55.47 o                         
  -5   3  16        620.58        701.60       124.65 o                         
  -4   3  16         42.08          8.35        20.58 o                         
  -3   3  16        162.60        146.01        29.51 o                         
  -2   3  16        432.39        485.89        47.48 o                         
  -1   3  16        839.08        791.17        56.80 o                         
   0   3  16       1035.02       1106.04        66.97 o                         
   1   3  16        794.14        818.83        66.46 o                         
   2   3  16        417.05        493.25        35.50 o                         
   3   3  16        159.04        164.98        34.39 o                         
   4   3  16         42.58         59.08        23.98 o                         
   5   3  16        612.76        537.22       101.43 o                         
   6   3  16         64.25          8.45        58.11 o                         
   7   3  16         82.11         49.66        84.53 o                         
  -7   4  16        801.97        842.00       148.45 o                         
  -6   4  16         41.33         36.62        50.50 o                         
  -5   4  16       2029.75       1924.88       140.83 o                         
  -4   4  16        363.97        397.34        48.16 o                         
  -3   4  16       2695.57       2855.85       111.71 o                         
  -2   4  16        180.81        200.09        33.49 o                         
  -1   4  16       2645.61       2721.73       102.00 o                         
   0   4  16        769.69        837.35        70.69 o                         
   1   4  16       2664.46       2482.28        92.98 o                         
   2   4  16        176.19        141.10        37.33 o                         
   3   4  16       2751.25       2799.52       151.86 o                         
   4   4  16        358.94        350.44        54.59 o                         
   5   4  16       2036.39       2060.14       198.64 o                         
   6   4  16         39.21         58.11        65.51 o                         
   7   4  16        796.13        803.96       141.05 o                         
  -7   5  16        185.90        275.19       107.24 o                         
  -6   5  16         20.85         -9.92        46.16 o                         
  -5   5  16        374.32        267.21        57.38 o                         
  -4   5  16        237.54        248.30        42.96 o                         
  -3   5  16        839.69        813.91        68.19 o                         
  -2   5  16         18.75         23.92        32.16 o                         
  -1   5  16        968.91        985.92        69.29 o                         
   0   5  16        332.74        372.06        43.00 o                         
   1   5  16        948.47        912.11        62.60 o                         
   2   5  16         24.34         27.67        29.11 o                         
   3   5  16        852.94        951.32       146.66 o                         
   4   5  16        230.09        248.79        49.29 o                         
  -6   6  16        380.02        356.79        81.10 o                         
  -5   6  16        735.42        709.79       129.41 o                         
  -4   6  16       1129.92       1182.68       138.07 o                         
  -3   6  16        858.93        854.63        89.99 o                         
  -2   6  16        482.64        601.44        65.43 o                         
  -1   6  16        944.43       1042.22        75.43 o                         
   0   6  16       1570.34       1749.59        98.19 o                         
   1   6  16       1000.68       1019.79        80.47 o                         
   2   6  16        414.08        300.02        71.32 o                         
   3   6  16        845.72        854.15       116.75 o                         
   4   6  16       1109.01       1251.69       162.95 o                         
   5   6  16        747.19        808.19       194.41 o                         
  -6   7  16        123.21        208.35        80.69 o                         
  -5   7  16          8.42         68.20        52.76 o                         
  -4   7  16        286.67        352.95        56.88 o                         
  -3   7  16         50.66        110.97        44.45 o                         
  -2   7  16        914.01        912.00        79.26 o                         
  -1   7  16        169.32         96.15        32.71 o                         
   0   7  16        270.39        308.61        97.18 o                         
   1   7  16        179.18        122.98        39.62 o                         
   2   7  16        933.41        908.07        89.73 o                         
   3   7  16         46.61         56.53        60.23 o                         
   4   7  16        277.90        234.56        85.58 o                         
   5   7  16         10.43         46.49        75.02 o                         
  -5   8  16         57.27        184.04        71.65 o                         
  -4   8  16        789.56        763.73       105.23 o                         
  -3   8  16         34.63         60.02        36.68 o                         
  -2   8  16       2912.20       3042.86       135.51 o                         
  -1   8  16        128.76        103.65        47.02 o                         
   0   8  16       1613.31       1588.56       121.33 o                         
   1   8  16        132.27        173.81        73.43 o                         
   2   8  16       2915.24       2949.63       163.47 o                         
   3   8  16         37.57        -40.15        48.07 o                         
   4   8  16        797.91        604.85       123.09 o                         
   5   8  16         59.46         97.73        98.79 o                         
  -4   9  16         39.84         15.22        42.26 o                         
  -3   9  16         18.25         45.47        41.21 o                         
  -2   9  16        205.45        160.05        45.49 o                         
  -1   9  16        103.34         61.09       100.38 o                         
   0   9  16        302.37        350.78        68.54 o                         
   1   9  16         94.28         50.19        66.57 o                         
   2   9  16        217.93        196.53        97.21 o                         
   3   9  16         22.58        105.66        79.24 o                         
   4   9  16         40.09         22.72        85.06 o                         
  -3  10  16        277.12        274.00        64.49 o                         
  -2  10  16        374.35        305.75        70.78 o                         
  -1  10  16        420.27        474.60        84.95 o                         
   0  10  16        198.64        245.92        68.52 o                         
   1  10  16        423.00        436.28        81.65 o                         
   2  10  16        362.25        775.48       144.75 o                         
   3  10  16        283.69        569.45       141.05 o                         
  -1  11  16         90.14        105.73        66.67 o                         
   0  11  16          9.04         39.67        56.75 o                         
   1  11  16         86.58         82.22        66.77 o                         
   1   0  17       4240.96       4256.48       110.94 o                         
   2   0  17        347.99        405.26        39.92 o                         
   3   0  17        989.21       1067.29        67.00 o                         
   4   0  17         81.55         86.63        35.30 o                         
   5   0  17       1670.61       1720.34       122.52 o                         
   6   0  17        367.85        356.55        97.73 o                         
   7   0  17        986.98       1158.97       172.75 o                         
  -7   1  17        338.00        325.91       109.89 o                         
  -6   1  17         83.44         82.41        63.40 o                         
  -5   1  17        318.29        384.25        60.83 o                         
  -4   1  17       1038.58       1070.07        68.33 o                         
  -3   1  17       2291.14       2306.30       143.55 o                         
  -2   1  17         57.37         31.31        17.49 o                         
  -1   1  17       1915.10       1760.62        79.17 o                         
   0   1  17       1535.39       1449.01        55.33 o                         
   1   1  17       1922.74       1883.84        62.17 o                         
   2   1  17         68.96         32.52        26.09 o                         
   3   1  17       2253.73       2296.00       105.52 o                         
   4   1  17       1008.71       1040.39        91.07 o                         
   5   1  17        331.31        364.47        87.17 o                         
   6   1  17         85.67         87.70        66.57 o                         
   7   1  17        328.25        182.79       108.30 o                         
  -7   2  17        774.09        632.32       128.38 o                         
  -6   2  17        142.65        171.70        75.55 o                         
  -5   2  17       1033.75       1021.98       121.24 o                         
  -4   2  17       3825.78       3495.51       126.34 o                         
  -3   2  17       2631.71       2720.49       103.66 o                         
  -2   2  17       1469.69       1485.59        77.14 o                         
  -1   2  17       3668.44       3657.46       120.25 o                         
   0   2  17      12059.20      12237.28       385.48 o                         
   1   2  17       3677.25       3603.09       202.05 o                         
   2   2  17       1461.74       1413.66        53.59 o                         
   3   2  17       2616.00       2580.93        97.72 o                         
   4   2  17       3829.84       3872.72       162.68 o                         
   5   2  17       1009.75       1090.30       145.81 o                         
   6   2  17        134.55        175.39        77.13 o                         
   7   2  17        771.99        751.71       146.34 o                         
  -7   3  17         35.90         26.94        78.19 o                         
  -6   3  17        347.03        357.07        97.21 o                         
  -5   3  17        104.44         86.96        44.66 o                         
  -4   3  17       1938.93       1800.67        93.11 o                         
  -3   3  17        430.94        445.02        57.59 o                         
  -2   3  17        439.02        432.30        45.51 o                         
  -1   3  17        900.92        932.81        74.48 o                         
   0   3  17       4891.18       4879.78       149.12 o                         
   1   3  17        935.53        928.01        56.50 o                         
   2   3  17        497.81        466.15        70.41 o                         
   3   3  17        422.80        424.45        47.66 o                         
   4   3  17       1956.09       1874.66       115.00 o                         
   5   3  17        113.11         99.85        65.51 o                         
   6   3  17        352.02        467.49       101.43 o                         
   7   3  17         38.42        -20.60        62.87 o                         
  -7   4  17         10.80        -47.55        81.89 o                         
  -6   4  17        452.78        533.15        91.01 o                         
  -5   4  17         18.88         13.56        39.89 o                         
  -4   4  17       2420.43       2383.85       109.20 o                         
  -3   4  17        186.56        143.88        33.76 o                         
  -2   4  17       2247.28       2224.46        95.91 o                         
  -1   4  17          8.72         37.37        24.69 o                         
   0   4  17       3484.95       3500.70       121.30 o                         
   1   4  17          7.83         -5.95        16.62 o                         
   2   4  17       2266.07       2292.14       118.31 o                         
   3   4  17        197.57        209.27        33.06 o                         
   4   4  17       2471.65       2413.74       129.29 o                         
   5   4  17         18.86         28.00        54.41 o                         
   6   4  17        451.10        614.35       118.87 o                         
   7   4  17         12.91        -16.38        72.90 o                         
  -6   5  17        310.34        208.42        72.34 o                         
  -5   5  17         37.89         -5.38        37.77 o                         
  -4   5  17        294.69        266.05        46.85 o                         
  -3   5  17        162.02        111.07        33.88 o                         
  -2   5  17        305.87        318.69        43.47 o                         
  -1   5  17         88.43         75.87        32.05 o                         
   0   5  17        557.64        516.84        49.46 o                         
   1   5  17        105.82        124.24        27.17 o                         
   2   5  17        302.07        210.09        58.09 o                         
   3   5  17        172.03        219.20        46.28 o                         
   4   5  17        306.51        296.62        55.33 o                         
  -6   6  17        605.51        575.01       188.87 o                         
  -5   6  17        519.11        456.71        84.77 o                         
  -4   6  17        434.97        435.84        58.27 o                         
  -3   6  17        800.24        910.94        79.35 o                         
  -2   6  17        628.40        681.77        82.97 o                         
  -1   6  17        765.07        881.89       104.40 o                         
   0   6  17        334.89        321.25        91.15 o                         
   1   6  17        817.16        878.71        74.39 o                         
   2   6  17        625.31        664.20       106.19 o                         
   3   6  17        748.51        897.69        90.92 o                         
   4   6  17        420.09        497.37        72.83 o                         
  -6   7  17         66.42         23.48        59.91 o                         
  -5   7  17        270.29        217.30        68.10 o                         
  -4   7  17          3.31          4.94        33.51 o                         
  -3   7  17        672.13        679.61        71.07 o                         
  -2   7  17        256.64        191.43        79.62 o                         
  -1   7  17        873.91        901.70        75.30 o                         
   0   7  17          0.06        -20.53        32.87 o                         
   1   7  17        845.37        719.88        78.62 o                         
   2   7  17        250.54        104.60        59.17 o                         
   3   7  17        661.83        821.39       129.96 o                         
   4   7  17          4.18        -35.88        39.92 o                         
   5   7  17        261.38        516.09       159.55 o                         
  -5   8  17        623.99        564.37        99.85 o                         
  -4   8  17        140.91         84.65        45.84 o                         
  -3   8  17       1287.91       1319.53       104.45 o                         
  -2   8  17         33.15         31.38        37.51 o                         
  -1   8  17       2141.27       2270.30       129.73 o                         
   0   8  17        132.04         67.43        40.49 o                         
   1   8  17       2170.04       2419.33       201.81 o                         
   2   8  17         31.50         44.15        40.15 o                         
   3   8  17       1285.76       1644.43       188.60 o                         
   4   8  17        147.37        184.90        86.11 o                         
   5   8  17        617.68        398.81       118.34 o                         
  -4   9  17         57.88         31.78        45.60 o                         
  -3   9  17        222.29        323.39        71.24 o                         
  -2   9  17         97.64        126.96        44.91 o                         
  -1   9  17        247.50        166.46        58.26 o                         
   0   9  17        224.21        285.49        65.17 o                         
   1   9  17        246.71        164.30        75.02 o                         
   2   9  17         98.08        116.75        80.83 o                         
   3   9  17        221.21        258.86       100.38 o                         
   4   9  17         62.79         62.87        78.19 o                         
  -3  10  17        135.58        170.41        56.66 o                         
  -2  10  17        201.58        143.47        53.04 o                         
  -1  10  17        202.66        379.92       197.29 o                         
   0  10  17        390.97        287.34       124.68 o                         
   1  10  17        205.41        416.59       104.87 o                         
   2  10  17        196.99        384.02       120.45 o                         
   3  10  17        139.61        159.55       107.77 o                         
  -1  11  17          6.15        -50.25        53.78 o                         
   0  11  17        191.04        305.32        82.47 o                         
   1  11  17          6.97         37.94        66.55 o                         
   0   0  18        927.75        977.15       151.88 o                         
   1   0  18        165.87        159.22        21.63 o                         
   2   0  18       1329.51       1442.87        71.47 o                         
   3   0  18        498.32        603.38        51.79 o                         
   4   0  18        382.03        310.53        57.29 o                         
   5   0  18         48.63        100.78        44.64 o                         
   6   0  18         57.61          4.23        56.53 o                         
   7   0  18        148.04         45.96        75.55 o                         
  -7   1  18        277.36        161.13        90.87 o                         
  -6   1  18       1295.89       1137.84       157.96 o                         
  -5   1  18        485.51        507.68        71.81 o                         
  -4   1  18       3626.60       3567.99       141.75 o                         
  -3   1  18       1342.21       1445.45        77.69 o                         
  -2   1  18       3510.48       3536.89       144.92 o                         
  -1   1  18       1789.46       1761.31        75.28 o                         
   0   1  18       5810.00       5907.54       146.56 o                         
   1   1  18       1746.49       1675.91        60.24 o                         
   2   1  18       3468.33       3422.94       118.74 o                         
   3   1  18       1282.90       1244.04        71.37 o                         
   4   1  18       3657.05       3609.05       288.95 o                         
   5   1  18        467.02        475.33        81.71 o                         
   6   1  18       1306.03       1157.92       156.90 o                         
   7   1  18        271.06        350.21       113.06 o                         
  -7   2  18         17.62         99.85        78.72 o                         
  -6   2  18         92.01         20.08        70.79 o                         
  -5   2  18         61.58         36.32        39.30 o                         
  -4   2  18        172.34        212.75        38.68 o                         
  -3   2  18        199.17        262.24        37.48 o                         
  -2   2  18        199.69        204.56        53.43 o                         
  -1   2  18        175.49        139.83        28.18 o                         
   0   2  18          1.51         -3.28        14.22 o                         
   1   2  18        169.51        148.29        21.74 o                         
   2   2  18        204.18        188.59        27.36 o                         
   3   2  18        208.01        224.87        46.27 o                         
   4   2  18        167.65        118.47        44.38 o                         
   5   2  18         60.01        -13.21        48.60 o                         
   6   2  18         90.77        146.34        90.34 o                         
   7   2  18         18.15         38.04        77.66 o                         
  -7   3  18        813.71        758.05       146.34 o                         
  -6   3  18        226.12        267.79        93.51 o                         
  -5   3  18       2441.58       2296.40       144.46 o                         
  -4   3  18        239.92        312.26        43.31 o                         
  -3   3  18       2442.58       2460.06       125.49 o                         
  -2   3  18        628.40        757.41        59.53 o                         
  -1   3  18       5148.92       5469.61       165.23 o                         
   0   3  18        931.41        935.68        62.65 o                         
   1   3  18       5122.49       5131.78       155.61 o                         
   2   3  18        628.37        560.47        51.02 o                         
   3   3  18       2571.09       2641.93       101.03 o                         
   4   3  18        216.68        166.99        93.22 o                         
   5   3  18       2463.64       2418.80       219.77 o                         
   6   3  18        216.95        272.02        96.15 o                         
   7   3  18        831.57       1017.39       169.58 o                         
  -7   4  18         60.31         38.04        88.23 o                         
  -6   4  18         57.48         68.66        53.62 o                         
  -5   4  18         36.19         38.75        42.71 o                         
  -4   4  18        121.54        139.05        33.91 o                         
  -3   4  18        533.64        461.41        52.57 o                         
  -2   4  18        120.06         97.04        29.17 o                         
  -1   4  18        124.16         91.86        27.05 o                         
   0   4  18          1.52          8.56        18.55 o                         
   1   4  18        126.20        158.46        33.49 o                         
   2   4  18        120.46        113.41        52.83 o                         
   3   4  18        525.41        613.26        53.27 o                         
   4   4  18        123.31        152.88        43.88 o                         
   5   4  18         32.79          7.92        49.13 o                         
   6   4  18         53.99        -72.90        58.64 o                         
   7   4  18         61.24        162.19        86.11 o                         
  -6   5  18         66.07        118.27        58.04 o                         
  -5   5  18       1005.31        903.94       102.91 o                         
  -4   5  18        749.55        770.15        70.05 o                         
  -3   5  18       2155.16       2087.40       185.57 o                         
  -2   5  18        102.96        110.69        32.28 o                         
  -1   5  18       3733.17       3511.19       132.34 o                         
   0   5  18       1434.60       1541.20        84.08 o                         
   1   5  18       3790.77       3890.42       163.96 o                         
   2   5  18        106.66        143.70        41.22 o                         
   3   5  18       2112.09       2269.39       121.82 o                         
   4   5  18        754.60        805.58        84.60 o                         
  -6   6  18         16.94         56.91        65.80 o                         
  -5   6  18          3.08         36.36        49.85 o                         
  -4   6  18         66.55         43.02        31.95 o                         
  -3   6  18        103.15         74.16        40.02 o                         
  -2   6  18         80.76         93.37        33.94 o                         
  -1   6  18        108.43         88.79        32.46 o                         
   0   6  18         54.12         24.22        39.45 o                         
   1   6  18        103.28         98.66        29.20 o                         
   2   6  18         80.31         31.38        33.05 o                         
   3   6  18         98.94         66.44        48.07 o                         
   4   6  18         66.76         12.87        42.71 o                         
  -5   7  18         71.20         96.25        66.83 o                         
  -4   7  18       1401.56       1497.94       106.84 o                         
  -3   7  18         97.80         57.49        36.84 o                         
  -2   7  18       2398.49       2415.62       125.17 o                         
  -1   7  18         94.92         59.15        30.50 o                         
   0   7  18       2826.63       2742.10       212.91 o                         
   1   7  18         90.38         93.25        44.00 o                         
   2   7  18       2359.79       2201.44       139.86 o                         
   3   7  18        100.15        116.42        50.23 o                         
   4   7  18       1399.28       1573.51       131.44 o                         
  -5   8  18         57.03          1.06        51.93 o                         
  -4   8  18         24.03         13.21        42.37 o                         
  -3   8  18         38.01         43.66        39.00 o                         
  -2   8  18          4.25         24.24        32.76 o                         
  -1   8  18        152.09        160.04        44.04 o                         
   0   8  18         43.75         28.32        32.02 o                         
   1   8  18        153.39        104.60        69.21 o                         
   2   8  18          3.48        -42.14        43.75 o                         
   3   8  18         38.10         48.60        69.73 o                         
   4   8  18         22.39        -43.85        82.94 o                         
  -4   9  18        276.82        302.38        64.80 o                         
  -3   9  18        163.15        123.93        50.08 o                         
  -2   9  18        978.02       1000.31        90.91 o                         
  -1   9  18        254.87        238.28        90.01 o                         
   0   9  18        418.18        485.48       123.62 o                         
   1   9  18        250.75        196.00        86.64 o                         
   2   9  18        970.97       1212.86       177.51 o                         
   3   9  18        166.90         25.89        89.81 o                         
   4   9  18        280.54        342.28       122.56 o                         
  -3  10  18          9.67        -36.98        41.27 o                         
  -2  10  18         16.30         22.19        43.07 o                         
  -1  10  18         23.93         34.92        41.87 o                         
   0  10  18          7.39          2.64        70.79 o                         
   1  10  18         22.64        -30.41        51.15 o                         
   2  10  18         17.46        161.66       100.38 o                         
   3  10  18          9.95        -18.49        82.94 o                         
   1   0  19       2788.93       2695.02       134.80 o                         
   2   0  19          4.54          9.97        18.75 o                         
   3   0  19       3253.38       3284.77       118.15 o                         
   4   0  19          2.40         34.35        29.50 o                         
   5   0  19       1757.70       1841.00       141.29 o                         
   6   0  19          6.19         34.87        62.87 o                         
   7   0  19        567.19        479.11       120.98 o                         
  -7   1  19        608.55        405.15       109.89 o                         
  -6   1  19        120.39        168.00        75.55 o                         
  -5   1  19       1073.45       1298.30       147.90 o                         
  -4   1  19        910.00        966.48       101.06 o                         
  -3   1  19       1255.13       1284.89        93.92 o                         
  -2   1  19         15.70         30.52        20.64 o                         
  -1   1  19       1137.96       1204.33        72.86 o                         
   0   1  19        906.95        972.60        53.11 o                         
   1   1  19       1127.82       1165.80        54.87 o                         
   2   1  19         15.96          2.77        17.91 o                         
   3   1  19       1289.89       1300.88        77.83 o                         
   4   1  19        917.61        993.34        90.17 o                         
   5   1  19       1076.08        913.73       100.10 o                         
   6   1  19        106.49         47.55        72.90 o                         
   7   1  19        625.05        620.69       133.13 o                         
  -7   2  19        343.64        417.83       120.45 o                         
  -6   2  19        527.17        550.43       119.92 o                         
  -5   2  19        451.70        348.70        64.68 o                         
  -4   2  19       1395.30       1386.31        81.92 o                         
  -3   2  19       2849.30       2819.09       181.38 o                         
  -2   2  19        551.61        581.80        52.86 o                         
  -1   2  19       2153.92       2189.13        92.25 o                         
   0   2  19       2604.36       2787.90       152.06 o                         
   1   2  19       2235.38       2429.24        77.34 o                         
   2   2  19        535.96        535.26        50.36 o                         
   3   2  19       2771.22       2765.35       105.94 o                         
   4   2  19       1346.71       1658.56       117.66 o                         
   5   2  19        457.52        349.15        85.58 o                         
   6   2  19        539.75        497.60       107.77 o                         
   7   2  19        342.06        301.08       110.94 o                         
  -7   3  19         11.58        122.56        79.24 o                         
  -6   3  19        104.29        107.77        75.55 o                         
  -5   3  19         76.54         66.55        45.33 o                         
  -4   3  19       1390.32       1359.89        88.12 o                         
  -3   3  19        165.55        195.12        44.79 o                         
  -2   3  19       1022.75        963.27        68.62 o                         
  -1   3  19        836.05        927.80        72.78 o                         
   0   3  19       1834.13       1919.34       215.83 o                         
   1   3  19        831.25        940.55        60.09 o                         
   2   3  19       1054.21       1075.27        80.37 o                         
   3   3  19        154.30        149.49        45.57 o                         
   4   3  19       1428.37       1429.43       111.83 o                         
   5   3  19         72.95         18.49        51.77 o                         
   6   3  19        101.02         13.74        65.51 o                         
   7   3  19         13.41        127.32        91.92 o                         
  -6   4  19        692.64        788.43       105.52 o                         
  -5   4  19          3.51         78.91        43.02 o                         
  -4   4  19       1406.10       1341.95        90.13 o                         
  -3   4  19         63.83         77.23        29.27 o                         
  -2   4  19       1447.91       1562.20        94.04 o                         
  -1   4  19        377.49        401.27        47.14 o                         
   0   4  19       3088.97       2962.07       111.06 o                         
   1   4  19        385.79        398.61        41.32 o                         
   2   4  19       1450.16       1575.25       112.37 o                         
   3   4  19         64.20         92.83        38.30 o                         
   4   4  19       1464.19       1577.59       119.60 o                         
   5   4  19          4.05        -52.83        53.36 o                         
   6   4  19        694.44        570.51       117.81 o                         
  -6   5  19        383.21        463.70       100.90 o                         
  -5   5  19        188.40        226.13        82.39 o                         
  -4   5  19        747.55        840.74        92.68 o                         
  -3   5  19        249.62        225.46        41.61 o                         
  -2   5  19       2571.09       2669.85       114.28 o                         
  -1   5  19        455.86        515.03        54.74 o                         
   0   5  19       1289.64       1300.93        82.20 o                         
   1   5  19        458.55        449.68        68.33 o                         
   2   5  19       2590.20       2590.13       136.67 o                         
   3   5  19        236.39        189.93        46.79 o                         
   4   5  19        726.07        741.68        82.89 o                         
  -6   6  19        361.16        309.75       123.86 o                         
  -5   6  19        447.04        378.85        76.72 o                         
  -4   6  19        368.31        416.58        59.86 o                         
  -3   6  19        810.94        775.37        71.77 o                         
  -2   6  19       1076.11       1117.37        87.13 o                         
  -1   6  19       1057.21       1107.06        96.47 o                         
   0   6  19       1062.56       1246.70       180.42 o                         
   1   6  19       1026.19       1107.85       206.83 o                         
   2   6  19       1071.58        995.55        97.45 o                         
   3   6  19        790.30        805.08        88.50 o                         
   4   6  19        371.04        379.96        82.94 o                         
  -5   7  19        223.13        103.82        57.89 o                         
  -4   7  19          0.17          7.70        35.88 o                         
  -3   7  19        606.83        697.42        78.71 o                         
  -2   7  19         57.38         91.73        38.74 o                         
  -1   7  19        579.92        526.74        60.41 o                         
   0   7  19         22.19         26.76        27.64 o                         
   1   7  19        608.75        705.62        87.03 o                         
   2   7  19         64.56         54.55        39.03 o                         
   3   7  19        574.20        597.39        83.67 o                         
   4   7  19          0.46         73.67        56.81 o                         
  -5   8  19        432.75        525.69        98.17 o                         
  -4   8  19          0.05         -8.50        37.75 o                         
  -3   8  19        643.79        773.91        89.50 o                         
  -2   8  19         62.56         59.76        36.36 o                         
  -1   8  19        920.13        925.20        84.09 o                         
   0   8  19          7.37         50.52        35.85 o                         
   1   8  19        983.56       1097.62       121.51 o                         
   2   8  19         60.61         69.25        40.36 o                         
   3   8  19        630.62        707.21       166.39 o                         
   4   8  19          0.12         54.94        71.32 o                         
  -4   9  19         64.01         28.69        50.66 o                         
  -3   9  19        169.34        122.77        51.30 o                         
  -2   9  19         55.76        114.14        45.48 o                         
  -1   9  19        406.31        400.41        63.37 o                         
   0   9  19        114.07         53.82        70.00 o                         
   1   9  19        390.48        367.64       107.24 o                         
   2   9  19         59.33         76.60        81.89 o                         
   3   9  19        174.99        229.68        74.69 o                         
   4   9  19         65.65        -40.15        90.34 o                         
  -2  10  19        301.40        357.72       105.68 o                         
  -1  10  19         61.10         71.28        48.73 o                         
   0  10  19        297.31         80.30        84.00 o                         
   1  10  19         59.18         78.40        59.81 o                         
   2  10  19        301.76        383.49       121.51 o                         
   0   0  20       5514.01       5432.07       198.31 o                         
   1   0  20       1164.46       1176.66        79.14 o                         
   2   0  20       6079.89       5813.91       178.00 o                         
   3   0  20       1014.82       1003.09        70.82 o                         
   4   0  20       2390.49       2199.24       133.12 o                         
   5   0  20        299.93        338.12        61.98 o                         
   6   0  20       1391.35       1332.73       172.22 o                         
   7   0  20          5.67        -82.41        63.92 o                         
  -7   1  20          3.79          0.00        79.77 o                         
  -6   1  20        236.13        256.75        85.58 o                         
  -5   1  20         65.74         59.95        41.46 o                         
  -4   1  20        109.05         83.38        31.31 o                         
  -3   1  20         58.91         51.40        24.50 o                         
  -2   1  20       1717.11       1641.31        86.15 o                         
  -1   1  20        243.52        200.00        31.98 o                         
   0   1  20         77.74         90.42        19.95 o                         
   1   1  20        227.82        179.32        27.22 o                         
   2   1  20       1704.54       1629.79        85.25 o                         
   3   1  20         67.04         42.90        23.23 o                         
   4   1  20        120.85        126.64        42.90 o                         
   5   1  20         62.90         57.63        66.30 o                         
   6   1  20        231.00        291.04        94.56 o                         
   7   1  20          5.21         -6.87        71.85 o                         
  -7   2  20        469.88        302.13       109.36 o                         
  -6   2  20        448.29        617.00       120.98 o                         
  -5   2  20        737.56        751.85        91.25 o                         
  -4   2  20       1777.81       1684.82        91.55 o                         
  -3   2  20       1052.74       1037.87        72.62 o                         
  -2   2  20       1897.40       1934.07        88.33 o                         
  -1   2  20       2134.55       2084.22        89.97 o                         
   0   2  20       2505.91       2638.03       100.64 o                         
   1   2  20       2090.47       2046.82        72.10 o                         
   2   2  20       1845.69       1920.53        90.34 o                         
   3   2  20       1067.41       1010.52        70.99 o                         
   4   2  20       1750.76       1754.12       125.81 o                         
   5   2  20        711.88        753.30       118.87 o                         
   6   2  20        449.73        248.83        89.28 o                         
   7   2  20        487.39        415.19       129.43 o                         
  -7   3  20         52.81        185.43        95.62 o                         
  -6   3  20         40.13        -14.26        71.32 o                         
  -5   3  20        418.29        460.31        76.20 o                         
  -4   3  20        129.34         80.96        41.31 o                         
  -3   3  20        257.07        206.97        38.40 o                         
  -2   3  20        219.12        226.72        38.41 o                         
  -1   3  20        449.21        433.65        46.46 o                         
   0   3  20        250.07        267.89        40.93 o                         
   1   3  20        453.02        486.48        44.18 o                         
   2   3  20        212.82        251.82        58.60 o                         
   3   3  20        271.90        247.59        53.11 o                         
   4   3  20        130.48         70.55        52.57 o                         
   5   3  20        428.75        406.73        98.79 o                         
   6   3  20         37.74         59.70        68.15 o                         
   7   3  20         50.78         55.47        72.90 o                         
  -6   4  20          0.25         28.39        51.11 o                         
  -5   4  20       1399.06       1327.93       132.84 o                         
  -4   4  20        363.15        342.79        60.00 o                         
  -3   4  20       2482.16       2596.57       135.17 o                         
  -2   4  20         50.54         24.07        25.03 o                         
  -1   4  20       4343.04       4244.19       147.33 o                         
   0   4  20         69.03         85.05        27.30 o                         
   1   4  20       4442.24       4284.05       140.09 o                         
   2   4  20         51.78         18.03        28.49 o                         
   3   4  20       2470.57       2356.68       123.88 o                         
   4   4  20        359.21        382.91        64.69 o                         
   5   4  20       1425.54       1423.60       169.05 o                         
   6   4  20          0.50        -75.55        71.32 o                         
  -6   5  20         24.75        -28.91        53.18 o                         
  -5   5  20        142.87         86.41        54.72 o                         
  -4   5  20          8.05         39.58        32.84 o                         
  -3   5  20        251.22        239.23        43.82 o                         
  -2   5  20         61.90         67.11        48.44 o                         
  -1   5  20        345.89        338.77        64.66 o                         
   0   5  20         26.78         13.38        21.58 o                         
   1   5  20        372.98        380.83        51.92 o                         
   2   5  20         73.64        103.92        54.15 o                         
   3   5  20        227.10        246.22        52.19 o                         
   4   5  20          7.39        -21.66        49.66 o                         
  -6   6  20        330.58        330.25       115.41 o                         
  -5   6  20        708.68        905.28       405.70 o                         
  -4   6  20       1126.93       1086.30       107.13 o                         
  -3   6  20        910.54        868.45        96.50 o                         
  -2   6  20       1136.31       1198.84       162.05 o                         
  -1   6  20       1632.93       1778.63       176.56 o                         
   0   6  20       1773.28       1936.64       121.24 o                         
   1   6  20       1689.29       1968.72       176.16 o                         
   2   6  20       1100.56       1129.41       105.37 o                         
   3   6  20        883.45        896.46        95.87 o                         
   4   6  20       1116.35       1351.07       340.72 o                         
  -5   7  20         44.62          5.02        64.45 o                         
  -4   7  20         70.92         45.38        39.85 o                         
  -3   7  20         74.06         94.77        40.50 o                         
  -2   7  20        192.06        245.00        48.30 o                         
  -1   7  20        298.19        252.11        78.96 o                         
   0   7  20        161.55        248.36        44.45 o                         
   1   7  20        298.91        234.28        75.52 o                         
   2   7  20        194.83        130.54        51.67 o                         
   3   7  20         76.59        123.44        52.38 o                         
   4   7  20         70.45         69.66        55.85 o                         
  -4   8  20        465.83        508.04        72.97 o                         
  -3   8  20         38.53         15.51        38.73 o                         
  -2   8  20       1159.46       1172.73        96.94 o                         
  -1   8  20         50.30         70.33        52.81 o                         
   0   8  20        542.77        697.53       100.78 o                         
   1   8  20         48.76        120.19        56.00 o                         
   2   8  20       1164.11       1271.55       124.48 o                         
   3   8  20         42.03         66.85        67.62 o                         
   4   8  20        460.97        349.15       109.89 o                         
  -3   9  20         34.25        -22.20        43.08 o                         
  -2   9  20          7.71         25.37        38.50 o                         
  -1   9  20         55.72         42.51        38.93 o                         
   0   9  20         18.09         59.02        92.45 o                         
   1   9  20         54.99         90.46        56.20 o                         
   2   9  20          6.61         18.95        47.50 o                         
   3   9  20         33.61          5.59        59.70 o                         
  -2  10  20        181.21        187.01        58.92 o                         
  -1  10  20        319.94        238.20        61.04 o                         
   0  10  20        233.54        191.54        77.63 o                         
   1  10  20        333.90        249.50        78.59 o                         
   2  10  20        180.14        116.14        68.42 o                         
   1   0  21        689.09        773.11        61.48 o                         
   2   0  21          5.58          1.01        18.63 o                         
   3   0  21        472.93        498.14        65.50 o                         
   4   0  21         66.82          3.92        31.15 o                         
   5   0  21         96.23        118.57        53.94 o                         
   6   0  21          0.87        -52.83        65.51 o                         
   7   0  21        166.22        287.34       112.53 o                         
  -7   1  21        590.98       1084.48       172.22 o                         
  -6   1  21        181.50        282.59        92.45 o                         
  -5   1  21       1378.31       1374.28       122.11 o                         
  -4   1  21        170.76        159.01        47.25 o                         
  -3   1  21       2873.07       2867.53       113.74 o                         
  -2   1  21        366.77        398.35        45.93 o                         
  -1   1  21       4950.25       5049.73       159.52 o                         
   0   1  21        140.83        128.25        23.60 o                         
   1   1  21       4872.83       4845.03       131.72 o                         
   2   1  21        318.55        328.48        41.62 o                         
   3   1  21       2949.70       2844.17       111.08 o                         
   4   1  21        183.83        206.51        85.03 o                         
   5   1  21       1390.62       1546.46       125.55 o                         
   6   1  21        173.77        207.09        85.06 o                         
   7   1  21        603.71        715.79       144.75 o                         
  -7   2  21         98.64         85.58        81.89 o                         
  -6   2  21         40.32         61.28        64.98 o                         
  -5   2  21        146.54        114.62        51.00 o                         
  -4   2  21        465.60        416.52        98.05 o                         
  -3   2  21        795.49        657.68        60.43 o                         
  -2   2  21         21.28         -6.58        19.64 o                         
  -1   2  21        158.89        159.06        34.00 o                         
   0   2  21       1087.57       1176.08        91.43 o                         
   1   2  21        156.83        184.41        26.69 o                         
   2   2  21         16.75          7.55        23.08 o                         
   3   2  21        781.05        834.73        66.25 o                         
   4   2  21        467.19        637.22        78.99 o                         
   5   2  21        142.27        135.24        68.15 o                         
   6   2  21         37.06         14.79        56.53 o                         
   7   2  21         94.75        254.64        96.68 o                         
  -6   3  21        958.74        958.75       156.38 o                         
  -5   3  21        111.46         65.62        46.21 o                         
  -4   3  21       2102.31       2043.67       120.76 o                         
  -3   3  21        311.85        235.56        40.84 o                         
  -2   3  21       2718.04       2717.88       111.70 o                         
  -1   3  21        369.88        430.22        52.48 o                         
   0   3  21       3977.25       4042.14       137.77 o                         
   1   3  21        396.13        423.01        43.55 o                         
   2   3  21       2741.23       2755.29       111.08 o                         
   3   3  21        305.45        298.38        47.16 o                         
   4   3  21       2175.39       2285.71       138.10 o                         
   5   3  21        114.04        128.90        70.26 o                         
   6   3  21        969.25        908.56       151.09 o                         
  -6   4  21         56.78         51.02        58.45 o                         
  -5   4  21        100.82         51.82        50.47 o                         
  -4   4  21        415.62        402.92        55.55 o                         
  -3   4  21         72.08         60.50        29.66 o                         
  -2   4  21        286.18        336.77        46.40 o                         
  -1   4  21        205.74        177.32        37.55 o                         
   0   4  21        257.23        225.70        40.73 o                         
   1   4  21        204.03        172.20        32.41 o                         
   2   4  21        284.75        221.76        48.82 o                         
   3   4  21         74.04         99.92        39.62 o                         
   4   4  21        401.46        412.37        65.91 o                         
   5   4  21         99.97        136.83        76.60 o                         
   6   4  21         53.27         51.24        70.79 o                         
  -6   5  21        715.21        563.36        95.37 o                         
  -5   5  21        199.40        124.11        71.06 o                         
  -4   5  21       1094.62       1004.43       120.47 o                         
  -3   5  21        522.23        516.74        61.78 o                         
  -2   5  21       1717.48       1675.44       104.53 o                         
  -1   5  21        731.99        699.84        66.29 o                         
   0   5  21       1682.46       1789.03       169.05 o                         
   1   5  21        756.55        875.72        90.18 o                         
   2   5  21       1712.11       1970.32       125.28 o                         
   3   5  21        509.13        502.83       138.94 o                         
   4   5  21       1075.30        772.32       130.49 o                         
  -5   6  21         77.62        131.07        63.33 o                         
  -4   6  21         65.68         51.38        36.95 o                         
  -3   6  21        189.57        209.67        56.04 o                         
  -2   6  21        216.30        203.96        44.64 o                         
  -1   6  21        141.25        111.36        37.29 o                         
   0   6  21         46.62         73.21        31.07 o                         
   1   6  21        148.68         62.12        63.92 o                         
   2   6  21        225.45        280.28        60.14 o                         
   3   6  21        177.14        206.31        55.25 o                         
   4   6  21         72.61         82.41        72.38 o                         
  -5   7  21        642.09        713.18       107.79 o                         
  -4   7  21        110.59         73.31        45.23 o                         
  -3   7  21       1124.15       1260.79       114.69 o                         
  -2   7  21         52.27         56.60        36.98 o                         
  -1   7  21       1209.06       1338.07        98.13 o                         
   0   7  21        537.85        449.63        57.05 o                         
   1   7  21       1235.97       1193.03       116.84 o                         
   2   7  21         54.40         15.12        43.70 o                         
   3   7  21       1084.33       1392.56       268.88 o                         
   4   7  21        107.34         51.04        96.41 o                         
  -4   8  21         31.07         10.78        43.09 o                         
  -3   8  21        142.93         85.61        44.78 o                         
  -2   8  21         22.77          5.46        37.06 o                         
  -1   8  21        201.20        272.90        53.96 o                         
   0   8  21         22.40         17.94        44.06 o                         
   1   8  21        203.37        170.48        58.47 o                         
   2   8  21         21.68         45.36        47.81 o                         
   3   8  21        142.57        143.10        78.19 o                         
   4   8  21         33.18        112.19        78.95 o                         
  -3   9  21        372.78        319.49        69.06 o                         
  -2   9  21        305.88        302.68        63.66 o                         
  -1   9  21        446.63        519.67        72.34 o                         
   0   9  21        288.94        299.99        87.41 o                         
   1   9  21        446.57        452.13        87.84 o                         
   2   9  21        303.20        366.69        82.37 o                         
   3   9  21        364.13        622.99       104.17 o                         
  -1  10  21         34.52        -37.12        53.36 o                         
   0  10  21          1.39         13.86        61.04 o                         
   1  10  21         32.04        -26.95        57.32 o                         
   0   0  22        105.87         68.57        29.40 o                         
   1   0  22        812.27        816.14        63.07 o                         
   2   0  22       3974.14       4085.30       143.65 o                         
   3   0  22        231.04        227.17        38.35 o                         
   4   0  22        161.77        188.31        50.70 o                         
   5   0  22          1.18          6.08        43.71 o                         
   6   0  22        874.10        883.73       154.26 o                         
   7   0  22         18.02        -32.75        70.79 o                         
  -6   1  22        575.50        497.07       117.28 o                         
  -5   1  22        405.64        454.58       115.17 o                         
  -4   1  22       1432.23       1388.69       201.78 o                         
  -3   1  22        671.19        619.12        70.11 o                         
  -2   1  22       2830.40       2912.89       114.01 o                         
  -1   1  22        952.25       1074.90        72.69 o                         
   0   1  22       1409.82       1518.67        65.71 o                         
   1   1  22        914.00        873.36        61.98 o                         
   2   1  22       2797.92       2743.87       111.29 o                         
   3   1  22        673.78        583.58        57.22 o                         
   4   1  22       1408.95       1308.77       113.10 o                         
   5   1  22        381.89        297.00        69.17 o                         
   6   1  22        581.75        582.66       120.98 o                         
  -6   2  22        188.23         76.07        80.83 o                         
  -5   2  22        664.44        868.84        98.02 o                         
  -4   2  22        159.66        169.36        37.77 o                         
  -3   2  22        460.94        534.80       113.86 o                         
  -2   2  22        790.93        808.76        66.17 o                         
  -1   2  22        313.13        319.47        52.26 o                         
   0   2  22        435.60        464.19        50.28 o                         
   1   2  22        285.17        323.81        34.26 o                         
   2   2  22        787.77        810.70        65.73 o                         
   3   2  22        467.04        606.19        57.29 o                         
   4   2  22        180.60        213.64        53.60 o                         
   5   2  22        673.87        737.98       128.90 o                         
   6   2  22        186.17        180.68        98.79 o                         
  -6   3  22         70.04         35.92        77.13 o                         
  -5   3  22        964.85        801.35       132.58 o                         
  -4   3  22        345.44        259.65        44.51 o                         
  -3   3  22       1131.53       1349.49        89.57 o                         
  -2   3  22        285.26        315.67        44.96 o                         
  -1   3  22       1711.85       1714.83       130.02 o                         
   0   3  22        836.10        864.71        97.47 o                         
   1   3  22       1734.33       1828.39        86.03 o                         
   2   3  22        272.02        248.97        40.66 o                         
   3   3  22       1145.39       1145.78        83.29 o                         
   4   3  22        343.14        322.57        61.74 o                         
   5   3  22        968.67       1101.39       153.73 o                         
   6   3  22         65.57        132.07        80.83 o                         
  -6   4  22         31.91         40.45        56.92 o                         
  -5   4  22        875.19        816.42        99.91 o                         
  -4   4  22        144.51        171.67        41.70 o                         
  -3   4  22        674.31        650.38        65.45 o                         
  -2   4  22         77.54         94.61        30.84 o                         
  -1   4  22       1109.03       1057.77        76.09 o                         
   0   4  22        209.10        199.91        35.83 o                         
   1   4  22       1132.64        805.21        86.29 o                         
   2   4  22         83.31         44.98        35.28 o                         
   3   4  22        659.63        625.53       146.34 o                         
   4   4  22        145.85        182.82        56.55 o                         
   5   4  22        889.92        797.62       133.66 o                         
   6   4  22         34.16         14.26        72.38 o                         
  -6   5  22        114.76         52.27        67.61 o                         
  -5   5  22        695.07        585.46        92.83 o                         
  -4   5  22        236.85        209.37        47.50 o                         
  -3   5  22       1438.22       1363.51        98.35 o                         
  -2   5  22        525.65        599.31        96.68 o                         
  -1   5  22       1559.26       1649.10       101.98 o                         
   0   5  22        523.73        427.45        73.62 o                         
   1   5  22       1610.01       1719.08       132.96 o                         
   2   5  22        546.47        667.25        83.19 o                         
   3   5  22       1421.35       1578.39       183.85 o                         
   4   5  22        235.94        346.51       103.55 o                         
  -5   6  22         77.93         55.18        59.11 o                         
  -4   6  22        139.88         93.42        40.70 o                         
  -3   6  22        329.96        336.34        56.64 o                         
  -2   6  22        851.54        877.49        80.44 o                         
  -1   6  22        390.41        357.14        50.78 o                         
   0   6  22        477.42        509.07        79.85 o                         
   1   6  22        408.53        347.22        63.61 o                         
   2   6  22        843.01        875.03        96.07 o                         
   3   6  22        318.85        500.96       151.88 o                         
   4   6  22        136.37        148.45        81.89 o                         
  -5   7  22         19.75        -11.60        53.65 o                         
  -4   7  22        531.86        695.22        82.48 o                         
  -3   7  22         25.12         57.82        40.46 o                         
  -2   7  22       1023.28       1050.86        90.55 o                         
  -1   7  22         37.93         75.72        39.04 o                         
   0   7  22        550.32        543.15        94.30 o                         
   1   7  22         30.58         34.28        40.89 o                         
   2   7  22       1021.65       1098.64       114.49 o                         
   3   7  22         26.89         56.26        56.03 o                         
   4   7  22        525.45        556.24       131.55 o                         
  -4   8  22        152.25        244.81       109.63 o                         
  -3   8  22         23.44         18.99        41.37 o                         
  -2   8  22        336.19        271.58        66.37 o                         
  -1   8  22        171.63        143.70        57.89 o                         
   0   8  22         67.97         57.35        58.11 o                         
   1   8  22        170.71         90.87        50.80 o                         
   2   8  22        340.62        385.07       116.22 o                         
   3   8  22         22.90        124.60        60.50 o                         
   4   8  22        143.32        110.89       133.66 o                         
  -3   9  22         70.14        200.90        61.28 o                         
  -2   9  22        323.29        332.55       119.71 o                         
  -1   9  22         69.00         71.40        45.01 o                         
   0   9  22        765.84        805.17       110.90 o                         
   1   9  22         64.27         81.89        59.40 o                         
   2   9  22        328.25        237.66        71.97 o                         
   3   9  22         74.72         17.64        60.80 o                         
   0  10  22        209.01        210.82        80.56 o                         
   1   0  23       3741.24       3938.08       139.99 o                         
   2   0  23         37.42         55.80        28.59 o                         
   3   0  23       1244.17       1376.43        89.40 o                         
   4   0  23         14.72        -16.50        30.80 o                         
   5   0  23       1930.18       2011.54       149.71 o                         
   6   0  23         79.47         96.15        90.87 o                         
  -6   1  23         33.14         12.15        66.57 o                         
  -5   1  23          1.54        -11.96        40.34 o                         
  -4   1  23        159.75         66.25        44.99 o                         
  -3   1  23          8.90         26.16        25.44 o                         
  -2   1  23        122.01        103.40        30.88 o                         
  -1   1  23         45.16         42.77        24.75 o                         
   0   1  23        430.65        403.14        58.49 o                         
   1   1  23         48.94         97.99        22.31 o                         
   2   1  23        126.92        187.39        37.04 o                         
   3   1  23          9.79        -33.18        22.84 o                         
   4   1  23        161.23        133.29        49.92 o                         
   5   1  23          1.54        -40.12        68.41 o                         
   6   1  23         31.44          9.51        66.04 o                         
  -6   2  23       1006.42        927.58       155.85 o                         
  -5   2  23        608.83        615.16        88.53 o                         
  -4   2  23        820.10        747.13        69.33 o                         
  -3   2  23       1195.87       1180.39       111.63 o                         
  -2   2  23       2876.81       3123.04       122.81 o                         
  -1   2  23       2096.63       2096.47        96.49 o                         
   0   2  23        406.53        350.85        79.57 o                         
   1   2  23       2066.32       2174.39       124.73 o                         
   2   2  23       2858.63       2842.84       191.46 o                         
   3   2  23       1163.21       1131.58        79.94 o                         
   4   2  23        813.98        810.78        91.46 o                         
   5   2  23        593.85        536.70       117.28 o                         
   6   2  23       1005.09       1061.24       165.36 o                         
  -6   3  23         14.74         38.04        80.83 o                         
  -5   3  23        117.45        100.49        48.78 o                         
  -4   3  23         21.29         41.71        30.78 o                         
  -3   3  23        109.66         56.95        29.25 o                         
  -2   3  23        144.98         44.80        44.43 o                         
  -1   3  23         83.33         58.74        27.53 o                         
   0   3  23         30.85         26.03        22.81 o                         
   1   3  23         78.66         64.65        45.99 o                         
   2   3  23        143.95        137.09        32.40 o                         
   3   3  23        107.75         84.86        31.01 o                         
   4   3  23         22.57         94.43        54.41 o                         
   5   3  23        114.03        209.20        85.06 o                         
   6   3  23         14.10        -25.89        59.17 o                         
  -6   4  23        955.15       1222.58       137.67 o                         
  -5   4  23         51.00         35.20        45.69 o                         
  -4   4  23       1177.16       1179.58        92.45 o                         
  -3   4  23         11.20         28.84        29.46 o                         
  -2   4  23       4594.62       4688.72       172.32 o                         
  -1   4  23         14.42          9.15        25.84 o                         
   0   4  23       1667.61       1730.37       113.39 o                         
   1   4  23         13.96         10.50        30.07 o                         
   2   4  23       4571.22       4729.48       204.24 o                         
   3   4  23         12.39         32.05        41.09 o                         
   4   4  23       1190.76       1370.98       119.91 o                         
   5   4  23         46.55         99.32        73.96 o                         
   6   4  23        941.20        702.58       150.04 o                         
  -5   5  23         21.22         -6.09        51.78 o                         
  -4   5  23         71.95         67.92        41.03 o                         
  -3   5  23         10.95         38.33        33.58 o                         
  -2   5  23        189.14        196.32        44.08 o                         
  -1   5  23         23.52         36.25        31.54 o                         
   0   5  23         18.06         21.01        25.32 o                         
   1   5  23         24.10         -3.21        32.23 o                         
   2   5  23        188.67        198.32        51.63 o                         
   3   5  23         10.53         55.47        62.34 o                         
   4   5  23         72.84         44.38        75.02 o                         
  -5   6  23        504.08        536.07        92.98 o                         
  -4   6  23        444.71        499.69        78.44 o                         
  -3   6  23        998.35        980.34       123.38 o                         
  -2   6  23        296.69        363.56        55.68 o                         
  -1   6  23       1645.22       1498.24       141.48 o                         
   0   6  23       1041.44       1128.21        84.66 o                         
   1   6  23       1655.79       1644.83       133.58 o                         
   2   6  23        310.79        322.14        71.03 o                         
   3   6  23        973.85        903.94        99.44 o                         
   4   6  23        453.51        541.98       129.96 o                         
  -4   7  23         29.39         36.40        88.15 o                         
  -3   7  23         45.91         36.76        44.32 o                         
  -2   7  23         16.61         39.03        37.38 o                         
  -1   7  23         24.57         40.95        35.88 o                         
   0   7  23         25.63         40.23        48.35 o                         
   1   7  23         25.69         39.86        40.99 o                         
   2   7  23         15.10         80.83        48.08 o                         
   3   7  23         45.78         92.42        57.76 o                         
   4   7  23         31.54        -12.15        78.72 o                         
  -3   8  23        686.10        769.71        88.37 o                         
  -2   8  23         87.66        127.84        75.83 o                         
  -1   8  23       1118.45       1237.68       136.34 o                         
   0   8  23          3.52         -3.38        46.86 o                         
   1   8  23       1183.44       1210.56       128.12 o                         
   2   8  23         88.89        212.90        99.32 o                         
   3   8  23        675.39        829.97       110.42 o                         
  -2   9  23          0.72        -27.24        42.58 o                         
  -1   9  23         34.92         18.78        58.45 o                         
   0   9  23         82.38        139.39        61.63 o                         
   1   9  23         33.73         -2.04        52.57 o                         
   2   9  23          0.65          0.62        53.67 o                         
   0   0  24       1013.75        950.19        85.50 o                         
   1   0  24        817.43        858.60        78.13 o                         
   2   0  24        548.60        521.53        55.52 o                         
   3   0  24        445.42        441.81        54.35 o                         
   4   0  24        573.85        552.09        80.31 o                         
   5   0  24        350.84        389.97        74.03 o                         
   6   0  24        454.89        484.92       123.09 o                         
  -6   1  24        717.48        582.66       127.85 o                         
  -5   1  24        115.93        147.25        54.51 o                         
  -4   1  24        397.80        351.33        66.84 o                         
  -3   1  24        190.13        203.46        38.82 o                         
  -2   1  24       2377.22       2608.29       143.66 o                         
  -1   1  24        232.09        230.14        38.62 o                         
   0   1  24       1492.48       1570.89        77.30 o                         
   1   1  24        209.36        209.22        29.62 o                         
   2   1  24       2328.10       2303.21       109.03 o                         
   3   1  24        197.12        234.09        41.27 o                         
   4   1  24        392.84        464.83        75.26 o                         
   5   1  24        114.05        136.32        52.57 o                         
   6   1  24        707.74        662.96       135.77 o                         
  -6   2  24        181.34        194.94        97.73 o                         
  -5   2  24        308.14        285.63        68.67 o                         
  -4   2  24        299.72        297.22        54.89 o                         
  -3   2  24        613.36        507.55        58.82 o                         
  -2   2  24        638.02        671.28        62.75 o                         
  -1   2  24        539.72        449.86       100.40 o                         
   0   2  24        205.12        223.82        41.91 o                         
   1   2  24        527.53        490.07        49.11 o                         
   2   2  24        607.84        573.68        81.94 o                         
   3   2  24        601.69        648.60        63.25 o                         
   4   2  24        282.83        483.31       120.19 o                         
   5   2  24        304.90        352.16       105.13 o                         
   6   2  24        165.95         42.79        81.36 o                         
  -6   3  24         95.34        -57.06        61.81 o                         
  -5   3  24        834.64        711.39       206.80 o                         
  -4   3  24        438.41        446.88        57.54 o                         
  -3   3  24       1917.91       1925.87       112.04 o                         
  -2   3  24         23.59         36.21        47.88 o                         
  -1   3  24       2144.46       2263.52       104.36 o                         
   0   3  24        592.96        557.05        55.48 o                         
   1   3  24       2128.59       2481.74       196.50 o                         
   2   3  24         30.98         68.68        36.30 o                         
   3   3  24       1887.18       1885.61       105.54 o                         
   4   3  24        434.43        519.61        99.32 o                         
   5   3  24        828.51        529.30       112.00 o                         
   6   3  24         94.00         73.43        76.60 o                         
  -6   4  24          0.65          9.48        57.99 o                         
  -5   4  24        412.04        352.45        74.37 o                         
  -4   4  24        197.28        139.24        41.89 o                         
  -3   4  24       1129.22       1077.23        85.56 o                         
  -2   4  24         52.00         74.55        32.41 o                         
  -1   4  24       1088.99        970.29        89.79 o                         
   0   4  24         66.08        125.66        32.34 o                         
   1   4  24       1118.58       1218.12       142.88 o                         
   2   4  24         53.54         26.16        54.41 o                         
   3   4  24       1128.83        926.00       145.81 o                         
   4   4  24        193.82        198.64        85.06 o                         
   5   4  24        452.59        159.55        86.11 o                         
   6   4  24          0.61         15.32        76.60 o                         
  -5   5  24        388.51        453.66        86.72 o                         
  -4   5  24        153.36        164.60        70.16 o                         
  -3   5  24        746.37        732.40        94.44 o                         
  -2   5  24        296.01        256.55        51.18 o                         
  -1   5  24        761.91        704.76       103.32 o                         
   0   5  24        253.43        278.50        46.25 o                         
   1   5  24        772.67        898.07        97.74 o                         
   2   5  24        302.15        305.42        64.72 o                         
   3   5  24        750.12        820.87       141.05 o                         
   4   5  24        149.68        147.39        78.72 o                         
  -5   6  24        160.07        179.46        71.75 o                         
  -4   6  24        149.28         87.07        45.27 o                         
  -3   6  24        159.08        204.00        51.76 o                         
  -2   6  24        365.65        372.31        64.01 o                         
  -1   6  24        146.99        159.99        44.08 o                         
   0   6  24        289.55        225.05        84.24 o                         
   1   6  24        153.45        195.51        57.14 o                         
   2   6  24        349.00        448.04        73.94 o                         
   3   6  24        160.36        100.00        88.75 o                         
   4   6  24        143.33        124.68        86.11 o                         
  -4   7  24        463.68        563.38        82.37 o                         
  -3   7  24         62.14         75.96        45.21 o                         
  -2   7  24       1072.36       1028.24       152.47 o                         
  -1   7  24         69.99         57.68        48.71 o                         
   0   7  24        697.71        649.22       116.49 o                         
   1   7  24         69.60         77.10        50.94 o                         
   2   7  24       1072.09       1105.77       142.90 o                         
   3   7  24         64.30         80.87        65.24 o                         
   4   7  24        474.82        694.13       149.51 o                         
  -3   8  24          8.71         -3.69        42.50 o                         
  -2   8  24        179.61        129.05        50.03 o                         
  -1   8  24          1.66         -0.98        34.47 o                         
   0   8  24        446.57        533.05        91.67 o                         
   1   8  24          2.10        -49.30        66.83 o                         
   2   8  24        181.70        123.62        93.51 o                         
   3   8  24          7.08         41.30        62.80 o                         
  -2   9  24        126.09         52.08        52.19 o                         
  -1   9  24         94.36        138.01       140.76 o                         
   0   9  24        314.09        355.39        85.83 o                         
   1   9  24         89.26         60.92        60.99 o                         
   2   9  24        126.45        115.76       118.60 o                         
   1   0  25        125.19         99.46        30.55 o                         
   2   0  25         20.83        -25.02        23.46 o                         
   3   0  25        252.72        251.07        43.35 o                         
   4   0  25         22.30        -16.39        37.42 o                         
   5   0  25        293.39        251.34        69.08 o                         
   6   0  25         24.92         21.66        79.24 o                         
  -6   1  25        242.55        134.72        88.23 o                         
  -5   1  25       1238.74       1171.63       121.51 o                         
  -4   1  25         40.17         16.08        38.43 o                         
  -3   1  25       1152.42       1278.87        91.19 o                         
  -2   1  25       1659.30       1580.24        99.95 o                         
  -1   1  25       3136.78       3237.62       128.11 o                         
   0   1  25          3.53         17.15        18.98 o                         
   1   1  25       3034.83       3193.23       136.02 o                         
   2   1  25       1674.46       1975.43       131.31 o                         
   3   1  25       1184.01       1272.35        88.31 o                         
   4   1  25         33.76         63.44        46.05 o                         
   5   1  25       1216.70       1346.15       127.76 o                         
   6   1  25        242.15        142.64        93.51 o                         
  -6   2  25         92.94        332.24       105.13 o                         
  -5   2  25        105.15         49.13        80.30 o                         
  -4   2  25         20.54         34.90        39.22 o                         
  -3   2  25        304.36        274.90        44.93 o                         
  -2   2  25        348.90        350.78        57.78 o                         
  -1   2  25        185.96        206.30       103.40 o                         
   0   2  25          4.78        -17.41        21.26 o                         
   1   2  25        195.93        191.03        37.47 o                         
   2   2  25        358.10        441.89        66.93 o                         
   3   2  25        318.16        290.06        49.04 o                         
   4   2  25         22.44         31.61        39.04 o                         
   5   2  25        102.81        109.17        62.02 o                         
   6   2  25         94.47        175.92        95.62 o                         
  -6   3  25       1004.94        875.28       162.19 o                         
  -5   3  25        214.90        219.40        88.46 o                         
  -4   3  25        867.00        871.65        78.73 o                         
  -3   3  25        147.19        191.27        42.38 o                         
  -2   3  25       3187.66       3109.98       131.27 o                         
  -1   3  25        122.19        190.87        38.86 o                         
   0   3  25        581.69        617.89        66.28 o                         
   1   3  25        113.43        198.99        52.71 o                         
   2   3  25       3209.55       3388.90       423.14 o                         
   3   3  25        153.19        156.78        40.74 o                         
   4   3  25        882.60        828.74       100.56 o                         
   5   3  25        202.90         44.91        67.09 o                         
   6   3  25        989.07       1237.16       179.09 o                         
  -5   4  25         74.65         72.24        61.02 o                         
  -4   4  25        152.36        142.06        43.79 o                         
  -3   4  25         15.63         -3.48        29.54 o                         
  -2   4  25        358.73        396.98        55.66 o                         
  -1   4  25         89.29        117.59        34.22 o                         
   0   4  25        165.20        134.60        36.66 o                         
   1   4  25         87.88         52.73        41.83 o                         
   2   4  25        346.47        326.92        65.09 o                         
   3   4  25         14.54          3.17        57.58 o                         
   4   4  25        152.81         24.30        74.49 o                         
   5   4  25         76.76        113.58        89.81 o                         
  -5   5  25        254.35        230.95        82.65 o                         
  -4   5  25        858.24        867.54        84.32 o                         
  -3   5  25        239.92        193.92        58.25 o                         
  -2   5  25       1445.33       1350.46        98.29 o                         
  -1   5  25        450.12        445.46        59.31 o                         
   0   5  25        780.28        860.05        81.54 o                         
   1   5  25        451.15        476.58        77.90 o                         
   2   5  25       1464.37       1630.14       249.86 o                         
   3   5  25        227.22        340.17        98.79 o                         
   4   5  25        858.63        808.19       152.15 o                         
  -4   6  25         95.01         77.57        47.15 o                         
  -3   6  25        186.47        195.46        50.83 o                         
  -2   6  25         19.57         17.29        35.87 o                         
  -1   6  25        212.79        159.33        40.73 o                         
   0   6  25        232.31        226.63        79.75 o                         
   1   6  25        214.37        168.91        58.08 o                         
   2   6  25         20.57          2.64        43.00 o                         
   3   6  25        186.32        181.52        80.01 o                         
   4   6  25         92.46        143.70        89.28 o                         
  -4   7  25        129.22        171.64        58.44 o                         
  -3   7  25        558.71        645.35        79.12 o                         
  -2   7  25         34.41         -3.87        39.38 o                         
  -1   7  25        729.37        800.56        81.90 o                         
   0   7  25        344.64        209.61        61.83 o                         
   1   7  25        740.74        890.07       116.99 o                         
   2   7  25         33.30          6.37        48.70 o                         
   3   7  25        555.13        534.53        89.26 o                         
   4   7  25        128.80        260.98       112.53 o                         
  -3   8  25         33.83         84.46        51.18 o                         
  -2   8  25         32.72         64.86        48.72 o                         
  -1   8  25         33.65         -3.04        46.51 o                         
   0   8  25         26.59         25.76        51.82 o                         
   1   8  25         34.22         95.96        60.49 o                         
   2   8  25         32.18          4.23        74.49 o                         
   3   8  25         35.67         50.15        64.25 o                         
  -1   9  25        424.58        476.31        98.57 o                         
   0   9  25        126.74        148.00        88.23 o                         
   1   9  25        402.46        461.72        88.72 o                         
   0   0  26       2379.88       2085.67       276.54 o                         
   1   0  26         51.20         42.86        28.43 o                         
   2   0  26       4655.63       4351.54       158.99 o                         
   3   0  26          0.26         -9.67        27.18 o                         
   4   0  26       1211.40       1378.24       126.61 o                         
   5   0  26          8.90         11.48        56.72 o                         
   6   0  26       1270.21       1010.00       170.64 o                         
  -6   1  26        116.82        322.74       119.92 o                         
  -5   1  26         91.55         34.47       114.90 o                         
  -4   1  26         31.41         77.79        44.60 o                         
  -3   1  26         91.24         69.41        37.40 o                         
  -2   1  26        323.52        325.55        47.98 o                         
  -1   1  26        151.65        137.69        53.73 o                         
   0   1  26        417.52        485.25        53.11 o                         
   1   1  26        154.35        119.40        29.53 o                         
   2   1  26        331.02        394.22        74.99 o                         
   3   1  26         87.04         75.40        31.17 o                         
   4   1  26         29.46        100.56        78.19 o                         
   5   1  26         88.09         66.26        51.27 o                         
   6   1  26        120.57        157.96        99.85 o                         
  -6   2  26        228.24        179.62       100.38 o                         
  -5   2  26        563.60        586.05       112.79 o                         
  -4   2  26        408.89        496.74        80.50 o                         
  -3   2  26        684.62        777.60        76.56 o                         
  -2   2  26        794.17        812.23        74.03 o                         
  -1   2  26        645.01        729.97        66.92 o                         
   0   2  26       1188.51       1350.72       116.78 o                         
   1   2  26        668.90        691.79        86.90 o                         
   2   2  26        813.08        689.04        67.40 o                         
   3   2  26        684.42        887.04        77.02 o                         
   4   2  26        415.10        458.92        85.09 o                         
   5   2  26        544.87        625.69        93.04 o                         
   6   2  26        235.87        184.90       107.77 o                         
  -5   3  26        136.41        116.90        61.49 o                         
  -4   3  26         17.13        -30.73        33.62 o                         
  -3   3  26         51.37         61.93        34.19 o                         
  -2   3  26         11.54          8.13        29.47 o                         
  -1   3  26        150.59        180.58        40.97 o                         
   0   3  26         64.01        118.68        33.74 o                         
   1   3  26        161.55        277.50        59.56 o                         
   2   3  26         12.21         43.23        39.31 o                         
   3   3  26         49.70        102.11        36.14 o                         
   4   3  26         17.54         20.22        56.79 o                         
   5   3  26        143.64        168.00        85.06 o                         
  -5   4  26        843.64        678.67       144.46 o                         
  -4   4  26         68.84         25.83        36.96 o                         
  -3   4  26       1377.23       1248.70        95.30 o                         
  -2   4  26        136.38        106.05        38.48 o                         
  -1   4  26       2056.25       2191.29       115.09 o                         
   0   4  26         24.21         13.78        28.04 o                         
   1   4  26       2065.68       1979.10       165.59 o                         
   2   4  26        140.21        102.03        83.47 o                         
   3   4  26       1396.63       1170.07       167.47 o                         
   4   4  26         68.89        -12.68        68.15 o                         
  -5   5  26         90.12         66.87        59.13 o                         
  -4   5  26          0.07         -7.30        36.01 o                         
  -3   5  26        109.28        140.89        51.59 o                         
  -2   5  26         89.68         98.70        35.82 o                         
  -1   5  26         38.77         52.78        35.22 o                         
   0   5  26          1.65         -0.96        36.29 o                         
   1   5  26         39.49         19.17        39.00 o                         
   2   5  26         86.80         42.02        42.27 o                         
   3   5  26        108.40        104.60        75.02 o                         
   4   5  26          0.08        -50.19        74.49 o                         
  -4   6  26        470.39        470.05       105.48 o                         
  -3   6  26        476.35        399.84        62.86 o                         
  -2   6  26       1207.53       1367.61       105.78 o                         
  -1   6  26        633.91        609.16       133.33 o                         
   0   6  26        737.43        849.46       105.33 o                         
   1   6  26        624.61        501.84        84.38 o                         
   2   6  26       1194.06       1165.31       123.41 o                         
   3   6  26        472.66        340.17       112.53 o                         
   4   6  26        486.67        470.66       125.73 o                         
  -3   7  26         53.34        132.35        57.25 o                         
  -2   7  26         49.74         92.57        44.70 o                         
  -1   7  26         69.05         69.88        42.88 o                         
   0   7  26          3.88         20.75        45.54 o                         
   1   7  26         65.28         74.50        51.03 o                         
   2   7  26         45.47          7.23        52.48 o                         
   3   7  26         54.44         29.53        61.47 o                         
  -2   8  26        425.71        395.24       107.74 o                         
  -1   8  26          8.15        -62.65        49.92 o                         
   0   8  26        294.62        373.31        81.43 o                         
   1   8  26          6.74        -69.46        48.32 o                         
   2   8  26        424.31        562.58       136.83 o                         
   1   0  27       3420.67       3277.43       164.90 o                         
   2   0  27          2.97         -9.60        28.09 o                         
   3   0  27       1382.48       1450.47       100.67 o                         
   4   0  27         74.84        203.03        55.97 o                         
   5   0  27       1458.95       1235.88       126.60 o                         
  -5   1  27        304.10        224.13        79.48 o                         
  -4   1  27        100.09         97.56        51.28 o                         
  -3   1  27        671.65        743.64        74.48 o                         
  -2   1  27         15.01         29.23        28.84 o                         
  -1   1  27       1091.26       1151.46       130.83 o                         
   0   1  27         55.63         63.41        29.77 o                         
   1   1  27       1083.77       1000.47        79.58 o                         
   2   1  27         22.36         53.42        33.29 o                         
   3   1  27        675.25        845.05        76.42 o                         
   4   1  27        107.49         98.14        48.36 o                         
   5   1  27        310.40        402.49        79.94 o                         
  -5   2  27        287.25        180.95        64.34 o                         
  -4   2  27        130.12        160.75        54.98 o                         
  -3   2  27        298.26        326.69        81.60 o                         
  -2   2  27       1285.46       1135.13        87.46 o                         
  -1   2  27        331.29        309.62        49.82 o                         
   0   2  27         16.80         14.85        27.14 o                         
   1   2  27        322.09        326.79        64.44 o                         
   2   2  27       1286.44       1330.22        94.87 o                         
   3   2  27        316.36        310.09        58.88 o                         
   4   2  27        109.67        147.47        58.44 o                         
   5   2  27        279.89        329.78        80.05 o                         
  -5   3  27         47.23         69.67        55.51 o                         
  -4   3  27        422.64        428.06        85.58 o                         
  -3   3  27        223.23        241.60        47.66 o                         
  -2   3  27        823.54        767.11       121.29 o                         
  -1   3  27         79.87         64.15        33.55 o                         
   0   3  27        682.29        615.20        63.79 o                         
   1   3  27         76.02         61.70        41.01 o                         
   2   3  27        795.28        756.84       156.08 o                         
   3   3  27        230.37        235.57        49.97 o                         
   4   3  27        422.79        445.63        83.10 o                         
   5   3  27         42.58        -50.72        77.13 o                         
  -5   4  27         23.33         47.62        59.12 o                         
  -4   4  27        433.37        511.83        76.32 o                         
  -3   4  27          4.26         -0.70        34.65 o                         
  -2   4  27       1321.19       1285.32        96.11 o                         
  -1   4  27         41.95         20.02        31.14 o                         
   0   4  27        485.53        496.25       106.72 o                         
   1   4  27         39.95         39.50        34.81 o                         
   2   4  27       1323.81       1444.51       140.76 o                         
   3   4  27          4.48         21.66        65.51 o                         
   4   4  27        445.80        509.75       127.85 o                         
  -4   5  27        320.57        300.75       103.25 o                         
  -3   5  27        276.87        269.45        54.19 o                         
  -2   5  27        285.93        312.59        56.89 o                         
  -1   5  27        108.97         59.42        43.65 o                         
   0   5  27        641.12        625.13        92.01 o                         
   1   5  27        111.10        111.16        55.58 o                         
   2   5  27        281.56        340.08        72.84 o                         
   3   5  27        265.72        263.09       106.19 o                         
   4   5  27        310.73        142.64        90.87 o                         
  -4   6  27        318.07        262.52        60.51 o                         
  -3   6  27        222.45        220.45        55.60 o                         
  -2   6  27        152.10        157.05        46.62 o                         
  -1   6  27        707.93        734.85        78.43 o                         
   0   6  27        695.07        680.51       138.39 o                         
   1   6  27        702.90        828.29       192.54 o                         
   2   6  27        146.56        232.59        69.23 o                         
   3   6  27        218.54        291.04       109.89 o                         
   4   6  27        316.60        529.30       143.17 o                         
  -3   7  27        258.81        318.09        83.63 o                         
  -2   7  27         16.63         10.91        42.34 o                         
  -1   7  27        389.28        337.50        81.66 o                         
   0   7  27        105.80         25.76        52.64 o                         
   1   7  27        396.99        328.95        77.98 o                         
   2   7  27         17.62        107.24        97.73 o                         
   3   7  27        269.18        386.13       132.60 o                         
  -2   8  27          1.12         48.76        83.73 o                         
  -1   8  27        308.70        476.99        91.55 o                         
   0   8  27          6.32        -33.51        49.10 o                         
   1   8  27        298.60        373.95       205.48 o                         
   2   8  27          1.38         -8.45        81.36 o                         
   0   0  28         98.49         64.76        41.14 o                         
   1   0  28          5.32         22.79        31.45 o                         
   2   0  28         86.00        101.85        54.76 o                         
   3   0  28         21.37         38.31        35.03 o                         
   4   0  28          0.82         51.52        47.23 o                         
   5   0  28        120.61        291.16        78.00 o                         
  -5   1  28        157.23        219.22        72.82 o                         
  -4   1  28       1309.96       1307.35       304.80 o                         
  -3   1  28        232.26        168.22        46.45 o                         
  -2   1  28       1933.99       2140.54       160.13 o                         
  -1   1  28        370.56        285.54        48.66 o                         
   0   1  28       2107.20       2330.75       118.94 o                         
   1   1  28        406.70        426.72        55.68 o                         
   2   1  28       1914.87       2108.98       115.89 o                         
   3   1  28        219.66        253.45        49.24 o                         
   4   1  28       1303.79       1482.87       136.05 o                         
   5   1  28        163.41        178.30        68.36 o                         
  -5   2  28         15.87         34.44        55.47 o                         
  -4   2  28         27.60         60.20        51.62 o                         
  -3   2  28         28.29         57.15        37.68 o                         
  -2   2  28          7.49          2.92        29.15 o                         
  -1   2  28         26.47         -5.53        28.38 o                         
   0   2  28        107.41        113.14        36.15 o                         
   1   2  28         25.63         27.80        37.85 o                         
   2   2  28          7.29         23.48        31.17 o                         
   3   2  28         27.18          3.35        46.99 o                         
   4   2  28         30.01         60.65        51.53 o                         
   5   2  28         16.64        -29.81        50.83 o                         
  -5   3  28        917.59        826.52       110.39 o                         
  -4   3  28        186.33        307.28        77.37 o                         
  -3   3  28       1087.64        912.11        84.70 o                         
  -2   3  28         83.36         31.02        35.62 o                         
  -1   3  28       1639.88       1870.33       112.57 o                         
   0   3  28        107.17         73.42        49.80 o                         
   1   3  28       1635.40       1648.54       139.21 o                         
   2   3  28         91.88        171.61        95.33 o                         
   3   3  28       1066.56       1263.56       127.29 o                         
   4   3  28        179.61        157.59        62.48 o                         
   5   3  28        899.31        718.96       144.75 o                         
  -4   4  28         24.19          0.89        51.36 o                         
  -3   4  28         17.97         83.12        39.80 o                         
  -2   4  28         16.23          1.04        35.65 o                         
  -1   4  28        105.86         92.83        37.44 o                         
   0   4  28         43.78        105.55        47.33 o                         
   1   4  28        102.44        129.28        53.23 o                         
   2   4  28         16.39         18.99        61.81 o                         
   3   4  28         19.20          0.00        52.83 o                         
   4   4  28         21.43        -13.74        62.34 o                         
  -4   5  28        160.20         93.25        62.96 o                         
  -3   5  28        831.13        756.55        84.95 o                         
  -2   5  28        269.17        356.51        61.49 o                         
  -1   5  28        910.69        863.89        96.79 o                         
   0   5  28        394.87        402.88       171.41 o                         
   1   5  28        854.06        943.56       108.01 o                         
   2   5  28        275.08        200.22        60.92 o                         
   3   5  28        862.07        852.03       153.21 o                         
   4   5  28        159.90        109.89        93.51 o                         
  -3   6  28          3.90         33.59        43.46 o                         
  -2   6  28         22.53         68.70        45.32 o                         
  -1   6  28         11.16         30.15        48.29 o                         
   0   6  28          0.37         19.24        47.99 o                         
   1   6  28         10.61         36.47        50.45 o                         
   2   6  28         22.55         37.60        49.27 o                         
   3   6  28          4.16         19.55        75.55 o                         
  -2   7  28        529.24        602.89       116.76 o                         
  -1   7  28        169.94        121.83        65.76 o                         
   0   7  28        661.02        838.67       118.58 o                         
   1   7  28        168.83        164.03        68.46 o                         
   2   7  28        535.13        428.39       132.07 o                         
  -1   8  28         18.27          0.16        60.50 o                         
   0   8  28         11.76        -53.45        55.26 o                         
   1   8  28         18.04        -16.13        57.51 o                         
   1   0  29       2148.43       2212.09       261.67 o                         
   2   0  29          0.38         17.86        33.37 o                         
   3   0  29       1052.94       1141.27        94.80 o                         
   4   0  29          0.35         65.02        47.99 o                         
   5   0  29        778.66        859.33       178.01 o                         
  -5   1  29        236.16        319.18        86.78 o                         
  -4   1  29         29.85         11.45        43.26 o                         
  -3   1  29        247.91        258.95        50.44 o                         
  -2   1  29        475.47        442.92        58.79 o                         
  -1   1  29        604.57        664.83        68.09 o                         
   0   1  29          3.81         28.22        30.51 o                         
   1   1  29        589.86        495.05        62.76 o                         
   2   1  29        478.05        406.40        55.88 o                         
   3   1  29        243.75        263.54        55.90 o                         
   4   1  29         25.06          7.97        51.74 o                         
   5   1  29        231.47        255.26        81.18 o                         
  -5   2  29        184.04        169.27       179.59 o                         
  -4   2  29        503.13        515.21        83.06 o                         
  -3   2  29        329.57        362.29        58.33 o                         
  -2   2  29        918.34        809.29        79.04 o                         
  -1   2  29        375.93        344.19        53.55 o                         
   0   2  29        892.14        977.44       146.47 o                         
   1   2  29        359.54        298.65        93.75 o                         
   2   2  29        924.54       1030.96        86.01 o                         
   3   2  29        358.97        246.75        48.39 o                         
   4   2  29        495.28        599.82       166.41 o                         
   5   2  29        183.17        267.81        79.33 o                         
  -4   3  29         85.32         91.93        69.74 o                         
  -3   3  29         84.70         98.49        39.79 o                         
  -2   3  29        462.97        497.34        88.47 o                         
  -1   3  29         17.65          3.29        28.08 o                         
   0   3  29        245.02        278.02        70.02 o                         
   1   3  29         15.55         56.91        45.94 o                         
   2   3  29        463.88        491.84        81.40 o                         
   3   3  29         90.32         24.19        48.70 o                         
   4   3  29         85.38        102.81        55.84 o                         
  -4   4  29        684.55        608.69        97.28 o                         
  -3   4  29         14.00         44.67        39.39 o                         
  -2   4  29        794.79        852.08        82.91 o                         
  -1   4  29         62.30          8.91        34.82 o                         
   0   4  29        877.33        917.74       108.10 o                         
   1   4  29         65.66        137.91        82.41 o                         
   2   4  29        770.90        895.54       147.63 o                         
   3   4  29         12.20        116.22        80.83 o                         
   4   4  29        687.06        824.04       162.71 o                         
  -4   5  29        169.90        158.68        70.62 o                         
  -3   5  29          3.78        -41.01        36.07 o                         
  -2   5  29         99.41         49.51        41.00 o                         
  -1   5  29        165.94        193.36        50.76 o                         
   0   5  29        450.17        488.14        85.30 o                         
   1   5  29        163.04        193.93        82.92 o                         
   2   5  29        105.38         85.29        55.28 o                         
   3   5  29          2.98        -44.38        70.26 o                         
   4   5  29        166.53          0.53        89.28 o                         
  -3   6  29        279.98        307.19        77.62 o                         
  -2   6  29        295.30        286.13        61.87 o                         
  -1   6  29        418.77        463.41       259.10 o                         
   0   6  29        153.96        191.89        65.70 o                         
   1   6  29        432.10        381.50        81.72 o                         
   2   6  29        296.65        339.66        97.44 o                         
   3   6  29        291.78        337.53       120.98 o                         
  -2   7  29         31.60         19.10        60.04 o                         
  -1   7  29        153.15        163.08        69.61 o                         
   0   7  29        208.16        303.08        79.57 o                         
   1   7  29        142.89        184.64        71.06 o                         
   2   7  29         30.87         25.36        77.66 o                         
   0   0  30       1675.94       1489.67       201.52 o                         
   1   0  30         50.57         89.80        37.15 o                         
   2   0  30       1478.51       1470.23       154.18 o                         
   3   0  30        214.26        209.30        50.11 o                         
   4   0  30        938.57       1109.14       119.24 o                         
   5   0  30         15.22        -12.71        64.45 o                         
  -5   1  30         29.81         34.87        97.73 o                         
  -4   1  30        195.33        199.86        96.65 o                         
  -3   1  30         84.97         66.18        61.92 o                         
  -2   1  30         14.58          0.07        29.95 o                         
  -1   1  30         71.75        133.81        79.96 o                         
   0   1  30        408.55        432.91        58.27 o                         
   1   1  30         66.83         73.82        38.64 o                         
   2   1  30         11.80         11.98        31.24 o                         
   3   1  30         88.14         78.72        39.29 o                         
   4   1  30        204.70        208.17        70.04 o                         
   5   1  30         29.44         63.92        93.51 o                         
  -4   2  30        378.89        417.86       139.21 o                         
  -3   2  30        490.94        595.52        73.21 o                         
  -2   2  30        315.56        298.78        51.35 o                         
  -1   2  30        932.15        829.46        79.20 o                         
   0   2  30        320.51        212.76        61.67 o                         
   1   2  30        947.36       1312.89       127.19 o                         
   2   2  30        346.17        316.25        56.88 o                         
   3   2  30        487.15        482.17        75.12 o                         
   4   2  30        380.28        355.67        77.81 o                         
  -4   3  30         23.45         41.41        63.92 o                         
  -3   3  30        301.84        267.01        54.85 o                         
  -2   3  30         13.14         -2.96        47.74 o                         
  -1   3  30        303.99        322.71        55.28 o                         
   0   3  30         87.54        104.49        51.66 o                         
   1   3  30        297.36        242.35        85.03 o                         
   2   3  30         12.85         -4.75        49.66 o                         
   3   3  30        295.71        329.60       110.94 o                         
   4   3  30         25.51        -13.89        55.47 o                         
  -4   4  30         11.99         -6.13        51.91 o                         
  -3   4  30        846.47        741.61        80.49 o                         
  -2   4  30          6.73         -3.66        35.02 o                         
  -1   4  30       1101.80       1046.03       211.19 o                         
   0   4  30          0.01        -32.78        40.30 o                         
   1   4  30       1067.14       1115.54       214.46 o                         
   2   4  30          6.78         41.89        49.58 o                         
   3   4  30        875.79        873.69       163.77 o                         
   4   4  30         10.57         31.70        96.15 o                         
  -3   5  30        121.62         88.75        47.92 o                         
  -2   5  30         19.96          2.71        37.48 o                         
  -1   5  30         86.57         70.23        55.71 o                         
   0   5  30         45.36         67.49        53.70 o                         
   1   5  30         84.88        105.09        99.32 o                         
   2   5  30         22.38        -19.29        59.96 o                         
   3   5  30        120.25         35.92        89.81 o                         
  -2   6  30        367.61        328.78        72.02 o                         
  -1   6  30        279.61        281.49        77.11 o                         
   0   6  30        479.23        508.87        95.12 o                         
   1   6  30        269.27        210.97        73.41 o                         
   2   6  30        356.77        196.27        75.04 o                         
  -1   7  30          1.21        -11.48        57.67 o                         
   0   7  30        278.95        276.34        82.51 o                         
   1   7  30          1.66         40.21        58.20 o                         
   1   0  31        152.98         99.73        40.13 o                         
   2   0  31         12.31         33.08        35.94 o                         
   3   0  31         75.62         73.95        40.17 o                         
   4   0  31          1.52         34.42        49.83 o                         
  -4   1  31        390.20        454.85       100.11 o                         
  -3   1  31        728.20        853.53       104.98 o                         
  -2   1  31        126.45        113.02        45.14 o                         
  -1   1  31       1122.87       1237.73       138.07 o                         
   0   1  31        467.19        427.49       143.96 o                         
   1   1  31       1075.70       1104.55        93.66 o                         
   2   1  31        133.30        159.85        46.47 o                         
   3   1  31        754.80        633.08       114.49 o                         
   4   1  31        397.25        351.05        81.89 o                         
  -4   2  31          6.88         29.30        52.44 o                         
  -3   2  31         48.51         36.50        38.72 o                         
  -2   2  31         45.54         88.96        40.44 o                         
  -1   2  31         12.84         -1.52        34.35 o                         
   0   2  31         24.93         18.22        46.28 o                         
   1   2  31         14.92          0.50        41.07 o                         
   2   2  31         45.74         69.42        38.91 o                         
   3   2  31         46.78         64.94        49.53 o                         
   4   2  31          5.70        217.82       170.35 o                         
  -4   3  31       1067.39       1195.44       218.69 o                         
  -3   3  31        139.65        112.27        45.54 o                         
  -2   3  31        646.21        595.86        95.24 o                         
  -1   3  31        145.47        208.92        51.70 o                         
   0   3  31       1476.06       1568.11       243.78 o                         
   1   3  31        149.65        191.91        84.77 o                         
   2   3  31        637.97        725.37       153.97 o                         
   3   3  31        145.41        228.22       103.55 o                         
   4   3  31       1080.77       1241.95       137.51 o                         
  -3   4  31         10.12         26.18        44.90 o                         
  -2   4  31         26.81          0.75        41.12 o                         
  -1   4  31          5.06        -25.54        46.48 o                         
   0   4  31        238.41        175.68        77.37 o                         
   1   4  31          5.43        -26.90        44.64 o                         
   2   4  31         31.60          6.76       118.07 o                         
   3   4  31          9.19         35.40        85.58 o                         
  -3   5  31         85.00         94.57        61.01 o                         
  -2   5  31        629.02        587.32        78.72 o                         
  -1   5  31        115.77        132.29        95.09 o                         
   0   5  31        547.41        476.70        90.96 o                         
   1   5  31        122.16         80.69        56.59 o                         
   2   5  31        632.87        738.31       105.10 o                         
   3   5  31         86.49        168.53       103.02 o                         
  -2   6  31          3.71         27.92        43.63 o                         
  -1   6  31         48.18         72.71        64.42 o                         
   0   6  31         62.92         97.06        65.24 o                         
   1   6  31         49.50         87.50        61.25 o                         
   2   6  31          2.91         76.60        81.89 o                         
   0   0  32       1009.68       1176.94       180.68 o                         
   1   0  32         41.61         70.93        39.30 o                         
   2   0  32        370.61        430.63       121.74 o                         
   3   0  32         98.13        135.32        48.61 o                         
   4   0  32        538.35        506.49       157.70 o                         
  -4   1  32        426.85        383.23        83.48 o                         
  -3   1  32        147.59        216.84        51.56 o                         
  -2   1  32        322.98        336.96        58.90 o                         
  -1   1  32        108.92        119.34        71.82 o                         
   0   1  32       1033.73       1135.76       125.47 o                         
   1   1  32        123.12        139.49        47.04 o                         
   2   1  32        327.31        242.47        53.26 o                         
   3   1  32        135.32        172.22        64.36 o                         
   4   1  32        426.83        428.61       103.81 o                         
  -4   2  32        151.38        195.93        76.84 o                         
  -3   2  32        256.81        231.08        53.96 o                         
  -2   2  32        103.37         60.33        40.27 o                         
  -1   2  32        513.85        407.25        70.60 o                         
   0   2  32        574.03        599.17       119.13 o                         
   1   2  32        541.08        638.70        97.83 o                         
   2   2  32        108.08        172.44        64.70 o                         
   3   2  32        251.66        211.44        68.66 o                         
   4   2  32        156.13        144.75        68.41 o                         
  -3   3  32        331.41        389.72        66.88 o                         
  -2   3  32        133.25        142.95        49.65 o                         
  -1   3  32        611.64        515.04        71.97 o                         
   0   3  32         95.91        212.47        69.98 o                         
   1   3  32        589.39        518.96        88.25 o                         
   2   3  32        139.44        169.20        62.43 o                         
   3   3  32        337.94        251.47       107.24 o                         
  -3   4  32        309.80        266.50        62.18 o                         
  -2   4  32          1.36        -42.08        36.67 o                         
  -1   4  32        322.55        352.47        76.41 o                         
   0   4  32         18.62         -9.88        49.29 o                         
   1   4  32        315.40        316.01        80.80 o                         
   2   4  32          1.43         32.19        53.78 o                         
   3   4  32        304.67        204.98       118.87 o                         
  -2   5  32         58.61         48.03        45.94 o                         
  -1   5  32        370.68        362.24        86.42 o                         
   0   5  32        137.40        167.50        66.34 o                         
   1   5  32        350.13        270.86        76.01 o                         
   2   5  32         57.71        114.83        62.19 o                         
  -1   6  32         69.31        -31.60        58.08 o                         
   0   6  32        148.98         30.72        64.77 o                         
   1   6  32         66.63         43.32        65.13 o                         
   1   0  33       1609.66       1661.28       117.62 o                         
   2   0  33          0.70         -7.08        39.06 o                         
   3   0  33        983.18       1020.50        96.64 o                         
  -3   1  33          1.78         24.40        41.31 o                         
  -2   1  33         42.49         58.38        42.17 o                         
  -1   1  33         46.72         67.39        40.39 o                         
   0   1  33        173.96        182.65        88.20 o                         
   1   1  33         45.95          5.90        95.09 o                         
   2   1  33         42.19         56.91        42.59 o                         
   3   1  33          2.81        -19.75        52.40 o                         
  -3   2  33        299.45        347.41        65.70 o                         
  -2   2  33        230.40        186.02        53.26 o                         
  -1   2  33        396.58        436.04        75.03 o                         
   0   2  33        588.87        702.67       100.82 o                         
   1   2  33        413.90        566.52       175.66 o                         
   2   2  33        228.01        187.56        65.89 o                         
   3   2  33        311.04        232.58        76.02 o                         
  -3   3  33          9.84         26.05        50.43 o                         
  -2   3  33          2.64         24.98        41.23 o                         
  -1   3  33         30.54         12.66        47.58 o                         
   0   3  33          0.10         45.67        48.94 o                         
   1   3  33         31.49         43.42        49.12 o                         
   2   3  33          3.53         24.45        46.53 o                         
   3   3  33          9.70         41.74        84.53 o                         
  -2   4  33        553.16        503.43        72.96 o                         
  -1   4  33         13.36         49.65        59.85 o                         
   0   4  33        871.23       1016.32       122.22 o                         
   1   4  33         12.93         19.46        52.83 o                         
   2   4  33        546.12        588.73        99.89 o                         
  -1   5  33          7.24          5.32        62.16 o                         
   0   5  33          4.53         34.16        56.71 o                         
   1   5  33          6.59        -14.98        53.23 o                         
   0   0  34        656.81        602.73       138.94 o                         
   1   0  34         31.21         61.50        42.58 o                         
   2   0  34        202.95        163.21        47.94 o                         
   3   0  34          2.08          4.04        49.38 o                         
  -3   1  34         85.70         71.62        51.33 o                         
  -2   1  34        315.33        264.63        57.98 o                         
  -1   1  34        136.41         94.22        47.06 o                         
   0   1  34        924.78        965.58       195.97 o                         
   1   1  34        135.09        107.11        58.95 o                         
   2   1  34        326.03        276.37        56.21 o                         
   3   1  34         90.20        109.20        64.72 o                         
  -3   2  34         41.18         50.86       123.89 o                         
  -2   2  34         67.59         29.13        45.44 o                         
  -1   2  34         60.08         31.57        50.44 o                         
   0   2  34         31.64         79.02       101.17 o                         
   1   2  34         62.65        121.67        60.83 o                         
   2   2  34         74.18         20.46        72.64 o                         
   3   2  34         38.65         53.36        94.56 o                         
  -2   3  34         94.25         87.46        54.10 o                         
  -1   3  34        481.44        466.08       134.72 o                         
   0   3  34         43.11         20.41        52.67 o                         
   1   3  34        505.22        530.85        98.42 o                         
   2   3  34         99.04        133.75        64.26 o                         
  -1   4  34        179.08        186.75        69.15 o                         
   0   4  34          0.62         66.32        58.09 o                         
   1   4  34        173.41        199.52        85.56 o                         
   1   0  35         74.14         79.77        49.54 o                         
   2   0  35          4.12        -12.11        48.82 o                         
  -2   1  35         21.70        -16.26        46.20 o                         
  -1   1  35        407.55        524.59       124.15 o                         
   0   1  35         38.74         44.01        61.55 o                         
   1   1  35        398.11        458.35        94.51 o                         
   2   1  35         22.02         11.41        42.29 o                         
  -2   2  35        178.52        171.36        58.02 o                         
  -1   2  35        112.05         58.50        60.26 o                         
   0   2  35         77.63        151.47        61.26 o                         
   1   2  35        106.58         99.36        63.85 o                         
   2   2  35        179.40        228.30       155.29 o                         
  -1   3  35        177.71        214.26       111.18 o                         
   0   3  35       1318.73       1148.31       132.20 o                         
   1   3  35        186.12         79.79       112.00 o                         
   0   0  36        415.40        339.64       123.09 o                         
   1   0  36         70.00         83.73        55.15 o                         
  -1   1  36         58.46        112.35        68.79 o                         
   0   1  36          9.49          3.70        51.40 o                         
   1   1  36         60.12         38.99        55.85 o                         
  -1   2  36        485.87        349.24        95.60 o                         
   0   2  36        176.05         51.39        60.02 o                         
   1   2  36        496.48        603.75       136.30 o                         
                                                                                
